# Supplementary material for: Crystal structure of catena-poly[N,N,N′,N′-tetra­methyl­guanidinium [(chlorido­cadmate)-di-μ-chlorido]]
Source: Acta Crystallogr E Crystallogr Commun. 2016 Jan 1;72(Pt 1):1–3. doi: 10.1107/S2056989015020836 (PMC4704744; doi:10.1107/S2056989015020836)
Supplement: Supplementary file 1 [file e-72-00001-sup1.cif]

##############################################################################
#                                                                            #
# This CIF contains the data in a paper accepted for publication in          #
# Acta Crystallographica Section E. It conforms to the requirements of       #
# Notes for Authors for Acta Crystallographica Section E, and has been       #
# peer reviewed under the auspices of the IUCr Commission on Journals.       #
#                                                                            #
# Full details of the Crystallographic Information File format               #
# are given in the paper "The Crystallographic Information File (CIF):       #
# a New Standard Archive File for Crystallography" by S. R. Hall, F. H.      #
# Allen and I. D. Brown [Acta Cryst. (1991), A47, 655-685].                  #
#                                                                            #
# The current version of the core CIF dictionary is obtainable from          #
# ftp://ftp.iucr.org/pub/cif_core.dic.                                       #
#                                                                            #
# Software is freely available for graphical display of the structure(s)     #
# in this CIF. For information consult the CIF software page                 #
# http://www.iucr.org/resources/cif/software.                                #
#                                                                            #
# This file may be used for bona fide research purposes within the           #
# scientific community so long as proper attribution is given to the journal # 
# article from which it was obtained.                                        #
#                                                                            #
##############################################################################
data_I
_audit_creation_method
;
Olex2 1.2
(compiled 2015.01.26 svn.r3150 for OlexSys, GUI svn.r4998)
;
_journal_date_recd_electronic     2015-08-20
_journal_date_accepted     2015-11-03
_journal_name_full     'Acta Crystallographica, Section E'
_journal_year     2016
_journal_volume     72
_journal_issue      1
_journal_page_first     1
_journal_page_last     3
_journal_paper_category     GM
_journal_paper_doi     10.1107/S2056989015020836
_journal_coeditor_code     WM5207
_publ_contact_author_name     'Libasse Diop'
_publ_contact_author_address
;
Laboratoire de Chimie Min\'erale et Analytique
D\'epartement de Chimie, Facult\'e des Sciences et Techniques,
Universit\'e Cheikh Anta Diop,
Dakar, Senegal
;
_publ_contact_author_email     'dlibasse@gmail.com, thierry.maris@umontreal.ca'
_publ_contact_author_fax     '00221338240202'
_publ_contact_author_phone     '00221338256318'
_publ_section_title
;\
Crystal structure of
<i>catena</i>-poly[<i>N</i>,<i>N</i>,<i>N</i>',<i>N</i>'-\
tetramethylguanidinium [(chloridocadmate)-di-\m-chlorido]]
;
_publ_section_title_footnote     .
loop_
    _publ_author_name
    _publ_author_footnote
    _publ_author_address
    'Ndiaye, Mamadou' .
;
Laboratoire des Produits Naturels
D\'epartement de Chimie, Facult\'e des Sciences et Techniques,
Universit\'e Cheikh Anta Diop,
Dakar, Senegal
;
    'Samb, Abdoulaye' .
;
Laboratoire des Produits Naturels
D\'epartement de Chimie, Facult\'e des Sciences et Techniques,
Universit\'e Cheikh Anta Diop,
Dakar, Senegal
;
    'Diop, Libasse' .
;
Laboratoire de Chimie Min\'erale et Analytique
D\'epartement de Chimie, Facult\'e des Sciences et Techniques,
Universit\'e Cheikh Anta Diop,
Dakar, Senegal
;
    'Maris, Thierry' .
;
D\'epartement de Chimie
Universit\'e de Montr\'eal
2900 Boulevard \'Edouard-Montpetit
Montr\'eal, Qu\'ebec
Canada H3C 3J7
;
_publ_section_synopsis
;
The structure of the title salt, {(C~5~H~14~N~3~)[CdCl~3~]}<i>~n~</i>, consists
of infinite zigzag polyanionic ^1^~\\infty~[CdCl~4/2~Cl~1/1~]^-^ chains held
together by tetramethylguanidinium cations through N---H...Cl hydrogen bonds,
leading to a layered structure parallel to (010).
;
_database_code_depnum_ccdc_archive     'CCDC 1434977'
_chemical_name_systematic
;\
<i>catena</i>-Poly[<i>N</i>,<i>N</i>,<i>N</i>',<i>N</i>'-\
tetramethylguanidinium [(chloridocadmate)-di-\m-chlorido]]
;
_chemical_name_common     ?
_chemical_formula_moiety     'C5 H14 N3 +, Cd Cl3 -'
_chemical_formula_sum     'C5 H14 Cd Cl3 N3'
_chemical_formula_iupac     '(C5 H14 N3) [Cd Cl3]'
_chemical_formula_weight     334.94
_chemical_melting_point     ?
_shelx_space_group_comment
;
The symmetry employed for this shelxl refinement is uniquely defined
by the following loop, which should always be used as a source of
symmetry information in preference to the above space-group names.
They are only intended as comments.
;
_space_group_crystal_system     monoclinic
_space_group_name_H-M_alt     'C 2/c'
_space_group_name_Hall     '-C 2yc'
loop_
    _space_group_symop_operation_xyz
    'x, y, z'
    '-x, y, -z+1/2'
    'x+1/2, y+1/2, z'
    '-x+1/2, y+1/2, -z+1/2'
    '-x, -y, -z'
    'x, -y, z-1/2'
    '-x+1/2, -y+1/2, -z'
    'x+1/2, -y+1/2, z-1/2'
_cell_length_a     15.1305(7)
_cell_length_b     14.2921(6)
_cell_length_c     11.6939(5)
_cell_angle_alpha     90
_cell_angle_beta     117.370(2)
_cell_angle_gamma     90
_cell_volume     2245.69(17)
_cell_formula_units_Z     8
_cell_measurement_reflns_used     9941
_cell_measurement_theta_min     3.929
_cell_measurement_theta_max     60.696
_cell_measurement_temperature     100
_exptl_crystal_description     Block
_exptl_crystal_colour     'clear light colourless'
_exptl_crystal_size_max     0.19
_exptl_crystal_size_mid     0.10
_exptl_crystal_size_min     0.10
_exptl_crystal_density_diffrn     1.981
_exptl_crystal_density_meas     ?
_exptl_crystal_density_method     ?
_exptl_crystal_F_000     1312
_exptl_absorpt_coefficient_mu     14.502
_exptl_absorpt_correction_type     multi-scan
_exptl_absorpt_process_details
;
(<i>SADABS</i>; Krause <i>et al.</i>, 2015)
;
_shelx_estimated_absorpt_T_min     0.169
_shelx_estimated_absorpt_T_max     0.325
_exptl_absorpt_correction_T_min     0.4002
_exptl_absorpt_correction_T_max     0.7519
_exptl_special_details
;
X-ray crystallographic data for I were collected from a single-crystal sample,
which was mounted on a loop fiber. Data were collected using a Bruker Venture
diffractometer equipped with a Photon 100 CMOS Detector, a Helios MX optics
and a Kappa goniometer. The crystal-to-detector distance was 4.0 cm, and the
data collection was carried out in 1024 <i>x</i> 1024 pixel mode.
;
_diffrn_ambient_temperature     100
_diffrn_radiation_type     GaK\a
_diffrn_radiation_wavelength     1.34139
_diffrn_radiation_monochromator     'Helios MX Mirror Optics'
_diffrn_measurement_device_type     'Bruker Venture Metaljet'
_diffrn_measurement_device     'k-geometry diffractometer'
_diffrn_measurement_method     '\w and \f scans'
_diffrn_detector_area_resol_mean     10.24
_diffrn_reflns_number     24837
_diffrn_reflns_av_R_equivalents     0.0429
_diffrn_reflns_theta_min     3.928
_diffrn_reflns_theta_max     60.664
_diffrn_reflns_theta_full     53.594
_diffrn_measured_fraction_theta_max     0.999
_diffrn_measured_fraction_theta_full     0.999
_diffrn_reflns_limit_h_min     -19
_diffrn_reflns_limit_h_max     19
_diffrn_reflns_limit_k_min     -18
_diffrn_reflns_limit_k_max     18
_diffrn_reflns_limit_l_min     -15
_diffrn_reflns_limit_l_max     15
loop_
    _refln_index_h
    _refln_index_k
    _refln_index_l
    _refln_F_squared_meas
    -2 0 0 32.9
    -2 0 0 30.6
    2 0 0 34.1
    2 0 0 29.5
    -4 0 0 449.66
    4 0 0 449.56
    4 0 0 423.16
    4 0 0 420.96
    -4 0 0 430.96
    -4 0 0 398.06
    -4 0 0 396.06
    -6 0 0 941.51
    6 0 0 1117.29
    -6 0 0 1094.99
    -6 0 0 986.6
    6 0 0 1126.29
    -6 0 0 972.3
    -6 0 0 1029.2
    -6 0 0 905.11
    -8 0 0 2684.53
    -8 0 0 2768.02
    8 0 0 2822.42
    -8 0 0 2691.33
    -8 0 0 2289.37
    -8 0 0 2516.25
    -8 0 0 2844.62
    -8 0 0 2519.35
    8 0 0 2924.11
    -8 0 0 3025
    -8 0 0 2509.55
    -8 0 0 2486.95
    -10 0 0 701.53
    -10 0 0 773.42
    -10 0 0 794.12
    -10 0 0 773.52
    -10 0 0 727.13
    -10 0 0 721.83
    -10 0 0 771.92
    -10 0 0 779.32
    -12 0 0 6.7
    -12 0 0 8.3
    -12 0 0 6.3
    -12 0 0 7.5
    -12 0 0 8.1
    -12 0 0 7.6
    -12 0 0 9
    -14 0 0 1161.98
    -14 0 0 1139.79
    -14 0 0 1124.89
    -14 0 0 1109.19
    -14 0 0 1094.29
    -16 0 0 56.79
    -16 0 0 53.59
    -16 0 0 57.19
    -16 0 0 53.79
    1 -1 0 94.39
    -1 -1 0 97.79
    -1 -1 0 104.09
    -1 1 0 91.59
    1 1 0 97.89
    1 1 0 107.79
    -1 1 0 107.49
    3 -1 0 79.49
    -3 -1 0 76.99
    3 -1 0 79.69
    -3 1 0 83.59
    3 1 0 83.69
    3 1 0 82.39
    -3 1 0 76.69
    -5 -1 0 77.89
    -5 -1 0 65.69
    -5 -1 0 62.99
    -5 -1 0 71.29
    -5 -1 0 63.39
    -5 -1 0 71.39
    5 -1 0 71.39
    5 1 0 65.79
    5 1 0 79.69
    5 1 0 69.99
    -5 1 0 71.09
    -5 1 0 59.69
    7 -1 0 145.49
    -7 -1 0 137.49
    -7 -1 0 135.29
    -7 -1 0 141.39
    -7 -1 0 130.59
    -7 -1 0 140.39
    -7 -1 0 133.59
    -7 -1 0 141.99
    7 -1 0 145.29
    -7 -1 0 131.99
    7 1 0 138.39
    7 1 0 142.59
    -7 1 0 147.19
    -7 1 0 137.19
    -7 1 0 136.99
    -7 1 0 124.69
    -7 1 0 132.19
    -7 1 0 130.29
    -7 1 0 122.59
    -7 1 0 133.89
    -7 1 0 147.09
    -7 1 0 140.89
    -9 -1 0 28.3
    -9 -1 0 36.3
    -9 -1 0 25
    -9 -1 0 33.6
    -9 -1 0 35.1
    -9 -1 0 30.4
    -9 -1 0 30.8
    -9 -1 0 33.9
    -9 1 0 37.1
    -9 1 0 33.4
    -9 1 0 35.2
    -9 1 0 33.9
    -9 1 0 37.3
    -9 1 0 31.9
    -9 1 0 33.4
    -9 1 0 31.4
    -9 1 0 34.1
    -9 1 0 28.8
    -11 -1 0 17.4
    -11 -1 0 11.6
    -11 -1 0 13
    -11 -1 0 13.1
    -11 -1 0 16.9
    -11 -1 0 12.9
    -11 -1 0 10.8
    -11 1 0 13.4
    -11 1 0 11.5
    -11 1 0 13.9
    -11 1 0 13
    -11 1 0 14.7
    -11 1 0 15.6
    -11 1 0 17.5
    -13 -1 0 139.89
    -13 -1 0 146.79
    -13 -1 0 137.69
    -13 -1 0 137.59
    -13 -1 0 141.29
    -13 -1 0 144.69
    -13 1 0 135.79
    -13 1 0 135.89
    -13 1 0 139.29
    -13 1 0 146.99
    -13 1 0 144.09
    -15 -1 0 10.4
    -15 -1 0 11.3
    -15 -1 0 11.9
    -15 -1 0 10.2
    -15 1 0 7.8
    -15 1 0 8.9
    -15 1 0 11.4
    -15 1 0 6.8
    -17 -1 0 2.5
    -17 -1 0 3
    -17 1 0 -1.9
    -17 1 0 -0.8
    -2 -2 0 860.61
    2 2 0 897.41
    2 2 0 901.91
    -2 2 0 851.61
    -2 2 0 921.61
    -4 -2 0 1903.31
    -4 -2 0 1929.31
    -4 -2 0 1690.43
    -4 2 0 1665.43
    -4 2 0 1677.03
    4 2 0 1997.7
    4 2 0 1933.51
    -4 2 0 1931.61
    6 -2 0 1115.99
    -6 -2 0 1073.59
    -6 -2 0 971.4
    -6 -2 0 1012.8
    6 -2 0 1005.9
    -6 -2 0 1043.6
    -6 -2 0 1070.79
    -6 -2 0 1223.58
    -6 -2 0 1059.29
    -6 -2 0 1165.28
    6 2 0 1083.79
    -6 2 0 1018.1
    -6 2 0 967.6
    -6 2 0 1045.5
    -6 2 0 1090.69
    -6 2 0 1133.39
    -8 -2 0 560.24
    -8 -2 0 591.64
    -8 -2 0 573.64
    -8 -2 0 503.35
    -8 -2 0 588.44
    -8 -2 0 530.45
    -8 -2 0 513.25
    8 -2 0 555.94
    8 -2 0 548.55
    8 2 0 544.15
    -8 2 0 573.34
    -8 2 0 562.24
    -8 2 0 516.05
    -8 2 0 466.75
    -8 2 0 522.95
    -8 2 0 521.35
    -8 2 0 476.75
    -8 2 0 503.45
    -8 2 0 577.24
    -8 2 0 562.54
    -8 2 0 579.64
    -10 -2 0 688.43
    -10 -2 0 685.03
    -10 -2 0 695.53
    -10 -2 0 715.53
    -10 -2 0 684.63
    -10 -2 0 732.03
    -10 -2 0 713.93
    -10 2 0 677.03
    -10 2 0 670.63
    -10 2 0 717.03
    -10 2 0 679.03
    -10 2 0 603.14
    -10 2 0 709.03
    -10 2 0 606.54
    -10 2 0 719.33
    -10 2 0 717.33
    -12 -2 0 481.25
    -12 -2 0 504.05
    -12 -2 0 511.45
    -12 -2 0 495.15
    -12 -2 0 491.95
    -12 -2 0 488.25
    -12 2 0 492.25
    -12 2 0 510.65
    -12 2 0 492.85
    -12 2 0 499.55
    -12 2 0 462.05
    -12 2 0 478.25
    -14 -2 0 1009.6
    -14 -2 0 1028.4
    -14 -2 0 953.7
    -14 -2 0 987.5
    -14 -2 0 989.9
    -14 -2 0 989.2
    -14 2 0 1028.2
    -14 2 0 976.7
    -14 2 0 1015.9
    -14 2 0 1075.09
    -14 2 0 1036.5
    -16 -2 0 3.6
    -16 -2 0 2.1
    -16 -2 0 1.5
    -16 2 0 1.6
    -16 2 0 3.3
    -16 2 0 0.3
    -1 3 0 1278.67
    -1 3 0 1295.07
    1 3 0 1265.67
    1 3 0 1273.57
    -3 -3 0 52.69
    3 -3 0 46.1
    -3 -3 0 45.5
    -3 -3 0 50.79
    3 -3 0 50.39
    3 3 0 52.09
    -3 3 0 51.89
    -3 3 0 48.3
    3 3 0 54.89
    -3 3 0 47.1
    -3 3 0 50.49
    -3 3 0 44.2
    -5 -3 0 3404.66
    -5 -3 0 3233.88
    -5 -3 0 3207.28
    -5 -3 0 3076.39
    5 3 0 3308.57
    5 3 0 3393.96
    5 3 0 3466.65
    -5 3 0 3337.97
    -7 -3 0 30.5
    -7 -3 0 26.4
    -7 -3 0 27.3
    -7 -3 0 27
    -7 -3 0 28.2
    7 -3 0 29.9
    7 -3 0 29.4
    -7 -3 0 30.6
    -7 -3 0 28.1
    -7 -3 0 30.7
    -7 -3 0 29.4
    -7 3 0 28
    -7 3 0 30.3
    -7 3 0 29.3
    -7 3 0 25.1
    -7 3 0 28.1
    -7 3 0 27.4
    -7 3 0 25.3
    -7 3 0 29
    -7 3 0 29.5
    -9 -3 0 3.3
    -9 -3 0 6.9
    -9 -3 0 4.2
    -9 -3 0 1.7
    -9 -3 0 4.1
    -9 -3 0 4.2
    9 3 0 2.4
    -9 3 0 4.4
    -9 3 0 3.7
    -9 3 0 1.2
    -9 3 0 3.9
    -9 3 0 4.9
    -9 3 0 2.9
    -9 3 0 4.3
    -9 3 0 3.7
    -11 -3 0 19.1
    -11 -3 0 18.9
    -11 -3 0 22.7
    -11 -3 0 19.5
    -11 -3 0 22.3
    -11 -3 0 19.3
    -11 3 0 20.7
    -11 3 0 20.1
    -11 3 0 18.1
    -11 3 0 17.2
    -11 3 0 19.1
    -11 3 0 22.5
    -11 3 0 20.2
    -13 -3 0 650.63
    -13 -3 0 599.24
    -13 -3 0 628.34
    -13 -3 0 608.74
    -13 -3 0 605.74
    -13 -3 0 622.64
    -13 3 0 602.84
    -13 3 0 640.84
    -13 3 0 619.74
    -13 3 0 635.74
    -13 3 0 591.24
    -13 3 0 615.44
    -15 -3 0 87.69
    -15 -3 0 83.29
    -15 -3 0 88.59
    -15 -3 0 76.59
    -15 3 0 81.49
    -15 3 0 90.59
    -15 3 0 85.29
    -15 3 0 92.29
    -17 -3 0 6.3
    -17 -3 0 4.2
    -17 -3 0 10.3
    -17 3 0 9.4
    -17 3 0 6.1
    0 -4 0 60.99
    0 4 0 71.59
    0 4 0 60.39
    0 4 0 64.69
    0 4 0 60.99
    -2 -4 0 855.51
    2 -4 0 747.63
    -2 -4 0 723.93
    -2 -4 0 820.22
    2 4 0 695.93
    -2 4 0 771.02
    -2 4 0 731.73
    2 4 0 761.82
    -2 4 0 770.92
    -4 4 0 5204.28
    4 4 0 6013.7
    -4 4 0 5544.05
    6 -4 0 751.62
    -6 -4 0 651.83
    -6 -4 0 754.92
    -6 -4 0 772.62
    -6 -4 0 709.33
    -6 -4 0 704.53
    6 -4 0 692.43
    -6 -4 0 778.12
    -6 -4 0 825.82
    -6 4 0 734.83
    -6 4 0 801.72
    -6 4 0 686.93
    -6 4 0 748.83
    -6 4 0 736.63
    -6 4 0 736.93
    -6 4 0 791.82
    -8 -4 0 5.1
    -8 -4 0 4.5
    -8 -4 0 6.5
    -8 -4 0 4.2
    -8 -4 0 3.7
    -8 -4 0 6.8
    -8 -4 0 5.9
    -8 -4 0 4
    -8 -4 0 3.7
    -8 4 0 6.5
    -8 4 0 3.6
    -8 4 0 5.3
    -8 4 0 6
    -8 4 0 4.4
    -8 4 0 2.8
    8 4 0 5.4
    -8 4 0 3.4
    -8 4 0 5.8
    -8 4 0 3.6
    -10 -4 0 823.02
    -10 -4 0 869.51
    -10 -4 0 826.32
    -10 -4 0 851.61
    -10 -4 0 838.32
    -10 -4 0 862.21
    -10 4 0 792.92
    -10 4 0 864.61
    -10 4 0 829.72
    -10 4 0 809.82
    -10 4 0 800.62
    -10 4 0 820.72
    -10 4 0 839.82
    -10 4 0 800.42
    -10 4 0 751.22
    -12 -4 0 662.73
    -12 -4 0 689.43
    -12 -4 0 678.93
    -12 -4 0 671.73
    -12 4 0 694.43
    -12 4 0 685.93
    -12 4 0 687.13
    -12 4 0 676.83
    -12 4 0 702.23
    -12 4 0 640.14
    -14 -4 0 981.1
    -14 -4 0 993.4
    -14 -4 0 985.8
    -14 -4 0 957.5
    -14 4 0 983.6
    -14 4 0 997.7
    -14 4 0 1046.9
    -14 4 0 982.9
    -16 -4 0 50.79
    -16 -4 0 51.69
    -16 -4 0 55.99
    -16 4 0 51.09
    -16 4 0 54.89
    -16 4 0 56.89
    -16 4 0 58.29
    -1 -5 0 2661.13
    1 5 0 2559.34
    1 5 0 2878.31
    -1 5 0 2695.53
    -1 5 0 2844.12
    -3 -5 0 635.24
    3 -5 0 651.73
    -3 -5 0 610.54
    -3 -5 0 561.14
    3 5 0 641.24
    -3 5 0 610.64
    -3 5 0 675.43
    3 5 0 604.54
    3 5 0 707.43
    3 5 0 638.84
    -3 5 0 617.74
    -3 5 0 599.94
    -3 5 0 546.55
    -5 -5 0 2213.78
    -5 -5 0 2256.77
    -5 -5 0 2353.56
    -5 -5 0 2024.2
    -5 -5 0 1974.5
    -5 -5 0 1966.5
    -5 5 0 2251.77
    5 5 0 2192.48
    -5 5 0 2008
    -5 5 0 2223.18
    -5 5 0 2118.99
    -5 5 0 2082.79
    -5 5 0 2063.89
    -5 5 0 2078.39
    -7 -5 0 164.58
    -7 -5 0 162.78
    -7 -5 0 162.48
    -7 -5 0 158.18
    -7 -5 0 166.48
    -7 -5 0 167.68
    -7 -5 0 152.78
    -7 -5 0 171.38
    -7 -5 0 156.48
    -7 5 0 162.68
    -7 5 0 163.78
    -7 5 0 170.98
    -7 5 0 159.68
    7 5 0 164.08
    -7 5 0 169.78
    -7 5 0 176.78
    -7 5 0 168.58
    -7 5 0 164.58
    -7 5 0 159.28
    -7 5 0 160.98
    -7 5 0 171.38
    -9 -5 0 197.68
    -9 -5 0 205.78
    -9 -5 0 213.58
    -9 -5 0 212.78
    -9 -5 0 203.68
    -9 -5 0 207.88
    -9 -5 0 205.68
    -9 -5 0 227.68
    -9 5 0 206.18
    -9 5 0 205.08
    -9 5 0 201.48
    -9 5 0 217.48
    -9 5 0 212.88
    -9 5 0 198.28
    -9 5 0 202.58
    -9 5 0 190.28
    -9 5 0 201.78
    -9 5 0 222.28
    9 5 0 209.78
    -11 -5 0 58.09
    -11 -5 0 56.89
    -11 -5 0 57.49
    -11 -5 0 60.99
    -11 -5 0 60.69
    -11 5 0 56.19
    -11 5 0 56.99
    -11 5 0 59.29
    -11 5 0 54.49
    -11 5 0 58.39
    -11 5 0 58.39
    -11 5 0 59.89
    -11 5 0 57.09
    -11 5 0 56.29
    -13 -5 0 809.52
    -13 -5 0 810.42
    -13 -5 0 785.12
    -13 -5 0 804.62
    -13 5 0 834.22
    -13 5 0 802.42
    -13 5 0 778.82
    -13 5 0 786.82
    -15 -5 0 666.93
    -15 -5 0 675.93
    -15 -5 0 644.14
    -15 -5 0 710.83
    -15 5 0 661.23
    -15 5 0 684.23
    -15 5 0 675.23
    -15 5 0 691.13
    0 -6 0 529.75
    0 -6 0 517.75
    0 6 0 532.05
    0 6 0 476.55
    0 6 0 467.95
    0 6 0 537.25
    0 6 0 514.45
    2 -6 0 42.5
    -2 -6 0 38.9
    -2 -6 0 39.8
    2 6 0 38.4
    2 6 0 41.6
    -2 6 0 28.7
    -2 6 0 36
    -2 6 0 40.3
    -2 6 0 38.9
    2 6 0 39.1
    2 6 0 38.2
    2 6 0 47.4
    -4 -6 0 1275.77
    -4 -6 0 1182.68
    -4 -6 0 1136.99
    -4 -6 0 1346.07
    -4 -6 0 1265.37
    -4 6 0 1283.87
    -4 6 0 1355.76
    -4 6 0 1251.77
    -4 6 0 1376.36
    -4 6 0 1329.67
    -4 6 0 1469.25
    -4 6 0 1344.87
    -6 -6 0 355.56
    -6 -6 0 358.96
    -6 -6 0 344.97
    -6 -6 0 399.46
    -6 -6 0 336.77
    -6 -6 0 317.07
    -6 6 0 359.66
    -6 6 0 352.16
    -6 6 0 351.86
    -6 6 0 355.86
    -6 6 0 341.27
    -6 6 0 325.87
    -6 6 0 367.56
    -6 6 0 329.67
    -6 6 0 377.66
    -6 6 0 308.57
    -6 6 0 328.57
    6 6 0 357.56
    -6 6 0 321.57
    -8 -6 0 525.75
    -8 -6 0 457.55
    -8 -6 0 480.65
    -8 -6 0 495.95
    -8 -6 0 533.45
    -8 -6 0 472.65
    -8 -6 0 492.65
    -8 -6 0 497.65
    -8 6 0 497.05
    -8 6 0 483.95
    -8 6 0 519.15
    -8 6 0 502.45
    -8 6 0 511.85
    -8 6 0 484.75
    -8 6 0 530.25
    -8 6 0 473.25
    8 6 0 468.25
    -8 6 0 557.94
    -8 6 0 497.85
    -10 -6 0 439.06
    -10 -6 0 451.05
    -10 -6 0 463.75
    -10 -6 0 455.35
    -10 -6 0 419.26
    -10 -6 0 440.86
    -10 6 0 414.36
    -10 6 0 439.76
    -10 6 0 420.86
    -10 6 0 464.25
    -10 6 0 445.96
    -10 6 0 443.96
    -10 6 0 446.86
    -10 6 0 468.65
    -10 6 0 447.56
    -10 6 0 474.45
    -12 -6 0 0
    -12 -6 0 6.7
    -12 -6 0 3.2
    -12 -6 0 1.5
    -12 6 0 2.6
    -12 6 0 3.8
    -12 6 0 5.3
    -12 6 0 2.6
    -12 6 0 2.5
    -14 -6 0 236.18
    -14 -6 0 241.88
    -14 -6 0 227.68
    -14 -6 0 237.28
    -14 6 0 235.58
    -14 6 0 233.98
    14 6 0 236.08
    -14 6 0 219.28
    -14 6 0 244.08
    -16 -6 0 8.1
    -16 -6 0 7.1
    -16 -6 0 7.5
    -16 6 0 8.6
    -16 6 0 7.6
    -1 -7 0 2715.03
    1 -7 0 2888.41
    -1 -7 0 2767.32
    1 7 0 2863.31
    -1 7 0 2595.44
    -1 7 0 2620.84
    -1 7 0 2815.52
    1 7 0 2852.81
    1 7 0 2943.71
    -1 7 0 2950
    -1 7 0 2503.85
    1 7 0 2751.42
    -1 7 0 2622.34
    1 7 0 2569.24
    -3 -7 0 9.7
    -3 -7 0 8
    -3 -7 0 8.5
    -3 -7 0 8.8
    3 7 0 9
    3 7 0 9.3
    3 7 0 12.4
    -3 7 0 9.1
    -3 7 0 9.2
    3 7 0 10
    -3 7 0 13.5
    -3 7 0 8.1
    -3 7 0 9.5
    3 7 0 10.4
    -3 7 0 9.5
    -3 7 0 9.4
    -5 -7 0 505.85
    -5 -7 0 506.15
    -5 -7 0 556.64
    -5 -7 0 532.05
    -5 -7 0 530.75
    -5 -7 0 501.05
    -5 7 0 568.64
    -5 7 0 584.64
    -5 7 0 552.24
    -5 7 0 559.04
    -5 7 0 531.65
    5 7 0 570.94
    -5 7 0 480.25
    -5 7 0 571.64
    -7 -7 0 12.8
    -7 -7 0 16.2
    -7 -7 0 17.9
    -7 -7 0 18.7
    -7 -7 0 17.5
    -7 -7 0 14.5
    -7 7 0 15.6
    -7 7 0 13.6
    -7 7 0 15.7
    -7 7 0 14.9
    -7 7 0 15.7
    -7 7 0 16
    -7 7 0 15
    -7 7 0 17.6
    -7 7 0 15.9
    -7 7 0 18.1
    7 7 0 13.9
    -9 -7 0 1688.63
    -9 -7 0 1690.43
    -9 -7 0 1706.43
    -9 -7 0 1769.02
    -9 -7 0 1620.34
    -9 -7 0 1555.64
    -9 7 0 1680.23
    -9 7 0 1655.73
    -9 7 0 1687.43
    -9 7 0 1735.83
    -9 7 0 1767.22
    -9 7 0 1671.43
    -9 7 0 1730.43
    -9 7 0 1702.23
    -9 7 0 1621.74
    -9 7 0 1730.63
    -11 -7 0 19.2
    -11 -7 0 17.3
    -11 -7 0 19
    -11 -7 0 15.6
    -11 7 0 19.2
    -11 7 0 15.5
    -11 7 0 16.3
    -11 7 0 17
    -11 7 0 19.3
    -11 7 0 21.4
    -11 7 0 17.9
    -11 7 0 19.3
    -13 -7 0 391.16
    -13 -7 0 369.96
    -13 -7 0 372.66
    -13 -7 0 382.86
    13 7 0 357.36
    -13 7 0 352.46
    -13 7 0 369.26
    -13 7 0 362.16
    -13 7 0 374.06
    -13 7 0 372.56
    -15 -7 0 447.46
    -15 -7 0 438.76
    -15 -7 0 463.15
    -15 -7 0 424.66
    -15 7 0 433.96
    -15 7 0 440.66
    0 -8 0 298.57
    0 8 0 289.07
    0 8 0 291.77
    0 8 0 299.97
    0 8 0 302.17
    0 8 0 293.87
    -2 -8 0 238.38
    -2 -8 0 278.57
    2 -8 0 263.67
    2 -8 0 268.57
    -2 -8 0 269.27
    -2 8 0 266.17
    2 8 0 266.27
    -2 8 0 275.47
    -2 8 0 279.17
    -2 8 0 266.37
    -2 8 0 269.67
    2 8 0 239.58
    -2 8 0 246.88
    -2 8 0 245.28
    2 8 0 275.67
    -4 -8 0 25.4
    -4 -8 0 21.1
    -4 -8 0 19.4
    -4 -8 0 24.1
    -4 -8 0 31.4
    -4 -8 0 25
    -4 8 0 29.9
    4 8 0 29.2
    -4 8 0 24.6
    -4 8 0 28.8
    -4 8 0 25.3
    -4 8 0 29.5
    -4 8 0 24
    -4 8 0 24.7
    4 8 0 26.5
    -6 -8 0 9.6
    -6 -8 0 7.9
    -6 -8 0 10.6
    -6 -8 0 9
    -6 8 0 9.1
    -6 8 0 9.8
    -6 8 0 9.2
    -6 8 0 10
    -6 8 0 9.6
    -6 8 0 10.7
    6 8 0 9.7
    -6 8 0 12.1
    -6 8 0 9.7
    -6 8 0 9.4
    -8 -8 0 539.25
    -8 -8 0 517.75
    -8 -8 0 530.05
    -8 -8 0 557.54
    -8 -8 0 496.55
    -8 8 0 547.75
    -8 8 0 486.15
    -8 8 0 552.24
    -8 8 0 514.75
    -8 8 0 505.95
    -8 8 0 508.05
    -8 8 0 515.75
    -8 8 0 554.34
    -8 8 0 544.25
    -10 -8 0 118.69
    -10 -8 0 119.49
    -10 -8 0 111.29
    -10 -8 0 121.59
    -10 -8 0 119.59
    -10 8 0 109.39
    -10 8 0 109.59
    -10 8 0 122.99
    -10 8 0 121.79
    -10 8 0 101.89
    -10 8 0 124.49
    -10 8 0 119.29
    -10 8 0 124.99
    -12 -8 0 79.19
    -12 -8 0 82.19
    -12 -8 0 77.69
    -12 -8 0 84.79
    -12 8 0 79.69
    -12 8 0 73.39
    -12 8 0 68.59
    -12 8 0 79.09
    -12 8 0 79.49
    -14 -8 0 8
    -14 -8 0 8.7
    -14 -8 0 6
    -14 -8 0 8.2
    14 8 0 11.1
    -14 8 0 8.9
    -14 8 0 9.7
    -14 8 0 5.6
    -1 -9 0 2221.08
    -1 -9 0 2480.05
    1 -9 0 2391.36
    1 -9 0 2220.48
    -1 -9 0 2143.19
    -1 9 0 2312.47
    1 9 0 2220.78
    -1 9 0 2381.76
    1 9 0 2290.27
    1 9 0 2323.07
    1 9 0 2571.34
    -1 9 0 2182.98
    -1 9 0 2205.18
    1 9 0 2245.98
    1 9 0 2504.35
    3 -9 0 55.09
    -3 -9 0 53.69
    -3 -9 0 51.49
    -3 -9 0 51.69
    -3 9 0 53.09
    -3 9 0 55.99
    3 9 0 49.9
    -3 9 0 59.89
    -3 9 0 46.1
    -3 9 0 48.8
    3 9 0 45.3
    -3 9 0 48.7
    -3 9 0 53.19
    3 9 0 52.99
    -5 -9 0 1099.29
    -5 -9 0 952.6
    -5 -9 0 1056.49
    -5 -9 0 989.8
    -5 9 0 1085.99
    -5 9 0 1047.9
    -5 9 0 978.4
    -5 9 0 988
    -5 9 0 1067.19
    5 9 0 957.5
    -5 9 0 1046.6
    -5 9 0 1127.39
    -5 9 0 905.81
    -5 9 0 1013.8
    -5 9 0 1027.8
    -7 -9 0 58.19
    -7 -9 0 57.29
    -7 -9 0 50.19
    -7 -9 0 52.59
    -7 -9 0 52.49
    -7 9 0 52.49
    -7 9 0 52.39
    -7 9 0 54.79
    -7 9 0 55.79
    -7 9 0 59.79
    -7 9 0 49.99
    -7 9 0 50.39
    -7 9 0 51.79
    -7 9 0 55.89
    -9 -9 0 2122.39
    -9 -9 0 2167.18
    -9 -9 0 2218.68
    -9 -9 0 2240.28
    -9 -9 0 2083.29
    -9 9 0 2017.4
    -9 9 0 2076.89
    -9 9 0 2158.38
    -9 9 0 1969.1
    -9 9 0 2093.89
    -9 9 0 2178.88
    -9 9 0 2166.88
    -9 9 0 2341.47
    -9 9 0 2048.7
    -11 -9 0 205.78
    -11 -9 0 217.08
    -11 -9 0 203.58
    -11 -9 0 204.18
    -11 9 0 206.68
    -11 9 0 195.38
    -11 9 0 192.68
    -11 9 0 212.78
    -11 9 0 212.88
    -11 9 0 216.48
    -13 -9 0 229.58
    -13 -9 0 212.28
    -13 -9 0 201.38
    -13 -9 0 197.68
    -13 9 0 209.88
    -13 9 0 202.68
    -13 9 0 205.38
    13 9 0 206.98
    -15 -9 0 263.67
    -15 -9 0 238.68
    -15 -9 0 277.27
    -15 9 0 249.08
    -15 9 0 203.78
    0 -10 0 15.5
    0 -10 0 16.2
    0 -10 0 11.9
    0 10 0 22.5
    0 10 0 20
    0 10 0 15.9
    0 10 0 12.1
    0 10 0 15.1
    -2 -10 0 298.97
    -2 -10 0 304.17
    2 -10 0 336.47
    -2 -10 0 308.27
    -2 -10 0 315.67
    -2 10 0 338.87
    -2 10 0 324.27
    -2 10 0 311.07
    2 10 0 317.27
    -2 10 0 321.07
    2 10 0 335.67
    2 10 0 306.77
    2 10 0 328.57
    2 10 0 315.37
    2 10 0 329.27
    -2 10 0 307.67
    -2 10 0 335.87
    -2 10 0 328.77
    -4 -10 0 13.8
    4 -10 0 13.3
    -4 -10 0 19.6
    -4 -10 0 12.5
    -4 -10 0 19.9
    -4 -10 0 10.1
    -4 10 0 17.6
    -4 10 0 21.1
    -4 10 0 17.5
    4 10 0 11.2
    -4 10 0 15.7
    -4 10 0 14.6
    -4 10 0 15.9
    -4 10 0 16.3
    -4 10 0 19.3
    -6 -10 0 7.7
    -6 -10 0 3
    -6 -10 0 3.2
    -6 -10 0 0.8
    -6 10 0 3.1
    -6 10 0 2.6
    -6 10 0 3.6
    -6 10 0 2.4
    -6 10 0 4.8
    -6 10 0 2.6
    -6 10 0 2.5
    -6 10 0 0.9
    -6 10 0 2.9
    -8 -10 0 98.19
    -8 -10 0 96.89
    -8 -10 0 76.29
    -8 -10 0 87.99
    -8 10 0 98.49
    -8 10 0 91.79
    -8 10 0 106.79
    -8 10 0 78.99
    -8 10 0 87.19
    -8 10 0 94.59
    -8 10 0 89.49
    -8 10 0 104.59
    -8 10 0 88.89
    -10 -10 0 10.4
    -10 -10 0 5.7
    -10 -10 0 7.7
    -10 10 0 8.7
    -10 10 0 6.2
    -10 10 0 8.8
    -10 10 0 6.6
    -12 -10 0 118.99
    -12 -10 0 121.39
    -12 -10 0 115.29
    12 10 0 110.29
    -12 10 0 113.49
    -12 10 0 93.29
    -12 10 0 125.29
    -12 10 0 117.79
    -14 -10 0 20.2
    -14 -10 0 18.7
    -14 -10 0 14.7
    14 10 0 11.4
    -14 10 0 13.5
    -14 10 0 15.5
    -14 10 0 8.6
    -1 -11 0 417.56
    1 -11 0 431.36
    -1 -11 0 376.46
    -1 -11 0 362.66
    1 11 0 395.36
    1 11 0 438.06
    -1 11 0 394.66
    -1 11 0 391.56
    -1 11 0 406.36
    -1 11 0 419.16
    1 11 0 417.86
    1 11 0 419.16
    -1 11 0 451.55
    1 11 0 394.56
    -3 -11 0 674.83
    3 -11 0 763.92
    -3 -11 0 722.63
    -3 -11 0 726.83
    -3 -11 0 730.63
    3 11 0 715.53
    -3 11 0 768.42
    -3 11 0 748.93
    -3 11 0 715.53
    -3 11 0 790.02
    -3 11 0 744.63
    3 11 0 690.93
    -3 11 0 761.82
    -5 -11 0 2092.49
    5 -11 0 2141.99
    -5 -11 0 2225.88
    -5 -11 0 2048.9
    -5 -11 0 2144.19
    -5 11 0 2140.19
    -5 11 0 2196.38
    -5 11 0 2088.99
    -5 11 0 2182.58
    -5 11 0 2074.49
    5 11 0 1939.11
    -5 11 0 2197.98
    -5 11 0 2158.38
    -7 -11 0 58.89
    -7 -11 0 59.29
    -7 -11 0 61.09
    7 -11 0 57.59
    -7 11 0 61.39
    -7 11 0 49.7
    -7 11 0 51.69
    -7 11 0 60.79
    -7 11 0 64.39
    -7 11 0 64.29
    -7 11 0 64.79
    -7 11 0 62.89
    -9 -11 0 460.35
    9 -11 0 467.45
    -9 -11 0 536.55
    -9 -11 0 471.95
    -9 -11 0 479.45
    -9 11 0 471.95
    -9 11 0 456.65
    -9 11 0 489.95
    -9 11 0 502.95
    -11 -11 0 159.58
    -11 -11 0 151.78
    -11 -11 0 163.98
    -11 11 0 152.48
    -11 11 0 162.48
    -11 11 0 155.08
    -11 11 0 144.89
    11 11 0 157.08
    -11 11 0 159.98
    -13 -11 0 665.63
    -13 -11 0 643.94
    -13 11 0 600.54
    13 11 0 635.64
    -13 11 0 622.64
    0 -12 0 426.06
    0 12 0 409.66
    0 12 0 488.95
    0 12 0 427.46
    0 12 0 427.76
    0 12 0 463.65
    0 12 0 434.16
    -2 -12 0 10.3
    -2 -12 0 10.5
    -2 -12 0 14.5
    2 -12 0 8.9
    2 12 0 13.2
    2 12 0 12.8
    2 12 0 16.3
    -2 12 0 12.6
    -2 12 0 13.6
    -2 12 0 14.4
    -2 12 0 13.1
    -2 12 0 15.1
    4 -12 0 76.09
    -4 -12 0 63.79
    -4 -12 0 74.29
    -4 12 0 91.79
    -4 12 0 75.09
    -4 12 0 67.59
    4 12 0 67.09
    -4 12 0 87.69
    -4 12 0 78.09
    -6 -12 0 85.39
    6 -12 0 81.79
    -6 -12 0 83.79
    -6 12 0 95.99
    -6 12 0 76.09
    -6 12 0 85.89
    -6 12 0 83.29
    -6 12 0 101.39
    -6 12 0 82.39
    -6 12 0 99.29
    -8 -12 0 1.9
    -8 -12 0 7.3
    8 -12 0 11.3
    -8 -12 0 7.8
    -8 12 0 4.7
    -8 12 0 8.7
    -8 12 0 7.1
    -8 12 0 6.7
    -8 12 0 8.3
    -8 12 0 9.4
    -8 12 0 6.1
    -8 12 0 6.2
    -10 -12 0 4.4
    -10 -12 0 7.9
    -10 -12 0 6.6
    -10 12 0 4.1
    10 12 0 6.7
    -10 12 0 5.5
    -10 12 0 6.3
    -10 12 0 6.9
    -10 12 0 7.6
    -10 12 0 5
    -12 -12 0 96.79
    12 -12 0 81.99
    -12 -12 0 92.29
    12 12 0 85.19
    -12 12 0 87.49
    -12 12 0 93.39
    -12 12 0 86.19
    -1 -13 0 23.4
    1 -13 0 21
    -1 -13 0 27.1
    -1 -13 0 18.5
    1 13 0 19.9
    -1 13 0 18.6
    -1 13 0 22.2
    1 13 0 18.6
    1 13 0 19.6
    -1 13 0 18.8
    -1 13 0 22
    1 13 0 17.1
    -1 13 0 16.6
    -3 -13 0 440.16
    -3 -13 0 412.96
    3 -13 0 425.16
    -3 -13 0 447.06
    -3 13 0 431.96
    3 13 0 430.36
    -3 13 0 456.05
    -3 13 0 434.26
    -3 13 0 440.56
    -3 13 0 425.26
    5 -13 0 1112.19
    -5 -13 0 1122.09
    -5 -13 0 1118.09
    -5 13 0 1130.09
    -5 13 0 1193.18
    5 13 0 1089.79
    -5 13 0 1154.78
    -5 13 0 1096.39
    -5 13 0 1103.99
    -5 13 0 1080.79
    -5 13 0 1157.98
    7 -13 0 14.7
    -7 -13 0 11
    -7 -13 0 13.8
    -7 13 0 9.8
    -7 13 0 9.5
    -7 13 0 10.3
    -7 13 0 14.1
    -7 13 0 11.7
    -7 13 0 9.7
    -7 13 0 11.8
    -9 -13 0 344.17
    -9 -13 0 317.87
    -9 -13 0 266.17
    -9 -13 0 292.57
    9 13 0 323.77
    -9 13 0 291.37
    -9 13 0 288.17
    -9 13 0 297.97
    -9 13 0 326.77
    -9 13 0 311.07
    -11 -13 0 130.99
    -11 -13 0 133.39
    11 -13 0 124.29
    -11 13 0 119.69
    11 13 0 126.89
    -11 13 0 124.79
    -11 13 0 133.09
    -11 13 0 96.69
    0 -14 0 997.5
    0 -14 0 1067.89
    0 14 0 994.6
    0 14 0 1044.3
    0 14 0 1019.2
    2 -14 0 43.5
    2 -14 0 53.99
    -2 -14 0 39.1
    -2 -14 0 48.7
    -2 -14 0 46.9
    -2 14 0 52.39
    -2 14 0 47.7
    -2 14 0 43.9
    2 14 0 47.6
    2 14 0 49.8
    2 14 0 45
    -2 14 0 45.9
    -2 14 0 44.4
    -4 -14 0 138.99
    4 -14 0 134.79
    -4 -14 0 169.38
    -4 -14 0 146.19
    -4 14 0 166.68
    4 14 0 142.69
    -4 14 0 153.78
    -4 14 0 129.69
    -4 14 0 150.08
    4 14 0 142.99
    -4 14 0 156.58
    -6 -14 0 339.87
    6 -14 0 335.47
    -6 -14 0 335.37
    -6 14 0 382.56
    -6 14 0 358.46
    -6 14 0 353.46
    -6 14 0 349.27
    6 14 0 330.67
    -6 14 0 371.46
    -6 14 0 361.66
    -6 14 0 320.27
    -8 -14 0 239.08
    -8 -14 0 250.47
    -8 14 0 247.48
    8 14 0 237.88
    -8 14 0 271.47
    -8 14 0 258.57
    -8 14 0 287.07
    -8 14 0 280.17
    10 -14 0 107.79
    -10 -14 0 98.59
    10 14 0 100.99
    -10 14 0 112.29
    -10 14 0 92.69
    -10 14 0 101.59
    -1 -15 0 138.09
    -1 -15 0 164.08
    1 -15 0 147.79
    1 -15 0 144.89
    -1 15 0 150.18
    -1 15 0 141.49
    1 15 0 150.48
    -1 15 0 158.58
    1 15 0 143.59
    -3 -15 0 204.18
    -3 -15 0 200.68
    3 -15 0 215.78
    3 -15 0 204.98
    -3 -15 0 214.58
    -3 15 0 208.28
    -3 15 0 206.78
    3 15 0 210.18
    -3 15 0 201.28
    -3 15 0 205.78
    -3 15 0 206.88
    3 15 0 219.28
    5 -15 0 50.39
    -5 -15 0 48.5
    5 -15 0 55.59
    -5 -15 0 46.7
    -5 15 0 49.6
    5 15 0 51.89
    -5 15 0 43.7
    5 15 0 58.49
    -5 15 0 55.89
    -5 15 0 49.6
    -5 15 0 53.39
    -5 15 0 52.69
    7 -15 0 5.6
    -7 -15 0 3.8
    -7 -15 0 6
    -7 15 0 6
    -7 15 0 5.6
    -7 15 0 5.9
    -7 15 0 4.1
    7 15 0 4.8
    -9 -15 0 669.83
    -9 -15 0 559.74
    9 -15 0 691.63
    9 15 0 647.44
    -9 15 0 652.83
    -9 15 0 679.73
    -9 15 0 768.82
    0 -16 0 593.44
    0 -16 0 504.45
    0 16 0 568.44
    0 16 0 554.84
    2 -16 0 56.89
    -2 -16 0 49.6
    -2 -16 0 72.09
    2 -16 0 63.59
    2 16 0 66.09
    -2 16 0 63.69
    -2 16 0 64.79
    4 -16 0 210.68
    -4 -16 0 239.68
    4 -16 0 274.77
    -4 16 0 250.27
    -4 16 0 254.37
    -4 16 0 252.97
    -4 16 0 241.38
    4 16 0 232.88
    6 -16 0 15.2
    -6 -16 0 7.9
    -6 -16 0 10.6
    6 16 0 12.7
    -6 16 0 14.4
    -6 16 0 11.3
    -6 16 0 10.2
    -8 -16 0 426.46
    -8 -16 0 418.16
    8 -16 0 495.75
    -8 16 0 473.85
    8 16 0 373.26
    -8 16 0 438.16
    -1 -17 0 50.49
    1 -17 0 48.1
    1 -17 0 44.8
    -1 17 0 46.6
    1 17 0 52.49
    -1 17 0 50.99
    -1 17 0 57.19
    3 -17 0 34.2
    -3 -17 0 33
    3 -17 0 36.6
    -3 17 0 36.4
    -3 17 0 37
    3 17 0 35.6
    -3 17 0 34.9
    -3 17 0 32.7
    -5 -17 0 5
    5 -17 0 7.2
    -5 17 0 6.9
    -5 17 0 7
    -5 17 0 4.8
    -7 -17 0 -0.9
    -7 17 0 3.5
    0 -18 0 29.8
    0 -18 0 28.7
    0 18 0 31.7
    2 -18 0 127.69
    -2 -18 0 103.69
    2 -18 0 97.39
    -2 18 0 116.19
    2 18 0 122.29
    -2 18 0 104.89
    4 -18 0 502.65
    -4 18 0 493.05
    -4 18 0 460.15
    -18 0 1 -1.1
    -18 0 1 1.9
    -16 0 1 0.6
    -16 0 1 0.6
    -16 0 1 1
    -16 0 1 -0.1
    -16 0 1 0.6
    -14 0 1 1.5
    -14 0 1 1.7
    -14 0 1 -2.1
    -14 0 1 3.4
    -14 0 1 0.7
    -14 0 1 1.1
    -12 0 1 0
    -12 0 1 1.4
    -12 0 1 0.4
    -12 0 1 1.2
    -12 0 1 2.8
    -12 0 1 6
    -10 0 1 0.9
    -10 0 1 1.3
    -10 0 1 0.5
    -10 0 1 2.1
    -10 0 1 0.3
    -10 0 1 0.9
    -8 0 1 1
    -8 0 1 2.5
    -8 0 1 0
    8 0 -1 0.1
    -8 0 1 0.7
    -8 0 1 1.2
    -8 0 1 0
    -8 0 1 0.5
    -8 0 1 0.8
    -8 0 1 0.6
    -6 0 1 1.1
    6 0 -1 -1
    -6 0 1 -1.3
    6 0 -1 -2.4
    6 0 -1 -2.2
    -6 0 1 -1.9
    6 0 -1 -2.9
    -6 0 1 -1.5
    -4 0 1 -1.7
    4 0 -1 -0.7
    -4 0 1 -1.5
    4 0 -1 -1.2
    -2 0 1 -2.2
    -2 0 1 -2.5
    2 0 -1 -1.5
    2 0 -1 -2.9
    0 0 1 -6.2
    -2 0 -1 1
    2 0 1 3.1
    2 0 1 3.3
    -4 0 -1 0.6
    -4 0 -1 1
    4 0 1 0.9
    6 0 1 0.3
    -6 0 -1 0.2
    -6 0 -1 1.2
    -6 0 -1 -0.3
    -6 0 -1 0.4
    -6 0 -1 1
    6 0 1 -0.4
    -6 0 -1 0.5
    -8 0 -1 1.3
    -8 0 -1 1.9
    -8 0 -1 1.8
    -8 0 -1 0.5
    -8 0 -1 0
    -8 0 -1 1.4
    -8 0 -1 0.9
    -8 0 -1 -0.8
    -8 0 -1 0.6
    -8 0 -1 3.8
    -8 0 -1 2.4
    -10 0 -1 0.9
    -10 0 -1 1.1
    -10 0 -1 0.3
    -10 0 -1 0
    -10 0 -1 2.3
    -10 0 -1 2.4
    -10 0 -1 0.9
    -10 0 -1 1.1
    -10 0 -1 -0.4
    -12 0 -1 -1.9
    -12 0 -1 0.2
    -12 0 -1 2.6
    -12 0 -1 2.5
    -12 0 -1 1.3
    -12 0 -1 1.6
    -14 0 -1 0.6
    -14 0 -1 2.2
    -14 0 -1 -0.1
    -14 0 -1 -0.8
    -16 0 -1 0.9
    -16 0 -1 1.7
    -16 0 -1 1.2
    -17 -1 1 318.37
    -17 -1 1 342.47
    -17 -1 1 391.46
    -17 1 1 330.17
    -17 1 1 396.66
    -17 1 1 358.06
    -15 -1 1 637.04
    -15 -1 1 588.14
    -15 -1 1 623.74
    -15 -1 1 640.34
    -15 -1 1 622.54
    -15 -1 1 639.94
    -15 1 1 672.83
    -15 1 1 657.93
    -15 1 1 621.44
    -15 1 1 638.54
    -15 1 1 652.53
    -13 -1 1 9.1
    -13 -1 1 10.6
    -13 -1 1 6.5
    -13 -1 1 7.1
    -13 -1 1 4
    -13 -1 1 5.9
    -13 1 1 5.1
    -13 1 1 5.9
    -13 1 1 6.4
    -13 1 1 5.4
    -13 1 1 3.8
    -13 1 1 5.9
    -11 -1 1 3625.64
    -11 -1 1 3088.79
    -11 -1 1 3792.52
    -11 -1 1 3805.32
    -11 -1 1 3989.3
    -11 -1 1 3671.63
    -11 -1 1 3765.82
    -11 1 1 3847.61
    -11 1 1 3705.23
    -11 1 1 3592.64
    -11 1 1 3594.44
    -11 1 1 3712.33
    -11 1 1 3761.12
    9 -1 -1 1831.12
    -9 -1 1 1705.43
    -9 -1 1 1851.71
    -9 -1 1 1910.41
    -9 -1 1 1718.23
    -9 -1 1 1588.84
    -9 -1 1 1466.55
    -9 -1 1 1852.81
    -9 -1 1 1804.92
    9 1 -1 1711.43
    -9 1 1 1698.03
    -9 1 1 1649.83
    -9 1 1 1543.15
    -9 1 1 1802.82
    -9 1 1 1837.12
    -9 1 1 1805.22
    -9 1 1 1948.31
    -9 1 1 1868.71
    -7 -1 1 1261.17
    -7 -1 1 1165.48
    -7 -1 1 1140.19
    -7 -1 1 1070.99
    -7 -1 1 1302.37
    -7 -1 1 1282.77
    -7 -1 1 1142.09
    -7 -1 1 1112.79
    7 -1 -1 1276.27
    -7 1 1 1270.47
    -7 1 1 1114.79
    7 1 -1 1215.88
    -7 1 1 1293.07
    -7 1 1 1126.49
    -7 1 1 1072.19
    7 1 -1 1198.48
    -7 1 1 1243.78
    -7 1 1 1211.38
    5 -1 -1 73.69
    -5 -1 1 70.99
    -5 -1 1 71.19
    5 -1 -1 75.39
    -5 -1 1 78.39
    -5 1 1 77.39
    5 1 -1 77.19
    -5 1 1 66.69
    5 1 -1 71.59
    -5 1 1 66.49
    -5 1 1 71.89
    5 1 -1 73.39
    -5 1 1 77.39
    -5 1 1 68.79
    3 -1 -1 3292.57
    -3 -1 1 3122.99
    -3 1 1 3504.55
    3 1 -1 3254.87
    1 -1 -1 3824.52
    -1 1 1 3867.61
    1 -1 1 1.4
    -1 1 -1 1
    1 1 1 0.3
    -1 1 -1 0.3
    1 1 1 1.6
    3 1 1 4018.6
    3 1 1 3586.24
    -5 -1 -1 603.64
    -5 -1 -1 700.73
    5 -1 1 704.53
    -5 -1 -1 651.63
    -5 -1 -1 616.84
    5 -1 1 693.33
    -5 -1 -1 674.23
    -5 -1 -1 616.74
    5 1 1 676.13
    -5 1 -1 619.64
    -5 1 -1 587.54
    -5 1 -1 693.93
    -7 -1 -1 2843.72
    -7 -1 -1 2800.62
    -7 -1 -1 3080.59
    -7 -1 -1 2830.82
    7 -1 1 3033.6
    -7 -1 -1 2772.12
    -7 -1 -1 2679.33
    -7 -1 -1 2596.94
    -7 -1 -1 2794.22
    -7 -1 -1 2935.41
    7 -1 1 2833.02
    -7 -1 -1 2925.41
    -7 1 -1 2959.3
    -7 1 -1 2917.51
    -7 1 -1 2940.11
    -7 1 -1 2615.24
    7 1 1 2767.12
    -7 1 -1 2688.33
    -7 1 -1 2768.12
    -7 1 -1 3065.09
    -7 1 -1 2662.33
    -7 1 -1 2923.31
    -7 1 -1 2874.21
    -9 -1 -1 821.62
    -9 -1 -1 822.32
    -9 -1 -1 804.82
    -9 -1 -1 880.11
    -9 -1 -1 810.72
    -9 -1 -1 855.51
    -9 -1 -1 847.92
    -9 -1 -1 876.21
    -9 -1 -1 904.81
    -9 1 -1 878.61
    -9 1 -1 773.12
    -9 1 -1 827.62
    -9 1 -1 866.61
    -9 1 -1 819.12
    -9 1 -1 764.72
    -9 1 -1 825.42
    -9 1 -1 822.72
    -9 1 -1 868.61
    -9 1 -1 769.32
    -11 -1 -1 14.6
    -11 -1 -1 13.8
    -11 -1 -1 14.4
    -11 -1 -1 15.7
    -11 -1 -1 13.1
    -11 -1 -1 13.5
    -11 -1 -1 11.2
    -11 1 -1 11.3
    -11 1 -1 13.6
    -11 1 -1 13.2
    -11 1 -1 12.7
    -11 1 -1 11
    -11 1 -1 10.6
    -13 -1 -1 366.96
    -13 -1 -1 359.46
    -13 -1 -1 378.16
    -13 -1 -1 394.36
    -13 1 -1 385.16
    -13 1 -1 380.46
    -13 1 -1 351.16
    -13 1 -1 355.56
    -15 -1 -1 563.94
    -15 -1 -1 593.84
    -15 -1 -1 581.64
    -15 -1 -1 623.54
    -15 1 -1 564.54
    -15 1 -1 629.84
    -15 1 -1 571.94
    -15 1 -1 596.44
    -16 -2 1 41.9
    -16 -2 1 43.5
    -16 -2 1 50.19
    -16 -2 1 51.09
    -16 -2 1 40.7
    -16 2 1 56.39
    -16 2 1 50.29
    -16 2 1 45.4
    -14 -2 1 403.36
    -14 -2 1 391.26
    -14 -2 1 396.26
    -14 2 1 396.16
    -14 2 1 388.26
    -14 2 1 401.46
    -14 2 1 403.66
    -14 2 1 394.86
    -12 -2 1 684.53
    -12 -2 1 621.14
    -12 -2 1 732.53
    -12 -2 1 720.53
    -12 -2 1 703.53
    -12 -2 1 711.83
    -12 2 1 711.93
    -12 2 1 700.13
    -12 2 1 701.73
    -12 2 1 671.53
    12 2 -1 694.63
    -12 2 1 706.93
    -12 2 1 727.33
    -12 2 1 686.73
    -10 -2 1 2.8
    -10 -2 1 3.6
    -10 -2 1 2.9
    -10 -2 1 2.7
    -10 -2 1 6.1
    -10 -2 1 8.2
    -10 -2 1 5.2
    -10 2 1 3
    -10 2 1 4.8
    -10 2 1 2.2
    -10 2 1 3.6
    -10 2 1 8.7
    -10 2 1 5.1
    -10 2 1 5.7
    -10 2 1 5.4
    -8 -2 1 241.28
    8 -2 -1 243.18
    -8 -2 1 226.88
    -8 -2 1 252.07
    -8 -2 1 225.78
    -8 -2 1 200.98
    -8 -2 1 222.18
    -8 -2 1 225.48
    -8 -2 1 222.68
    -8 -2 1 222.28
    -8 2 1 205.98
    -8 2 1 233.88
    -8 2 1 220.38
    -8 2 1 202.18
    -8 2 1 213.28
    -8 2 1 240.48
    -8 2 1 222.28
    -8 2 1 250.17
    -8 2 1 226.38
    -8 2 1 219.28
    8 2 -1 236.98
    -8 2 1 235.88
    -6 -2 1 353.56
    6 -2 -1 380.76
    -6 -2 1 380.06
    -6 -2 1 344.57
    -6 -2 1 339.07
    -6 -2 1 334.27
    -6 -2 1 327.37
    6 2 -1 366.16
    6 2 -1 367.96
    6 2 -1 359.66
    -6 2 1 356.36
    -6 2 1 350.96
    -6 2 1 357.36
    -6 2 1 342.07
    -6 2 1 340.57
    4 -2 -1 493.45
    4 -2 -1 539.25
    -4 -2 1 466.65
    -4 -2 1 460.65
    -4 -2 1 492.05
    -4 2 1 462.25
    -4 2 1 417.96
    4 2 -1 473.05
    -4 2 1 460.75
    4 2 -1 497.05
    -4 2 1 467.05
    4 2 -1 470.75
    -4 2 1 490.25
    -4 2 1 499.25
    -4 2 1 474.75
    -2 -2 1 481.75
    2 -2 -1 583.04
    -2 -2 1 498.95
    -2 2 1 457.05
    2 2 -1 525.05
    -2 2 1 576.34
    -2 2 1 513.65
    2 2 -1 546.95
    0 -2 -1 79.69
    0 -2 1 65.89
    0 -2 1 69.69
    0 -2 -1 74.99
    0 -2 1 78.49
    0 2 -1 67.89
    0 2 1 70.09
    0 2 1 63.09
    0 2 1 70.69
    0 2 1 61.19
    0 2 -1 69.79
    2 -2 1 1587.24
    -2 -2 -1 1505.25
    -2 2 -1 1445.46
    2 2 1 1336.67
    2 2 1 1487.45
    4 -2 1 907.51
    -4 -2 -1 942.11
    -4 -2 -1 906.31
    -4 -2 -1 864.71
    -4 -2 -1 958.2
    4 2 1 974.1
    -4 2 -1 953.2
    -4 2 -1 844.62
    4 2 1 946.81
    4 2 1 956.2
    -6 -2 -1 13.1
    -6 -2 -1 15.8
    -6 -2 -1 14
    -6 -2 -1 12.4
    6 -2 1 14.5
    -6 -2 -1 12.5
    -6 -2 -1 14.3
    -6 -2 -1 11.5
    6 -2 1 14.1
    -6 -2 -1 13.6
    -6 -2 -1 13.7
    -6 2 -1 15.5
    -6 2 -1 15.3
    -6 2 -1 12.1
    -6 2 -1 15.6
    -6 2 -1 15.6
    -6 2 -1 11.8
    -6 2 -1 14.1
    -8 -2 -1 210.68
    -8 -2 -1 215.08
    -8 -2 -1 222.08
    -8 -2 -1 223.08
    -8 -2 -1 213.48
    -8 -2 -1 213.78
    -8 -2 -1 227.18
    -8 2 -1 188.68
    -8 2 -1 198.98
    -8 2 -1 216.08
    -8 2 -1 211.38
    -8 2 -1 180.08
    -8 2 -1 213.18
    -8 2 -1 207.68
    -8 2 -1 228.38
    -8 2 -1 219.68
    -8 2 -1 221.08
    -8 2 -1 202.18
    -8 2 -1 211.78
    -10 -2 -1 84.59
    -10 -2 -1 89.09
    -10 -2 -1 81.29
    -10 -2 -1 81.49
    -10 -2 -1 85.39
    -10 -2 -1 86.19
    -10 -2 -1 85.79
    -10 -2 -1 85.89
    -10 2 -1 83.69
    -10 2 -1 77.19
    -10 2 -1 88.79
    -10 2 -1 85.49
    -10 2 -1 84.69
    -10 2 -1 85.79
    -10 2 -1 68.69
    -10 2 -1 83.59
    -10 2 -1 85.29
    -12 -2 -1 344.87
    -12 -2 -1 343.77
    -12 -2 -1 356.86
    -12 -2 -1 344.27
    -12 -2 -1 339.17
    -12 -2 -1 343.97
    -12 2 -1 345.97
    -12 2 -1 351.26
    -12 2 -1 318.67
    -12 2 -1 340.57
    -12 2 -1 339.47
    -14 -2 -1 121.49
    -14 -2 -1 100.89
    -14 -2 -1 112.79
    -14 -2 -1 101.99
    -14 2 -1 105.79
    -14 2 -1 104.19
    -14 2 -1 115.79
    -14 2 -1 102.69
    -14 2 -1 110.19
    -16 -2 -1 20.8
    -16 -2 -1 14
    -16 -2 -1 16.8
    -16 2 -1 23.8
    -16 2 -1 15.3
    -16 2 -1 19.4
    -17 -3 1 329.27
    -17 -3 1 317.27
    -17 -3 1 339.57
    -17 3 1 304.67
    -17 3 1 324.87
    -17 3 1 333.67
    -15 -3 1 1360.46
    -15 -3 1 1315.97
    -15 -3 1 1364.06
    -15 -3 1 1308.27
    -15 -3 1 1376.96
    -15 3 1 1412.46
    -15 3 1 1350.36
    -15 3 1 1372.46
    -15 3 1 1388.76
    -13 -3 1 15.5
    -13 -3 1 21.2
    -13 -3 1 18.7
    -13 -3 1 15.4
    -13 -3 1 16.5
    -13 3 1 18.7
    -13 3 1 15.3
    -13 3 1 20.2
    -13 3 1 17.5
    -13 3 1 17.7
    -11 -3 1 518.15
    -11 -3 1 476.85
    -11 -3 1 438.86
    -11 -3 1 461.65
    -11 -3 1 553.34
    -11 -3 1 529.25
    -11 -3 1 504.25
    -11 3 1 497.45
    -11 3 1 491.55
    -11 3 1 455.85
    -11 3 1 487.45
    -11 3 1 504.75
    -11 3 1 539.05
    -11 3 1 520.95
    -9 -3 1 250.17
    -9 -3 1 227.78
    -9 -3 1 217.88
    -9 -3 1 220.78
    -9 -3 1 244.98
    -9 -3 1 234.38
    -9 -3 1 243.98
    -9 3 1 248.48
    9 3 -1 225.98
    -9 3 1 243.78
    -9 3 1 231.38
    -9 3 1 258.57
    -9 3 1 224.98
    -9 3 1 238.68
    -9 3 1 223.98
    -9 3 1 246.18
    -9 3 1 214.98
    -9 3 1 245.48
    -9 3 1 205.28
    -7 -3 1 1557.44
    -7 -3 1 1623.04
    -7 -3 1 1779.12
    -7 -3 1 1556.84
    7 -3 -1 1670.63
    -7 -3 1 1727.53
    -7 -3 1 1663.03
    -7 -3 1 1650.63
    -7 -3 1 1542.95
    -7 -3 1 1523.45
    -7 3 1 1569.84
    -7 3 1 1664.53
    -7 3 1 1691.43
    -7 3 1 1736.13
    -7 3 1 1409.46
    7 3 -1 1675.43
    -7 3 1 1802.72
    -7 3 1 1720.73
    -7 3 1 1568.84
    -7 3 1 1483.45
    -5 -3 1 1747.83
    -5 -3 1 1841.72
    -5 -3 1 1772.32
    -5 -3 1 1931.61
    -5 -3 1 2094.09
    -5 3 1 1785.02
    -5 3 1 2001
    -5 3 1 1834.22
    5 3 -1 1987
    -5 3 1 1740.83
    5 3 -1 1952.8
    -5 3 1 1764.42
    -5 3 1 1852.81
    3 -3 -1 480.45
    -3 -3 1 413.16
    -3 -3 1 476.55
    -3 3 1 428.26
    -3 3 1 460.55
    -3 3 1 404.46
    -3 3 1 396.06
    -3 3 1 380.86
    3 3 -1 441.66
    3 3 -1 392.86
    -3 3 1 364.66
    1 -3 -1 5696.03
    -1 -3 1 5003
    1 3 -1 5101.39
    -1 3 1 4912.71
    1 -3 1 2228.68
    1 3 1 2195.98
    -1 3 -1 1923.51
    1 3 1 1907.11
    -1 3 -1 1949.2
    3 3 1 9596.14
    3 3 1 9999
    -5 -3 -1 577.84
    -5 -3 -1 698.03
    -5 -3 -1 674.13
    -5 -3 -1 648.14
    5 -3 1 656.43
    5 -3 1 690.03
    -5 -3 -1 648.94
    -5 -3 -1 737.03
    -5 -3 -1 718.73
    -5 -3 -1 767.02
    -5 3 -1 632.04
    -5 3 -1 684.63
    -5 3 -1 718.83
    -5 3 -1 669.43
    -5 3 -1 649.24
    5 3 1 714.83
    7 -3 1 967.7
    -7 -3 -1 904.61
    -7 -3 -1 1002.2
    -7 -3 -1 983.5
    -7 -3 -1 941.91
    -7 -3 -1 900.71
    -7 -3 -1 973.1
    -7 -3 -1 961.5
    -7 -3 -1 1026.5
    -7 -3 -1 941.01
    -7 -3 -1 910.71
    7 -3 1 924.11
    -7 3 -1 812.42
    -7 3 -1 913.21
    -7 3 -1 980
    -7 3 -1 1006.4
    -7 3 -1 932.91
    -7 3 -1 862.71
    -7 3 -1 1003.5
    -7 3 -1 976.6
    -7 3 -1 862.21
    -7 3 -1 816.92
    -7 3 -1 1014.5
    -7 3 -1 816.12
    -9 -3 -1 331.07
    -9 -3 -1 371.86
    -9 -3 -1 332.57
    -9 -3 -1 360.56
    -9 -3 -1 366.36
    -9 -3 -1 349.27
    -9 -3 -1 328.77
    -9 -3 -1 338.77
    -9 3 -1 309.47
    -9 3 -1 352.46
    -9 3 -1 346.07
    -9 3 -1 330.87
    -9 3 -1 351.06
    -9 3 -1 364.46
    -9 3 -1 321.27
    -9 3 -1 286.77
    -9 3 -1 346.47
    -9 3 -1 344.87
    -11 -3 -1 770.32
    -11 -3 -1 781.22
    -11 -3 -1 790.42
    -11 -3 -1 775.22
    -11 -3 -1 809.02
    -11 -3 -1 778.82
    -11 -3 -1 770.62
    -11 3 -1 795.62
    -11 3 -1 776.12
    -11 3 -1 771.62
    -11 3 -1 731.63
    -11 3 -1 765.12
    -11 3 -1 779.92
    -11 3 -1 706.93
    -13 -3 -1 677.53
    -13 -3 -1 713.23
    -13 -3 -1 682.13
    -13 -3 -1 689.93
    -13 -3 -1 738.83
    -13 3 -1 697.13
    -13 3 -1 716.03
    -13 3 -1 702.13
    -13 3 -1 683.03
    -13 3 -1 706.53
    -15 -3 -1 77.69
    -15 -3 -1 69.19
    -15 -3 -1 70.89
    -15 3 -1 73.49
    -15 3 -1 67.29
    -15 3 -1 72.59
    -15 3 -1 84.09
    -16 -4 1 617.64
    -16 -4 1 618.74
    -16 -4 1 677.53
    -16 -4 1 677.73
    -16 4 1 677.93
    -16 4 1 683.93
    -16 4 1 636.74
    -16 4 1 650.93
    -14 -4 1 903.41
    -14 -4 1 925.21
    -14 -4 1 895.41
    -14 -4 1 899.81
    -14 -4 1 882.41
    -14 4 1 913.71
    -14 4 1 912.21
    -14 4 1 881.21
    -14 4 1 882.91
    -14 4 1 945.51
    -12 -4 1 278.17
    -12 -4 1 284.27
    -12 -4 1 280.37
    -12 -4 1 283.07
    -12 -4 1 294.37
    -12 4 1 288.47
    -12 4 1 277.17
    -12 4 1 273.57
    -12 4 1 274.17
    -12 4 1 291.87
    -12 4 1 265.37
    -10 -4 1 277.47
    -10 -4 1 285.87
    -10 -4 1 284.57
    -10 -4 1 289.87
    -10 -4 1 279.97
    -10 -4 1 266.57
    -10 -4 1 280.67
    -10 4 1 281.37
    -10 4 1 283.27
    -10 4 1 271.97
    -10 4 1 287.37
    -10 4 1 272.57
    -10 4 1 273.57
    -10 4 1 292.07
    -10 4 1 284.67
    -10 4 1 271.97
    -8 -4 1 27.9
    -8 -4 1 31.9
    -8 -4 1 27.9
    -8 -4 1 26.9
    -8 -4 1 29.5
    -8 -4 1 23.7
    -8 -4 1 21
    -8 -4 1 23.6
    -8 4 1 23
    -8 4 1 25.4
    8 4 -1 25.7
    -8 4 1 24.8
    -8 4 1 25
    -8 4 1 25.7
    -8 4 1 24.9
    -8 4 1 25.1
    -8 4 1 24.9
    -8 4 1 24.8
    -8 4 1 26.9
    -6 -4 1 1257.67
    -6 -4 1 1108.79
    -6 -4 1 1188.28
    -6 -4 1 1207.08
    -6 -4 1 1120.89
    -6 -4 1 1249.97
    -6 4 1 1095.39
    -6 4 1 1111.99
    6 4 -1 1175.88
    -6 4 1 1218.18
    -6 4 1 1183.78
    -6 4 1 1095.09
    -6 4 1 1048.5
    -6 4 1 1204.18
    -6 4 1 1280.47
    -6 4 1 1184.18
    -4 -4 1 36.7
    -4 -4 1 34.8
    -4 -4 1 34.1
    -4 -4 1 40.9
    -4 4 1 35.4
    -4 4 1 36.7
    -4 4 1 34
    -4 4 1 35.6
    4 4 -1 35.8
    4 4 -1 32.5
    4 4 -1 36.8
    -4 4 1 36.2
    -4 4 1 36.6
    -2 -4 1 1056.29
    -2 -4 1 1016.8
    -2 -4 1 986
    2 4 -1 1011.7
    2 4 -1 1064.69
    -2 4 1 1004.4
    -2 4 1 1057.89
    -2 4 1 940.91
    -2 4 1 940.11
    -2 4 1 1130.79
    2 4 -1 923.41
    0 -4 1 512.85
    0 -4 -1 569.54
    0 -4 1 588.44
    0 -4 1 540.75
    0 4 -1 531.55
    0 4 -1 557.64
    0 4 1 622.44
    0 4 1 559.44
    0 4 -1 539.05
    0 4 1 527.75
    0 4 1 598.54
    -2 -4 -1 2002.7
    -2 -4 -1 1789.22
    -2 -4 -1 1890.61
    -2 4 -1 2052.39
    2 4 1 2167.78
    2 4 1 2093.59
    2 4 1 2127.39
    -2 4 -1 1846.62
    -2 4 -1 1989
    -4 -4 -1 2205.18
    -4 -4 -1 2220.38
    -4 -4 -1 2383.26
    4 -4 1 2200.88
    -4 -4 -1 2314.67
    -4 4 -1 2556.74
    -4 4 -1 2295.17
    4 4 1 2471.65
    -4 4 -1 2331.17
    -4 4 -1 2127.39
    6 -4 1 224.98
    6 -4 1 210.68
    -6 -4 -1 217.78
    -6 -4 -1 228.38
    -6 -4 -1 231.58
    -6 -4 -1 238.48
    -6 -4 -1 231.08
    -6 -4 -1 222.48
    -6 -4 -1 208.38
    -6 -4 -1 206.68
    -6 4 -1 232.48
    -6 4 -1 203.68
    -6 4 -1 232.08
    -6 4 -1 210.78
    -6 4 -1 196.28
    -6 4 -1 239.78
    -6 4 -1 228.68
    -6 4 -1 220.58
    -6 4 -1 220.68
    -8 -4 -1 109.59
    -8 -4 -1 121.59
    -8 -4 -1 104.59
    -8 -4 -1 98.89
    -8 -4 -1 112.09
    -8 -4 -1 114.09
    -8 -4 -1 115.89
    -8 -4 -1 113.79
    -8 -4 -1 109.59
    -8 -4 -1 105.79
    -8 4 -1 93.89
    -8 4 -1 106.49
    -8 4 -1 96.19
    -8 4 -1 106.89
    -8 4 -1 110.79
    -8 4 -1 103.49
    -8 4 -1 110.09
    -8 4 -1 111.59
    -8 4 -1 105.59
    -8 4 -1 107.19
    -8 4 -1 110.29
    -10 -4 -1 7.9
    -10 -4 -1 7.9
    -10 -4 -1 8.9
    -10 -4 -1 9.5
    -10 -4 -1 11.3
    -10 -4 -1 6.4
    -10 -4 -1 14.5
    -10 -4 -1 8.2
    -10 4 -1 7.7
    -10 4 -1 8.1
    -10 4 -1 6.4
    -10 4 -1 6.8
    -10 4 -1 8.7
    -10 4 -1 6.9
    -10 4 -1 9.2
    -10 4 -1 11.6
    -10 4 -1 7.1
    -12 -4 -1 586.04
    -12 -4 -1 582.64
    -12 -4 -1 619.54
    -12 -4 -1 619.34
    -12 4 -1 600.74
    -12 4 -1 577.34
    -12 4 -1 602.34
    -12 4 -1 600.04
    -14 -4 -1 8.7
    -14 -4 -1 8.2
    -14 -4 -1 11.8
    -14 -4 -1 11.1
    -14 4 -1 17.1
    -14 4 -1 11.4
    -14 4 -1 16.7
    -14 4 -1 11.4
    -16 -4 -1 110.69
    -16 -4 -1 139.19
    -16 4 -1 132.19
    -16 4 -1 118.59
    -16 4 -1 148.29
    -16 4 -1 136.39
    -17 -5 1 52.29
    -17 -5 1 53.09
    -17 -5 1 48.1
    -17 -5 1 48.1
    -17 5 1 49.9
    -17 5 1 50.69
    -15 -5 1 684.23
    -15 -5 1 626.84
    -15 -5 1 690.03
    -15 -5 1 639.34
    -15 5 1 636.34
    -15 5 1 673.93
    -15 5 1 669.93
    -15 5 1 654.23
    -13 -5 1 17.2
    -13 -5 1 23.2
    -13 -5 1 25.3
    -13 -5 1 25.5
    -13 -5 1 18.9
    -13 5 1 23.5
    -13 5 1 26.1
    13 5 -1 25
    -13 5 1 23.9
    -13 5 1 19.1
    -13 5 1 18.3
    -13 5 1 17.5
    -11 -5 1 435.06
    -11 -5 1 402.26
    -11 -5 1 398.16
    -11 -5 1 422.06
    -11 -5 1 421.36
    -11 5 1 433.06
    -11 5 1 416.56
    -11 5 1 430.36
    -11 5 1 393.26
    -11 5 1 471.35
    -11 5 1 434.96
    -11 5 1 432.76
    -11 5 1 434.66
    -11 5 1 391.36
    -9 -5 1 0.7
    -9 -5 1 -0.1
    -9 -5 1 1.3
    -9 -5 1 0.7
    -9 -5 1 1.6
    -9 -5 1 3.4
    -9 -5 1 2.3
    -9 5 1 -0.7
    -9 5 1 3.9
    -9 5 1 1.4
    -9 5 1 0.4
    -9 5 1 0.8
    9 5 -1 1.2
    -9 5 1 1.1
    -9 5 1 0.8
    -9 5 1 2.1
    -9 5 1 2.1
    -9 5 1 0.2
    -7 -5 1 458.75
    -7 -5 1 405.36
    -7 -5 1 427.06
    -7 -5 1 429.76
    -7 -5 1 445.56
    -7 -5 1 468.15
    -7 -5 1 425.16
    -7 -5 1 410.56
    -7 5 1 444.96
    -7 5 1 452.35
    -7 5 1 457.55
    -7 5 1 422.86
    -7 5 1 422.16
    -7 5 1 422.76
    -7 5 1 409.76
    -7 5 1 436.76
    -7 5 1 403.76
    -7 5 1 483.05
    -5 -5 1 2944.71
    -5 -5 1 3382.86
    -5 -5 1 2758.22
    -5 -5 1 3206.78
    -5 -5 1 2872.11
    -5 5 1 3143.79
    -5 5 1 3492.95
    -5 5 1 2939.91
    -5 5 1 2875.11
    -3 -5 1 457.55
    -3 -5 1 458.55
    -3 -5 1 494.85
    -3 -5 1 458.75
    3 5 -1 429.26
    3 5 -1 432.86
    3 5 -1 486.65
    -3 5 1 450.95
    -3 5 1 415.46
    -3 5 1 374.66
    -3 5 1 448.96
    3 5 -1 436.16
    -3 5 1 482.65
    -3 5 1 451.85
    1 -5 -1 276.87
    -1 -5 1 285.17
    -1 -5 1 269.67
    -1 -5 1 285.27
    -1 5 1 257.37
    1 5 -1 274.77
    -1 5 1 267.27
    -1 5 1 289.57
    1 5 -1 287.17
    -1 5 1 258.77
    1 5 -1 283.17
    1 5 -1 259.97
    -1 5 1 302.67
    -1 -5 -1 33.4
    -1 -5 -1 28.2
    -1 -5 -1 29.9
    1 -5 1 35.2
    1 5 1 36.2
    -1 5 -1 32.6
    1 5 1 30.8
    1 5 1 37.5
    1 5 1 34.9
    1 5 1 29.9
    -1 5 -1 37.3
    -1 5 -1 30.7
    1 5 1 33.7
    -3 -5 -1 4427.66
    -3 -5 -1 4262.37
    -3 5 -1 4324.47
    3 5 1 4910.21
    3 5 1 4630.94
    5 -5 1 9
    -5 -5 -1 7.6
    -5 -5 -1 9
    5 -5 1 9
    -5 -5 -1 12
    5 -5 1 9.9
    -5 -5 -1 11
    -5 -5 -1 9.2
    -5 -5 -1 7.7
    -5 -5 -1 6.9
    -5 5 -1 7.4
    -5 5 -1 10.5
    -5 5 -1 9.4
    -5 5 -1 8.8
    -5 5 -1 11.9
    -5 5 -1 10.5
    -5 5 -1 10
    -7 -5 -1 77.19
    -7 -5 -1 71.59
    -7 -5 -1 87.89
    -7 -5 -1 72.09
    -7 -5 -1 76.69
    -7 -5 -1 73.99
    -7 -5 -1 78.99
    -7 -5 -1 83.89
    -7 -5 -1 77.19
    -7 5 -1 70.79
    -7 5 -1 73.29
    -7 5 -1 78.89
    -7 5 -1 78.19
    -7 5 -1 71.99
    -7 5 -1 76.19
    -7 5 -1 71.69
    -7 5 -1 72.59
    -7 5 -1 81.79
    -7 5 -1 82.79
    -9 -5 -1 316.77
    -9 -5 -1 291.87
    -9 -5 -1 316.67
    -9 -5 -1 302.17
    -9 -5 -1 290.87
    -9 -5 -1 300.07
    -9 -5 -1 312.67
    -9 -5 -1 282.27
    -9 5 -1 283.47
    -9 5 -1 297.27
    -9 5 -1 288.27
    -9 5 -1 288.27
    -9 5 -1 302.67
    -9 5 -1 305.77
    -9 5 -1 283.57
    -9 5 -1 280.37
    -9 5 -1 259.97
    -9 5 -1 298.87
    -11 -5 -1 826.92
    -11 -5 -1 804.42
    -11 -5 -1 797.52
    -11 -5 -1 846.12
    -11 5 -1 850.41
    -11 5 -1 726.83
    -11 5 -1 817.02
    -11 5 -1 777.92
    -11 5 -1 821.62
    -11 5 -1 864.91
    -11 5 -1 779.12
    -11 5 -1 838.92
    -13 -5 -1 299.57
    -13 -5 -1 296.47
    -13 -5 -1 284.57
    -13 -5 -1 284.77
    -13 5 -1 292.17
    -13 5 -1 285.57
    -13 5 -1 290.87
    -13 5 -1 293.97
    -15 -5 -1 3.4
    -15 -5 -1 4.4
    -15 -5 -1 5.3
    -15 -5 -1 3.9
    -15 5 -1 5.9
    -15 5 -1 4.2
    -15 5 -1 4.1
    -15 5 -1 6.1
    -16 -6 1 1014.4
    -16 -6 1 1078.49
    -16 -6 1 1097.89
    -16 -6 1 1018.6
    -16 6 1 1033.4
    -16 6 1 1059.49
    -16 6 1 992.5
    -14 -6 1 107.29
    -14 -6 1 103.79
    -14 -6 1 113.49
    -14 -6 1 105.49
    -14 6 1 102.79
    -14 6 1 101.79
    -14 6 1 100.89
    14 6 -1 96.09
    -14 6 1 105.79
    -14 6 1 100.59
    -12 -6 1 88.49
    -12 -6 1 84.99
    -12 -6 1 92.09
    -12 -6 1 86.99
    -12 -6 1 86.19
    -12 6 1 81.29
    -12 6 1 83.59
    -12 6 1 83.89
    -12 6 1 83.79
    -12 6 1 78.99
    -12 6 1 88.19
    -12 6 1 87.59
    -10 -6 1 1994.1
    -10 -6 1 2092.79
    -10 -6 1 2185.08
    -10 -6 1 2056.09
    -10 -6 1 2131.69
    -10 -6 1 2046.3
    -10 6 1 2179.28
    -10 6 1 2159.78
    -10 6 1 2112.39
    -10 6 1 2058.79
    -10 6 1 2187.48
    -10 6 1 2120.19
    -10 6 1 2108.89
    -10 6 1 2151.68
    -10 6 1 2210.48
    -8 -6 1 181.68
    -8 -6 1 175.08
    -8 -6 1 196.58
    -8 -6 1 177.58
    -8 -6 1 183.78
    -8 6 1 177.28
    -8 6 1 170.38
    -8 6 1 174.38
    8 6 -1 184.68
    -8 6 1 183.78
    -8 6 1 177.58
    -8 6 1 172.98
    -8 6 1 183.98
    -8 6 1 201.88
    -8 6 1 183.48
    -6 -6 1 552.34
    -6 -6 1 470.95
    -6 -6 1 505.65
    -6 -6 1 466.75
    -6 -6 1 487.75
    -6 -6 1 516.95
    -6 -6 1 471.75
    -6 -6 1 475.95
    -6 6 1 519.95
    -6 6 1 471.95
    -6 6 1 471.55
    -6 6 1 477.65
    -6 6 1 478.15
    -6 6 1 505.35
    -6 6 1 551.84
    -6 6 1 491.95
    6 6 -1 534.15
    -6 6 1 523.95
    -6 6 1 487.25
    -4 -6 1 9.8
    -4 -6 1 12.3
    -4 -6 1 11.7
    -4 -6 1 11.8
    -4 -6 1 11.3
    -4 6 1 15.1
    4 6 -1 11.7
    4 6 -1 12.4
    4 6 -1 11.8
    -4 6 1 9.9
    -4 6 1 9.9
    -4 6 1 13.8
    -4 6 1 13.6
    -4 6 1 10.5
    -4 6 1 11.5
    -2 -6 1 2796.82
    -2 -6 1 2818.52
    2 6 -1 3065.19
    2 6 -1 2930.11
    -2 6 1 2881.31
    -2 6 1 2592.64
    -2 6 1 2890.31
    -2 6 1 3204.38
    -2 6 1 2665.63
    -2 6 1 2616.24
    0 -6 -1 205.68
    0 -6 1 215.58
    0 -6 1 213.98
    0 -6 -1 214.88
    0 6 1 228.08
    0 6 -1 197.88
    0 6 1 187.68
    0 6 1 247.68
    0 6 -1 208.28
    0 6 -1 204.98
    0 6 1 223.58
    0 6 1 214.58
    0 6 1 215.78
    -2 -6 -1 2998.4
    -2 -6 -1 2813.42
    -2 -6 -1 2452.45
    -2 -6 -1 2794.82
    2 6 1 2596.94
    -2 6 -1 2609.74
    2 6 1 2663.83
    -2 6 -1 2757.02
    2 6 1 2589.64
    -2 6 -1 2495.25
    2 6 1 2751.32
    2 6 1 3038.5
    2 6 1 2775.32
    -2 6 -1 2689.63
    -4 -6 -1 2802.82
    -4 -6 -1 2947.71
    -4 -6 -1 2978.3
    4 -6 1 3018.5
    -4 -6 -1 2998
    -4 -6 -1 3208.28
    -4 -6 -1 2909.41
    4 -6 1 2713.33
    -4 -6 -1 2598.74
    -4 6 -1 2803.22
    -4 6 -1 3100.89
    -4 6 -1 2822.92
    -4 6 -1 2955.2
    -4 6 -1 2996.6
    -4 6 -1 3294.27
    -4 6 -1 3070.49
    -4 6 -1 2573.64
    -6 -6 -1 74.49
    -6 -6 -1 74.99
    -6 -6 -1 73.39
    -6 -6 -1 71.89
    6 -6 1 70.69
    -6 -6 -1 78.39
    -6 -6 -1 77.39
    -6 -6 -1 74.29
    -6 6 -1 75.69
    -6 6 -1 76.99
    -6 6 -1 83.89
    6 6 1 76.39
    -6 6 -1 79.09
    -6 6 -1 72.69
    -6 6 -1 78.79
    -6 6 -1 67.39
    -6 6 -1 74.49
    -6 6 -1 72.59
    -6 6 -1 72.69
    -8 -6 -1 1482.85
    -8 -6 -1 1360.26
    -8 -6 -1 1619.14
    -8 -6 -1 1535.95
    -8 -6 -1 1517.75
    -8 -6 -1 1449.15
    -8 -6 -1 1565.34
    -8 -6 -1 1563.84
    -8 6 -1 1485.35
    -8 6 -1 1452.15
    -8 6 -1 1453.45
    -8 6 -1 1570.24
    8 6 1 1449.76
    -8 6 -1 1459.35
    -8 6 -1 1386.16
    -8 6 -1 1529.45
    -8 6 -1 1481.75
    -8 6 -1 1445.06
    -8 6 -1 1508.55
    -10 -6 -1 125.39
    -10 -6 -1 123.59
    -10 -6 -1 130.29
    -10 -6 -1 114.39
    -10 -6 -1 129.29
    -10 6 -1 111.49
    -10 6 -1 130.19
    -10 6 -1 124.79
    -10 6 -1 121.19
    -10 6 -1 122.09
    -10 6 -1 129.19
    -10 6 -1 127.19
    -10 6 -1 121.69
    -10 6 -1 122.89
    -12 -6 -1 75.29
    -12 -6 -1 63.29
    -12 -6 -1 74.79
    -12 6 -1 68.89
    -12 6 -1 77.09
    -12 6 -1 61.29
    -12 6 -1 65.49
    -12 6 -1 54.99
    -12 6 -1 73.59
    -12 6 -1 65.39
    -14 -6 -1 142.19
    -14 -6 -1 155.38
    -14 -6 -1 148.69
    -14 -6 -1 139.79
    14 6 1 124.09
    -14 6 -1 157.78
    -14 6 -1 138.89
    -14 6 -1 146.79
    -14 6 -1 138.59
    -15 -7 1 43.1
    -15 -7 1 36.5
    -15 -7 1 33.4
    -15 -7 1 35.7
    -15 7 1 41.2
    -15 7 1 34.9
    15 7 -1 40.8
    -15 7 1 39.3
    -13 -7 1 4.9
    -13 -7 1 4.9
    -13 -7 1 5.3
    -13 -7 1 3.9
    -13 7 1 6.1
    13 7 -1 4.7
    -13 7 1 6.4
    -13 7 1 5.7
    -13 7 1 7
    -13 7 1 5
    -11 -7 1 304.97
    -11 -7 1 301.27
    -11 -7 1 299.37
    -11 -7 1 305.27
    -11 7 1 311.57
    -11 7 1 287.27
    -11 7 1 311.57
    -11 7 1 289.67
    -11 7 1 308.27
    -11 7 1 293.47
    -11 7 1 317.67
    -11 7 1 308.67
    -9 -7 1 2.8
    -9 -7 1 2
    -9 -7 1 4.8
    -9 -7 1 2.4
    -9 -7 1 0.9
    -9 7 1 3.8
    -9 7 1 1.9
    -9 7 1 2.5
    -9 7 1 2.7
    -9 7 1 2.4
    -9 7 1 2.1
    -9 7 1 1.8
    -9 7 1 3.4
    -9 7 1 3.4
    -7 -7 1 310.27
    -7 -7 1 306.07
    -7 -7 1 294.67
    -7 -7 1 305.17
    -7 -7 1 310.97
    -7 -7 1 320.37
    -7 -7 1 340.97
    -7 -7 1 293.37
    -7 7 1 338.77
    -7 7 1 305.07
    -7 7 1 319.77
    -7 7 1 313.67
    -7 7 1 268.17
    -7 7 1 312.67
    -7 7 1 362.96
    -7 7 1 329.07
    7 7 -1 294.47
    -5 -7 1 627.84
    -5 -7 1 616.34
    -5 -7 1 676.23
    -5 -7 1 692.03
    -5 -7 1 735.73
    -5 -7 1 785.12
    -5 7 1 686.63
    -5 7 1 781.52
    -5 7 1 815.42
    -5 7 1 787.32
    5 7 -1 738.63
    -5 7 1 729.63
    -5 7 1 734.73
    -5 7 1 758.82
    -5 7 1 751.42
    -3 -7 1 415.76
    -3 -7 1 479.95
    -3 -7 1 451.05
    -3 7 1 425.46
    3 7 -1 452.35
    -3 7 1 446.26
    -3 7 1 439.16
    3 7 -1 392.66
    -3 7 1 500.75
    -3 7 1 452.95
    3 7 -1 448.76
    -3 7 1 480.85
    -3 7 1 450.75
    -3 7 1 427.46
    3 7 -1 458.35
    -1 -7 1 388.26
    1 -7 -1 406.96
    -1 -7 1 420.66
    1 -7 -1 384.06
    1 7 -1 394.16
    -1 7 1 368.86
    -1 7 1 381.86
    -1 7 1 435.36
    1 7 -1 390.66
    1 7 -1 351.66
    -1 7 1 341.17
    1 7 -1 340.77
    -1 7 1 374.26
    -1 7 1 372.76
    1 7 -1 382.66
    1 -7 1 70.99
    1 -7 1 70.99
    -1 -7 -1 62.89
    -1 -7 -1 70.79
    -1 -7 -1 58.59
    1 7 1 66.79
    1 7 1 67.89
    -1 7 -1 63.59
    1 7 1 83.39
    -1 7 -1 64.79
    1 7 1 76.89
    -1 7 -1 72.99
    -1 7 -1 70.19
    -1 7 -1 62.09
    -1 7 -1 74.19
    1 7 1 81.49
    -3 -7 -1 10.6
    3 -7 1 16.1
    -3 -7 -1 15.3
    -3 7 -1 15.8
    3 7 1 13.9
    -3 7 -1 19.1
    -3 7 -1 17.1
    -3 7 -1 13.3
    -3 7 -1 15.3
    -5 -7 -1 66.09
    -5 -7 -1 69.49
    -5 -7 -1 62.99
    -5 -7 -1 56.69
    -5 -7 -1 64.49
    -5 -7 -1 62.39
    -5 -7 -1 60.59
    -5 7 -1 66.69
    -5 7 -1 63.79
    -5 7 -1 64.39
    -5 7 -1 61.99
    -5 7 -1 62.39
    5 7 1 66.29
    -5 7 -1 66.99
    -5 7 -1 67.89
    -5 7 -1 76.59
    -5 7 -1 64.19
    -7 -7 -1 321.27
    -7 -7 -1 396.86
    -7 -7 -1 374.76
    -7 -7 -1 351.46
    -7 -7 -1 335.17
    -7 -7 -1 377.36
    -7 -7 -1 377.16
    7 7 1 318.37
    -7 7 -1 372.76
    -7 7 -1 343.57
    -7 7 -1 363.76
    -7 7 -1 380.16
    -7 7 -1 348.17
    -7 7 -1 356.86
    -7 7 -1 326.77
    -7 7 -1 359.46
    -7 7 -1 346.17
    -7 7 -1 339.47
    -9 -7 -1 277.27
    -9 -7 -1 256.37
    -9 -7 -1 254.37
    -9 -7 -1 251.27
    -9 -7 -1 236.78
    -9 -7 -1 259.07
    -9 7 -1 244.28
    -9 7 -1 244.88
    -9 7 -1 242.28
    -9 7 -1 251.17
    -9 7 -1 248.48
    -9 7 -1 263.97
    -9 7 -1 255.57
    -9 7 -1 262.37
    -11 -7 -1 147.19
    -11 -7 -1 162.48
    -11 -7 -1 160.18
    -11 7 -1 148.89
    -11 7 -1 144.59
    -11 7 -1 163.78
    -11 7 -1 159.18
    -11 7 -1 142.19
    -11 7 -1 142.99
    -11 7 -1 153.58
    -11 7 -1 150.68
    -11 7 -1 151.58
    -13 -7 -1 188.38
    -13 -7 -1 183.98
    -13 -7 -1 191.28
    -13 -7 -1 197.98
    -13 7 -1 187.68
    -13 7 -1 183.08
    -13 7 -1 180.18
    -15 -7 -1 1.7
    -15 -7 -1 0.8
    -15 -7 -1 0.9
    -15 7 -1 1
    -15 7 -1 6.3
    -16 -8 1 572.54
    -16 -8 1 605.74
    -16 -8 1 571.94
    -16 -8 1 624.94
    -16 8 1 538.45
    -14 -8 1 7.6
    -14 -8 1 3.4
    -14 8 1 7.5
    14 8 -1 3.6
    -14 8 1 4.7
    -14 8 1 5.1
    -12 -8 1 497.25
    -12 -8 1 583.94
    -12 -8 1 540.95
    -12 8 1 545.35
    -12 8 1 542.25
    -12 8 1 516.25
    -12 8 1 500.65
    -12 8 1 504.25
    -10 -8 1 2028.2
    -10 -8 1 2000.7
    -10 -8 1 2029.8
    -10 -8 1 2024.1
    -10 -8 1 2058.59
    -10 8 1 1978.5
    -10 8 1 2057.49
    -10 8 1 2107.39
    -10 8 1 1935.11
    -10 8 1 1983.2
    -10 8 1 2016.4
    -10 8 1 1860.51
    -10 8 1 1997.2
    -10 8 1 2033.2
    -8 -8 1 3.7
    -8 -8 1 3.5
    -8 -8 1 0.6
    -8 -8 1 2.8
    -8 -8 1 5.7
    -8 8 1 3.7
    -8 8 1 2.9
    -8 8 1 2.5
    -8 8 1 4.4
    -8 8 1 1.4
    -8 8 1 1.2
    -8 8 1 2.4
    -8 8 1 1.4
    -6 -8 1 281.57
    -6 -8 1 274.27
    -6 -8 1 285.27
    -6 -8 1 322.77
    -6 -8 1 305.97
    -6 -8 1 317.87
    6 8 -1 304.77
    -6 8 1 256.17
    -6 8 1 257.07
    -6 8 1 307.97
    -6 8 1 342.07
    -6 8 1 296.57
    -6 8 1 299.97
    -6 8 1 284.77
    -6 8 1 306.97
    -6 8 1 312.97
    -4 -8 1 3.4
    -4 -8 1 -0.5
    -4 -8 1 4.5
    -4 -8 1 2.7
    -4 -8 1 0.8
    -4 8 1 1.3
    4 8 -1 3
    -4 8 1 3.4
    -4 8 1 3.2
    4 8 -1 1.1
    4 8 -1 1.8
    -4 8 1 1.4
    4 8 -1 6.5
    -4 8 1 0.8
    -4 8 1 4.1
    -2 -8 1 4739.23
    -2 -8 1 5493.65
    -2 -8 1 4710.43
    -2 -8 1 5189.88
    -2 8 1 5062.99
    -2 8 1 5578.04
    -2 8 1 4759.02
    0 -8 -1 1325.97
    0 -8 1 1249.57
    0 -8 1 1239.68
    0 -8 -1 1199.58
    0 -8 -1 1319.87
    0 8 -1 1253.57
    0 8 1 1275.17
    0 8 1 1297.27
    0 8 -1 1298.77
    0 8 1 1210.18
    0 8 -1 1222.78
    0 8 1 1333.27
    0 8 -1 1216.18
    0 8 1 1298.67
    0 8 -1 1231.78
    0 8 1 1253.17
    0 8 -1 1194.98
    2 -8 1 1129.09
    2 -8 1 1206.18
    -2 -8 -1 1137.69
    -2 -8 -1 1182.68
    -2 -8 -1 1127.79
    -2 8 -1 1171.08
    -2 8 -1 1146.19
    2 8 1 1089.49
    -2 8 -1 1215.88
    -2 8 -1 1203.18
    -2 8 -1 1091.69
    -2 8 -1 1080.39
    2 8 1 1098.79
    2 8 1 1103.39
    -2 8 -1 1120.69
    2 8 1 1089.29
    -4 -8 -1 638.54
    -4 -8 -1 715.73
    -4 -8 -1 768.62
    -4 -8 -1 735.53
    -4 8 -1 741.53
    -4 8 -1 703.43
    -4 8 -1 712.03
    -4 8 -1 747.93
    -4 8 -1 756.12
    -4 8 -1 736.43
    4 8 1 721.83
    -4 8 -1 689.13
    4 8 1 670.03
    -6 -8 -1 603.04
    -6 -8 -1 575.64
    -6 -8 -1 621.54
    -6 -8 -1 561.74
    -6 -8 -1 545.15
    -6 8 -1 597.54
    -6 8 -1 561.44
    -6 8 -1 600.54
    -6 8 -1 603.24
    -6 8 -1 533.15
    -6 8 -1 555.04
    -6 8 -1 570.84
    -8 -8 -1 2764.12
    -8 -8 -1 2683.33
    -8 -8 -1 2795.42
    -8 -8 -1 2777.32
    -8 -8 -1 2611.14
    -8 8 -1 2722.93
    -8 8 -1 2629.04
    -8 8 -1 2553.34
    -8 8 -1 2560.74
    -8 8 -1 2661.63
    -8 8 -1 2706.23
    -8 8 -1 2686.53
    -8 8 -1 2681.93
    -8 8 -1 2627.94
    -10 -8 -1 2.5
    -10 -8 -1 -0.6
    -10 -8 -1 3.1
    -10 -8 -1 2.1
    -10 -8 -1 4.7
    -10 -8 -1 2.4
    -10 8 -1 2.4
    -10 8 -1 0
    -10 8 -1 0.6
    -10 8 -1 2.2
    -10 8 -1 1.7
    -10 8 -1 1.5
    -10 8 -1 1.1
    -10 8 -1 2.9
    -12 -8 -1 125.69
    -12 -8 -1 146.39
    -12 -8 -1 135.19
    -12 -8 -1 132.29
    -12 8 -1 119.39
    -12 8 -1 138.39
    -12 8 -1 137.29
    -12 8 -1 131.89
    -12 8 -1 123.59
    -14 -8 -1 15
    -14 -8 -1 13
    -14 -8 -1 18.1
    14 8 1 12.5
    -14 8 -1 12.6
    -14 8 -1 17.4
    -15 -9 1 38.1
    -15 -9 1 29.9
    -15 9 1 27.4
    -15 9 1 21.1
    15 9 -1 20.9
    -15 9 1 32.2
    -13 -9 1 7.5
    -13 -9 1 7.8
    -13 -9 1 9.7
    -13 -9 1 7.2
    13 9 -1 8.9
    -13 9 1 6.5
    -13 9 1 5.9
    -13 9 1 8.6
    -13 9 1 3.5
    -11 -9 1 1.3
    -11 -9 1 -1.4
    -11 -9 1 0.4
    -11 -9 1 0.7
    -11 -9 1 0.8
    -11 9 1 6.6
    -11 9 1 1.3
    -11 9 1 -0.1
    -11 9 1 0.6
    -11 9 1 1.1
    -11 9 1 0.4
    -11 9 1 2.9
    -9 -9 1 9.8
    -9 -9 1 7
    -9 -9 1 7.6
    -9 -9 1 4.7
    -9 9 1 8.4
    -9 9 1 5.5
    -9 9 1 6.4
    -9 9 1 14.3
    -9 9 1 5.7
    -9 9 1 3.5
    -9 9 1 9.8
    -9 9 1 6.8
    -7 -9 1 639.24
    -7 -9 1 612.04
    -7 -9 1 569.74
    -7 -9 1 673.43
    -7 -9 1 607.94
    -7 9 1 622.44
    -7 9 1 608.24
    -7 9 1 669.43
    -7 9 1 555.44
    -7 9 1 630.84
    -7 9 1 619.14
    -7 9 1 658.93
    -7 9 1 686.63
    -5 -9 1 23.8
    -5 -9 1 26.7
    -5 -9 1 28.4
    -5 -9 1 35.5
    -5 -9 1 27.2
    5 9 -1 36.2
    -5 9 1 28.5
    -5 9 1 28.7
    -5 9 1 33.9
    -5 9 1 35.2
    -5 9 1 27.4
    5 9 -1 30.5
    -3 -9 1 156.68
    -3 -9 1 142.79
    -3 -9 1 150.48
    -3 -9 1 152.98
    -3 9 1 141.39
    3 9 -1 160.28
    -3 9 1 164.08
    3 9 -1 146.99
    -3 9 1 146.09
    3 9 -1 158.28
    -3 9 1 167.88
    3 9 -1 154.58
    -3 9 1 170.68
    -3 9 1 161.08
    -3 9 1 126.89
    -1 -9 1 308.57
    1 -9 -1 356.26
    -1 -9 1 308.37
    1 -9 -1 296.67
    1 -9 -1 308.47
    -1 9 1 295.47
    -1 9 1 304.37
    1 9 -1 309.27
    -1 9 1 306.27
    -1 9 1 309.47
    -1 9 1 293.17
    1 9 -1 291.27
    1 9 -1 303.67
    1 9 -1 323.07
    1 -9 1 6.3
    -1 -9 -1 4.5
    -1 -9 -1 5.5
    -1 -9 -1 6.1
    1 9 1 5.5
    -1 9 -1 4.7
    1 9 1 5.4
    1 9 1 6.8
    1 9 1 6
    -1 9 -1 6.2
    -1 9 -1 4.9
    1 9 1 5.9
    -1 9 -1 4.4
    -1 9 -1 4.6
    -1 9 -1 7.2
    -1 9 -1 7.6
    -3 -9 -1 360.76
    -3 -9 -1 392.96
    3 -9 1 411.06
    -3 -9 -1 400.66
    -3 -9 -1 405.86
    -3 9 -1 387.76
    -3 9 -1 421.76
    -3 9 -1 430.76
    -3 9 -1 409.56
    -3 9 -1 418.76
    -3 9 -1 346.37
    3 9 1 406.76
    -3 9 -1 381.56
    3 9 1 359.26
    -5 -9 -1 44.3
    -5 -9 -1 45
    -5 -9 -1 40.3
    -5 -9 -1 36.7
    -5 9 -1 41.8
    -5 9 -1 39.9
    -5 9 -1 42.3
    -5 9 -1 41.1
    -5 9 -1 49.8
    -5 9 -1 42
    -5 9 -1 40.8
    -5 9 -1 36.9
    -7 -9 -1 800.62
    -7 -9 -1 667.43
    -7 -9 -1 735.63
    -7 -9 -1 757.32
    -7 -9 -1 799.32
    -7 9 -1 749.42
    -7 9 -1 760.62
    -7 9 -1 654.63
    -7 9 -1 725.13
    -7 9 -1 823.82
    -7 9 -1 735.13
    -7 9 -1 743.23
    -7 9 -1 770.92
    -7 9 -1 794.52
    -9 -9 -1 43.9
    -9 -9 -1 57.49
    -9 -9 -1 54.09
    -9 -9 -1 62.29
    -9 -9 -1 57.99
    -9 -9 -1 61.59
    -9 9 -1 58.49
    -9 9 -1 57.99
    -9 9 -1 59.59
    -9 9 -1 55.29
    -9 9 -1 62.29
    -9 9 -1 55.69
    -9 9 -1 54.69
    -11 -9 -1 1.9
    -11 -9 -1 3.1
    -11 -9 -1 2.5
    -11 -9 -1 1.8
    -11 9 -1 3.1
    -11 9 -1 3.8
    -11 9 -1 -1.4
    -11 9 -1 3
    -11 9 -1 1.4
    -11 9 -1 1.6
    -11 9 -1 1.7
    -13 -9 -1 136.59
    -13 -9 -1 123.69
    -13 -9 -1 136.49
    -13 9 -1 127.49
    13 9 1 135.09
    -13 9 -1 121.29
    -13 9 -1 128.49
    -14 -10 1 482.15
    -14 -10 1 543.45
    -14 -10 1 526.55
    -14 10 1 422.16
    -14 10 1 511.55
    14 10 -1 494.45
    -14 10 1 514.35
    -12 -10 1 706.23
    -12 -10 1 714.03
    -12 -10 1 672.23
    -12 10 1 682.93
    -12 10 1 716.23
    -12 10 1 746.33
    12 10 -1 735.73
    -12 10 1 582.94
    -10 -10 1 626.64
    -10 -10 1 603.54
    -10 -10 1 612.84
    -10 -10 1 595.94
    -10 10 1 615.34
    -10 10 1 632.84
    -10 10 1 523.85
    -10 10 1 613.04
    -10 10 1 611.74
    -10 10 1 612.44
    -10 10 1 573.44
    -8 -10 1 42.1
    -8 -10 1 44.5
    -8 -10 1 41
    -8 -10 1 46.4
    -8 10 1 40.4
    -8 10 1 39.6
    -8 10 1 41.6
    -8 10 1 41.7
    -8 10 1 42.6
    -8 10 1 41.6
    -8 10 1 36
    -8 10 1 52.09
    -6 -10 1 1778.02
    -6 -10 1 1825.52
    -6 -10 1 1743.83
    -6 -10 1 1917.71
    -6 -10 1 1509.15
    -6 10 1 1717.83
    -6 10 1 1699.73
    -6 10 1 1673.13
    6 10 -1 1727.73
    -6 10 1 1835.92
    -6 10 1 1840.32
    -6 10 1 1804.82
    -6 10 1 1546.65
    -4 -10 1 0.3
    -4 -10 1 0.2
    -4 -10 1 0.7
    -4 -10 1 1.4
    -4 -10 1 1.1
    -4 10 1 1.8
    4 10 -1 4.7
    -4 10 1 1.4
    -4 10 1 -0.1
    -4 10 1 3.8
    -4 10 1 0.4
    -4 10 1 4.6
    4 10 -1 2.1
    -4 10 1 1.1
    -2 -10 1 1407.76
    -2 -10 1 1321.07
    -2 -10 1 1541.45
    2 -10 -1 1495.15
    -2 -10 1 1380.76
    2 10 -1 1422.06
    -2 10 1 1498.65
    -2 10 1 1418.56
    -2 10 1 1241.08
    -2 10 1 1431.36
    -2 10 1 1415.06
    -2 10 1 1482.75
    -2 10 1 1556.14
    2 10 -1 1420.46
    2 10 -1 1468.55
    2 10 -1 1396.36
    0 -10 1 415.86
    0 -10 1 429.66
    0 -10 -1 435.66
    0 -10 -1 447.56
    0 10 1 425.76
    0 10 -1 437.26
    0 10 1 465.35
    0 10 -1 428.66
    0 10 1 391.06
    0 10 1 442.46
    0 10 1 453.95
    0 10 -1 406.76
    0 10 1 427.16
    2 -10 1 408.96
    -2 -10 -1 368.16
    -2 -10 -1 369.26
    -2 -10 -1 383.56
    -2 10 -1 405.36
    -2 10 -1 387.36
    -2 10 -1 403.36
    -2 10 -1 372.16
    -2 10 -1 411.26
    2 10 1 366.26
    2 10 1 360.76
    -2 10 -1 415.96
    -4 -10 -1 689.63
    -4 -10 -1 668.13
    -4 -10 -1 753.62
    -4 -10 -1 704.03
    4 -10 1 738.03
    -4 -10 -1 667.53
    -4 10 -1 723.93
    -4 10 -1 668.03
    -4 10 -1 703.23
    4 10 1 667.93
    -4 10 -1 754.52
    -4 10 -1 723.63
    -4 10 -1 718.63
    -4 10 -1 717.73
    -6 -10 -1 353.16
    6 -10 1 368.66
    -6 -10 -1 342.47
    -6 10 -1 355.06
    -6 10 -1 309.77
    -6 10 -1 330.87
    -6 10 -1 370.46
    -6 10 -1 347.87
    -6 10 -1 348.47
    -6 10 -1 352.26
    -6 10 -1 354.66
    -8 -10 -1 722.13
    -8 -10 -1 704.13
    -8 -10 -1 753.92
    -8 -10 -1 695.93
    -8 10 -1 694.73
    -8 10 -1 723.03
    -8 10 -1 726.83
    -8 10 -1 753.42
    -8 10 -1 811.42
    -8 10 -1 719.83
    -8 10 -1 737.73
    -8 10 -1 726.63
    -10 -10 -1 55.59
    -10 -10 -1 44.2
    -10 -10 -1 59.49
    -10 -10 -1 58.19
    -10 -10 -1 52.19
    -10 10 -1 51.29
    -10 10 -1 54.49
    -10 10 -1 53.69
    -10 10 -1 54.99
    -10 10 -1 57.19
    -10 10 -1 49.5
    -10 10 -1 53.09
    -12 -10 -1 1183.18
    -12 -10 -1 1162.68
    -12 -10 -1 1107.79
    -12 10 -1 1094.99
    -12 10 -1 1071.79
    -12 10 -1 957.8
    -14 -10 -1 10.8
    -14 -10 -1 10.8
    -14 10 -1 7.8
    -13 -11 1 4.2
    -13 -11 1 4.5
    -13 -11 1 3.6
    -13 11 1 2.8
    13 11 -1 3.3
    -13 11 1 4.9
    -13 11 1 4.7
    -13 11 1 4.4
    -11 -11 1 73.29
    -11 -11 1 56.39
    -11 -11 1 78.19
    11 -11 -1 61.79
    -11 -11 1 78.59
    11 11 -1 68.49
    -11 11 1 79.59
    -11 11 1 59.29
    -11 11 1 79.09
    -11 11 1 77.29
    -9 -11 1 25.5
    -9 -11 1 27.9
    -9 -11 1 26.2
    -9 -11 1 25.5
    -9 11 1 29.9
    -9 11 1 21
    -9 11 1 27
    -9 11 1 29.1
    -9 11 1 24.3
    -9 11 1 28.6
    -9 11 1 29.1
    -9 11 1 30.7
    -7 -11 1 8.4
    -7 -11 1 13
    -7 -11 1 7
    -7 -11 1 17.6
    -7 11 1 8.8
    -7 11 1 12.8
    -7 11 1 12.5
    -7 11 1 15.5
    -7 11 1 5.4
    -7 11 1 7.7
    -7 11 1 10.6
    5 -11 -1 3.8
    -5 -11 1 2.3
    -5 -11 1 3.4
    -5 -11 1 4.8
    5 11 -1 2.5
    -5 11 1 4.3
    -5 11 1 3.7
    -5 11 1 4.2
    -5 11 1 3.5
    -3 -11 1 84.89
    -3 -11 1 92.09
    3 -11 -1 86.79
    -3 -11 1 96.49
    -3 -11 1 87.09
    3 11 -1 85.39
    -3 11 1 91.19
    -3 11 1 84.49
    3 11 -1 91.29
    -3 11 1 101.19
    -3 11 1 95.39
    -3 11 1 90.89
    3 11 -1 89.59
    -1 -11 1 5.2
    1 -11 -1 1
    -1 -11 1 0.2
    -1 -11 1 3.3
    1 11 -1 1.8
    -1 11 1 1
    1 11 -1 1.4
    -1 11 1 2
    -1 11 1 1.8
    -1 11 1 1.5
    1 11 -1 1.1
    1 11 -1 0.2
    -1 11 1 6.1
    -1 -11 -1 6
    -1 -11 -1 5.1
    -1 -11 -1 8.2
    1 -11 1 5.2
    -1 11 -1 6.6
    -1 11 -1 4.4
    1 11 1 7.2
    1 11 1 9.8
    -1 11 -1 5.9
    1 11 1 5.8
    -3 -11 -1 904.81
    -3 -11 -1 773.62
    -3 -11 -1 792.22
    3 -11 1 834.82
    -3 -11 -1 833.42
    -3 11 -1 878.61
    -3 11 -1 780.52
    -3 11 -1 810.32
    3 11 1 721.33
    -3 11 -1 825.22
    -3 11 -1 831.92
    -3 11 -1 763.92
    5 -11 1 21.8
    -5 -11 -1 18.2
    -5 -11 -1 21.6
    -5 11 -1 22
    -5 11 -1 16.2
    -5 11 -1 20.3
    5 11 1 20.1
    -5 11 -1 21.4
    -5 11 -1 23.3
    -5 11 -1 22.5
    -5 11 -1 23.3
    -5 11 -1 19.8
    -5 11 -1 27.4
    -7 -11 -1 0.9
    -7 -11 -1 -0.4
    -7 -11 -1 -0.8
    7 -11 1 -0.1
    -7 11 -1 0
    -7 11 -1 2
    -7 11 -1 0.6
    -7 11 -1 0.8
    -7 11 -1 1.4
    -7 11 -1 2
    -7 11 -1 0.6
    -7 11 -1 2.7
    -9 -11 -1 26.6
    -9 -11 -1 21.3
    -9 -11 -1 24.6
    -9 -11 -1 21.7
    -9 11 -1 18.9
    -9 11 -1 23
    -9 11 -1 31.2
    -9 11 -1 19.2
    -9 11 -1 27.7
    -9 11 -1 17.9
    -9 11 -1 16.5
    11 -11 1 11.4
    -11 -11 -1 5.2
    -11 -11 -1 6.5
    -11 11 -1 1.4
    -11 11 -1 2.6
    -11 11 -1 6
    -11 11 -1 4.5
    -11 11 -1 5.8
    -11 11 -1 6.9
    -13 -11 -1 4.5
    -13 -11 -1 6.2
    -13 11 -1 3.4
    13 11 1 2.3
    -13 11 -1 1.3
    -13 11 -1 5.8
    -12 -12 1 346.27
    -12 -12 1 311.87
    -12 12 1 300.97
    -12 12 1 331.87
    -12 12 1 305.67
    12 12 -1 292.57
    -10 -12 1 20.3
    10 -12 -1 21.3
    -10 -12 1 19.5
    -10 -12 1 17
    -10 12 1 19.9
    -10 12 1 25.5
    -10 12 1 14.8
    -10 12 1 18.4
    -10 12 1 17.1
    -10 12 1 18.8
    -10 12 1 20.5
    -10 12 1 16.9
    10 12 -1 22.4
    -8 -12 1 271.37
    8 -12 -1 302.47
    -8 -12 1 268.47
    -8 -12 1 318.07
    8 12 -1 299.27
    -8 12 1 324.17
    -8 12 1 300.37
    -8 12 1 286.27
    -8 12 1 261.07
    -8 12 1 288.37
    -8 12 1 275.37
    -6 -12 1 2818.62
    -6 -12 1 3041.9
    -6 -12 1 2811.92
    6 -12 -1 2993.2
    -6 12 1 3121.99
    -6 12 1 3137.69
    -6 12 1 2949.41
    -6 12 1 3143.59
    -6 12 1 3013.5
    6 12 -1 2908.61
    -6 12 1 2905.71
    -6 12 1 2913.31
    -4 -12 1 58.99
    -4 -12 1 58.79
    -4 -12 1 56.29
    4 -12 -1 60.99
    -4 12 1 65.19
    4 12 -1 56.39
    -4 12 1 60.89
    -4 12 1 61.49
    -4 12 1 63.29
    -4 12 1 62.19
    4 12 -1 53.59
    -4 12 1 55.89
    2 -12 -1 314.17
    -2 -12 1 282.87
    -2 -12 1 276.77
    -2 -12 1 294.97
    -2 12 1 299.37
    2 12 -1 291.67
    2 12 -1 300.27
    -2 12 1 282.97
    -2 12 1 304.77
    -2 12 1 258.07
    2 12 -1 279.87
    2 12 -1 294.77
    -2 12 1 284.67
    0 -12 1 117.89
    0 -12 -1 122.39
    0 -12 1 122.19
    0 -12 -1 112.49
    0 12 -1 112.89
    0 12 1 124.29
    0 12 -1 117.29
    0 12 -1 117.59
    0 12 1 115.89
    0 12 -1 112.39
    0 12 1 121.09
    0 12 1 122.19
    0 12 1 109.49
    0 12 -1 121.99
    -2 -12 -1 902.41
    -2 -12 -1 931.51
    -2 -12 -1 918.61
    2 -12 1 939.51
    -2 12 -1 930.91
    -2 12 -1 902.11
    -2 12 -1 931.31
    2 12 1 885.71
    2 12 1 887.01
    -2 12 -1 872.81
    -2 12 -1 908.71
    -4 -12 -1 493.35
    4 -12 1 545.25
    -4 -12 -1 521.85
    -4 -12 -1 531.35
    4 12 1 502.45
    -4 12 -1 524.85
    -4 12 -1 539.25
    -4 12 -1 550.24
    -4 12 -1 545.45
    -4 12 -1 532.05
    -4 12 -1 542.85
    -4 12 -1 523.85
    6 -12 1 49.5
    -6 -12 -1 55.99
    -6 -12 -1 52.09
    -6 12 -1 52.59
    -6 12 -1 54.59
    -6 12 -1 52.59
    -6 12 -1 51.09
    -6 12 -1 51.29
    -6 12 -1 50.99
    -6 12 -1 43.6
    -8 -12 -1 340.67
    -8 -12 -1 310.77
    -8 -12 -1 328.97
    -8 12 -1 317.97
    -8 12 -1 327.17
    -8 12 -1 326.87
    -8 12 -1 315.07
    -8 12 -1 324.77
    -10 -12 -1 8.6
    -10 -12 -1 6.8
    -10 -12 -1 5.5
    -10 12 -1 5
    -10 12 -1 8.8
    -10 12 -1 4.8
    -10 12 -1 7.8
    -10 12 -1 5.6
    -10 12 -1 0.6
    -12 -12 -1 1766.82
    -12 -12 -1 1730.03
    12 12 1 1622.24
    -12 12 -1 1636.54
    -12 12 -1 1603.24
    -13 -13 1 18.5
    13 13 -1 11.6
    -11 -13 1 97.49
    -11 13 1 81.29
    -11 13 1 104.49
    -11 13 1 105.99
    -11 13 1 90.19
    11 13 -1 75.59
    -9 -13 1 46.4
    -9 -13 1 49.2
    9 -13 -1 53.79
    -9 13 1 51.49
    -9 13 1 56.99
    -9 13 1 53.19
    -9 13 1 44.1
    -9 13 1 51.79
    -9 13 1 50.29
    -9 13 1 54.59
    -9 13 1 59.19
    9 13 -1 56.29
    7 -13 -1 409.16
    -7 -13 1 370.26
    -7 -13 1 409.76
    -7 13 1 420.16
    -7 13 1 453.65
    -7 13 1 356.96
    -7 13 1 429.86
    -7 13 1 406.96
    -7 13 1 459.45
    -7 13 1 448.86
    7 13 -1 405.46
    -5 -13 1 24.2
    -5 -13 1 22
    5 -13 -1 20.2
    -5 13 1 16.4
    -5 13 1 23.8
    5 13 -1 20.6
    5 13 -1 20.3
    -5 13 1 19.2
    -5 13 1 25
    -5 13 1 24.3
    -3 -13 1 4.9
    3 -13 -1 8.9
    -3 -13 1 4
    -3 -13 1 8.2
    3 13 -1 8.7
    -3 13 1 7.3
    3 13 -1 7.8
    3 13 -1 5
    -3 13 1 8.1
    -3 13 1 8.1
    3 13 -1 8
    -3 13 1 7.5
    -3 13 1 7.2
    1 -13 -1 256.47
    -1 -13 1 244.78
    -1 -13 1 286.87
    1 13 -1 244.38
    -1 13 1 308.57
    -1 13 1 249.68
    -1 13 1 285.57
    -1 13 1 264.17
    -1 13 1 257.07
    1 13 -1 271.37
    1 13 -1 242.48
    1 13 -1 259.07
    1 -13 1 173.78
    -1 -13 -1 172.78
    -1 -13 -1 159.98
    1 -13 1 187.58
    -1 -13 -1 178.38
    -1 13 -1 162.58
    -1 13 -1 169.48
    1 13 1 167.28
    1 13 1 172.78
    -1 13 -1 163.68
    -1 13 -1 190.68
    -1 13 -1 179.28
    -3 -13 -1 302.27
    3 -13 1 255.77
    -3 -13 -1 258.27
    -3 -13 -1 264.17
    -3 13 -1 259.87
    -3 13 -1 287.57
    -3 13 -1 250.77
    3 13 1 247.38
    -3 13 -1 270.77
    -3 13 -1 285.87
    -5 -13 -1 318.27
    5 -13 1 298.07
    -5 -13 -1 311.07
    -5 13 -1 304.67
    -5 13 -1 338.37
    -5 13 -1 321.77
    5 13 1 298.87
    -5 13 -1 312.67
    -5 13 -1 343.77
    -5 13 -1 319.77
    -5 13 -1 305.47
    -7 -13 -1 222.68
    -7 -13 -1 242.88
    -7 13 -1 264.97
    -7 13 -1 271.27
    -7 13 -1 274.27
    -7 13 -1 250.77
    -7 13 -1 220.58
    -7 13 -1 238.48
    -9 -13 -1 2.9
    -9 -13 -1 8.7
    -9 -13 -1 4.3
    9 -13 1 1.3
    -9 13 -1 3.6
    -9 13 -1 1.2
    -9 13 -1 3.8
    -9 13 -1 2.9
    -9 13 -1 -0.6
    11 -13 1 23
    -11 -13 -1 22
    11 13 1 15
    -11 13 -1 16.9
    -12 -14 1 24
    12 14 -1 26.3
    -10 -14 1 161.08
    -10 -14 1 181.48
    -10 14 1 183.88
    -10 14 1 190.68
    10 14 -1 190.68
    -8 -14 1 235.38
    8 -14 -1 258.77
    -8 -14 1 255.57
    -8 14 1 253.37
    8 14 -1 279.47
    -8 14 1 284.87
    -8 14 1 259.77
    -8 14 1 264.17
    6 -14 -1 830.72
    -6 -14 1 771.42
    -6 -14 1 766.12
    -6 14 1 776.82
    -6 14 1 803.22
    -6 14 1 803.22
    -6 14 1 844.02
    -6 14 1 738.23
    -6 14 1 872.81
    6 14 -1 815.52
    4 -14 -1 57.49
    -4 -14 1 56.49
    -4 -14 1 57.99
    -4 -14 1 54.89
    -4 14 1 57.39
    4 14 -1 55.89
    -4 14 1 59.69
    -4 14 1 60.09
    -4 14 1 55.89
    -2 -14 1 268.77
    -2 -14 1 256.27
    2 -14 -1 257.07
    -2 14 1 255.87
    -2 14 1 270.67
    -2 14 1 251.37
    2 14 -1 256.07
    -2 14 1 256.57
    -2 14 1 253.87
    2 14 -1 265.07
    2 14 -1 260.27
    2 14 -1 253.57
    0 -14 -1 301.47
    0 -14 1 304.47
    0 -14 1 331.77
    0 -14 -1 329.17
    0 14 -1 297.47
    0 14 -1 330.27
    0 14 1 318.57
    0 14 1 316.77
    0 14 -1 315.97
    0 14 1 306.87
    2 -14 1 209.88
    -2 -14 -1 219.98
    -2 -14 -1 196.68
    2 -14 1 219.58
    -2 -14 -1 197.28
    2 14 1 225.78
    -2 14 -1 193.58
    -2 14 -1 208.18
    2 14 1 213.38
    -2 14 -1 212.38
    -2 14 -1 204.38
    -2 14 -1 218.28
    -4 -14 -1 199.48
    4 -14 1 198.18
    4 -14 1 199.78
    -4 -14 -1 188.28
    -4 14 -1 181.48
    -4 14 -1 208.18
    -4 14 -1 191.68
    4 14 1 189.98
    -4 14 -1 188.98
    -4 14 -1 190.08
    -4 14 -1 191.28
    6 -14 1 267.47
    -6 -14 -1 252.47
    -6 -14 -1 252.67
    -6 14 -1 241.98
    -6 14 -1 254.17
    -6 14 -1 279.07
    -6 14 -1 247.88
    -6 14 -1 274.07
    -6 14 -1 234.18
    8 -14 1 393.46
    -8 -14 -1 373.46
    -8 -14 -1 344.27
    -8 -14 -1 334.67
    -8 14 -1 375.46
    -8 14 -1 355.76
    -8 14 -1 424.36
    -8 14 -1 374.86
    -8 14 -1 357.46
    8 14 1 379.56
    -8 14 -1 330.07
    -10 -14 -1 56.69
    10 -14 1 51.69
    -10 14 -1 58.69
    10 14 1 55.39
    -10 14 -1 58.09
    -10 14 -1 51.59
    -9 -15 1 89.69
    -9 -15 1 105.59
    9 15 -1 104.19
    -9 15 1 121.19
    -9 15 1 112.39
    -9 15 1 115.79
    -7 -15 1 303.57
    -7 -15 1 352.96
    7 -15 -1 329.77
    7 15 -1 330.57
    -7 15 1 379.96
    -7 15 1 378.16
    -7 15 1 379.16
    -7 15 1 393.36
    -5 -15 1 69.59
    5 -15 -1 51.59
    -5 -15 1 53.09
    -5 -15 1 54.79
    5 15 -1 56.99
    -5 15 1 58.29
    -5 15 1 64.69
    -5 15 1 62.29
    -5 15 1 58.79
    5 15 -1 47.5
    3 -15 -1 68.49
    3 -15 -1 85.89
    -3 -15 1 61.39
    -3 -15 1 88.39
    3 15 -1 75.99
    3 15 -1 67.99
    -3 15 1 74.59
    -3 15 1 78.19
    -3 15 1 72.19
    1 -15 -1 639.04
    -1 -15 1 764.82
    1 -15 -1 732.83
    -1 -15 1 622.24
    1 15 -1 710.73
    1 15 -1 697.93
    -1 15 1 678.43
    -1 15 1 698.13
    1 15 -1 650.33
    -1 15 1 710.53
    1 -15 1 10.4
    -1 -15 -1 9.1
    -1 -15 -1 14.4
    1 -15 1 12.4
    -1 15 -1 11.9
    -1 15 -1 14.2
    1 15 1 14.5
    -1 15 -1 11.6
    3 -15 1 35.8
    -3 -15 -1 32
    -3 -15 -1 32.5
    3 -15 1 37.6
    -3 15 -1 35.8
    3 15 1 29.9
    -3 15 -1 34.2
    -3 15 -1 30.1
    3 15 1 31.7
    -3 15 -1 36
    -3 15 -1 34.6
    -3 15 -1 33
    -5 -15 -1 34.5
    5 -15 1 37.9
    -5 -15 -1 43.2
    -5 15 -1 40.5
    -5 15 -1 38.7
    -5 15 -1 33.2
    5 15 1 46.2
    -5 15 -1 37.9
    -5 15 -1 45.8
    -7 -15 -1 511.35
    -7 -15 -1 570.44
    7 -15 1 625.94
    -7 15 -1 625.74
    -7 15 -1 588.04
    7 15 1 531.55
    -7 15 -1 618.04
    -7 15 -1 550.54
    9 -15 1 89.59
    -9 -15 -1 72.69
    -9 -15 -1 85.99
    -9 15 -1 85.39
    -9 15 -1 84.59
    9 15 1 86.59
    -8 -16 1 81.59
    8 -16 -1 98.59
    -8 -16 1 89.79
    -8 16 1 93.39
    -8 16 1 93.89
    -8 16 1 89.09
    8 16 -1 86.79
    6 -16 -1 44.6
    -6 -16 1 42.8
    6 -16 -1 57.39
    6 16 -1 56.69
    -6 16 1 53.59
    -6 16 1 52.19
    -6 16 1 48.5
    -6 16 1 56.49
    4 -16 -1 26.7
    4 -16 -1 33.8
    -4 -16 1 35
    -4 -16 1 26.9
    -4 16 1 29.4
    -4 16 1 27
    -4 16 1 28.3
    4 16 -1 28.4
    -4 16 1 29.3
    -2 -16 1 245.38
    -2 -16 1 264.67
    2 -16 -1 257.97
    2 -16 -1 266.47
    2 16 -1 264.07
    -2 16 1 266.67
    -2 16 1 244.68
    0 -16 -1 118.69
    0 -16 1 119.79
    0 -16 1 101.69
    0 -16 -1 113.39
    0 16 -1 118.19
    0 16 -1 112.39
    0 16 1 114.89
    -2 -16 -1 5.4
    2 -16 1 3.3
    -2 -16 -1 6.6
    2 -16 1 4.2
    -2 16 -1 8.1
    2 16 1 3.1
    -2 16 -1 4.1
    -2 16 -1 6.8
    -2 16 -1 3.7
    4 -16 1 12.1
    -4 -16 -1 13.7
    -4 -16 -1 10.2
    -4 16 -1 13.3
    4 16 1 14.9
    -4 16 -1 10.8
    4 16 1 12.1
    -4 16 -1 12.1
    -6 -16 -1 179.48
    6 -16 1 196.78
    -6 -16 -1 186.58
    6 16 1 193.48
    -6 16 -1 198.68
    -6 16 -1 218.58
    -6 16 -1 200.28
    -8 -16 -1 120.69
    -8 -16 -1 150.58
    -8 -16 -1 139.39
    8 -16 1 138.39
    8 16 1 138.19
    -8 16 -1 163.38
    -8 16 -1 143.09
    7 -17 -1 198.08
    -7 17 1 184.08
    -7 17 1 193.08
    5 -17 -1 289.97
    -5 -17 1 217.98
    5 -17 -1 228.98
    -5 17 1 267.47
    -5 17 1 258.87
    -5 17 1 276.47
    -5 17 1 270.97
    3 -17 -1 396.86
    3 -17 -1 356.96
    -3 -17 1 320.67
    -3 -17 1 400.46
    -3 17 1 384.66
    -3 17 1 366.66
    -3 17 1 367.96
    3 17 -1 372.26
    -3 17 1 373.36
    -1 -17 1 801.32
    1 -17 -1 653.83
    -1 -17 1 604.94
    1 -17 -1 786.22
    1 17 -1 710.53
    -1 17 1 711.63
    1 -17 1 37.2
    -1 -17 -1 32.1
    1 -17 1 32.7
    -1 -17 -1 27
    -1 17 -1 32.4
    -1 17 -1 33.8
    1 17 1 28.3
    -1 17 -1 36.3
    -1 17 -1 30.5
    -3 -17 -1 195.18
    3 -17 1 209.18
    3 17 1 206.08
    -3 17 -1 206.48
    -3 17 -1 206.48
    -3 17 -1 207.38
    5 -17 1 69.49
    -5 -17 -1 63.99
    -5 -17 -1 55.79
    -5 17 -1 68.29
    -5 17 -1 64.19
    -4 -18 1 0.6
    4 -18 -1 -0.8
    4 18 -1 -1.6
    -4 18 1 -0.9
    -4 18 1 0.2
    -2 -18 1 43.3
    2 -18 -1 48.9
    2 -18 -1 40.2
    -2 -18 1 47.3
    2 18 -1 50.99
    -2 18 1 40.1
    0 -18 1 10.2
    0 -18 1 0
    0 -18 -1 0.3
    0 -18 -1 3.5
    0 18 1 3.1
    0 18 -1 1.8
    2 -18 1 14.4
    -2 -18 -1 19.6
    2 18 1 10.8
    -2 18 -1 13
    -2 18 -1 13.8
    -18 0 2 345.67
    -18 0 2 316.67
    -16 0 2 25.3
    -16 0 2 29.3
    -16 0 2 24.7
    -16 0 2 27.9
    -16 0 2 30.4
    -16 0 2 30.8
    -14 0 2 1819.82
    -14 0 2 1823.82
    -14 0 2 1994.3
    -14 0 2 1842.12
    -14 0 2 1847.22
    -14 0 2 1814.62
    -14 0 2 1640.94
    -12 0 2 2022.3
    -12 0 2 2019.9
    -12 0 2 2122.49
    -12 0 2 1968.1
    -12 0 2 2010.3
    -12 0 2 2119.29
    -10 0 2 638.44
    -10 0 2 655.43
    10 0 -2 620.44
    -10 0 2 584.14
    -10 0 2 622.84
    -10 0 2 643.34
    -10 0 2 609.84
    -10 0 2 622.14
    -10 0 2 586.04
    -8 0 2 1683.93
    -8 0 2 1427.86
    8 0 -2 1686.83
    8 0 -2 1658.93
    -8 0 2 1418.06
    -8 0 2 1617.44
    -8 0 2 1829.32
    -8 0 2 1803.22
    -8 0 2 1519.45
    -8 0 2 1599.74
    -8 0 2 1732.13
    -6 0 2 230.68
    6 0 -2 266.27
    -6 0 2 215.88
    -6 0 2 239.68
    6 0 -2 271.27
    -6 0 2 238.88
    -6 0 2 250.17
    4 0 -2 2857.21
    -4 0 2 2651.03
    2 0 -2 6689.83
    -2 0 2 6301.97
    0 0 2 4327.77
    2 0 2 130.99
    -2 0 -2 152.68
    2 0 2 147.59
    2 0 2 136.69
    -2 0 -2 137.49
    4 0 2 26.2
    -4 0 -2 26.6
    4 0 2 26.3
    -8 0 -2 405.76
    -8 0 -2 447.76
    -8 0 -2 420.36
    -8 0 -2 414.16
    -8 0 -2 427.76
    -8 0 -2 403.96
    -8 0 -2 410.06
    -8 0 -2 443.16
    -8 0 -2 423.66
    -8 0 -2 423.76
    -8 0 -2 406.46
    -10 0 -2 185.78
    -10 0 -2 164.18
    -10 0 -2 185.38
    -10 0 -2 174.28
    -10 0 -2 178.88
    -10 0 -2 190.88
    -10 0 -2 186.88
    -12 0 -2 194.88
    -12 0 -2 194.68
    -12 0 -2 203.78
    -12 0 -2 199.78
    -12 0 -2 192.48
    -14 0 -2 904.81
    -14 0 -2 1032.7
    -14 0 -2 918.21
    -14 0 -2 911.61
    -16 0 -2 413.46
    -16 0 -2 344.27
    -16 0 -2 341.37
    -17 -1 2 1.8
    -17 -1 2 -0.8
    -17 -1 2 1
    -17 -1 2 -1.3
    -17 -1 2 2.3
    -17 1 2 2.6
    -17 1 2 2.7
    -17 1 2 2.3
    -17 1 2 2.4
    -15 -1 2 9
    -15 -1 2 8.5
    -15 -1 2 6.5
    -15 -1 2 7.4
    -15 -1 2 9
    -15 -1 2 7.7
    -15 1 2 9.7
    -15 1 2 8.5
    -15 1 2 8.8
    -15 1 2 6.3
    -15 1 2 8
    -15 1 2 8
    -13 -1 2 156.58
    -13 -1 2 160.78
    -13 -1 2 164.28
    -13 -1 2 167.38
    -13 -1 2 164.98
    -13 -1 2 135.59
    -13 1 2 177.08
    -13 1 2 160.18
    -13 1 2 165.38
    -13 1 2 167.78
    -13 1 2 163.58
    -13 1 2 161.08
    -13 1 2 171.48
    -11 -1 2 42.7
    -11 -1 2 35.5
    -11 -1 2 42.9
    -11 -1 2 44.1
    -11 -1 2 44
    -11 -1 2 43.4
    -11 -1 2 46
    -11 -1 2 44.3
    -11 1 2 47.3
    -11 1 2 43.2
    -11 1 2 44.1
    -11 1 2 42.8
    -11 1 2 48
    -11 1 2 44.3
    -11 1 2 44.6
    11 1 -2 43.3
    -9 -1 2 24
    -9 -1 2 27.5
    -9 -1 2 26.9
    9 -1 -2 26.5
    -9 -1 2 22.5
    -9 -1 2 25
    -9 -1 2 27.7
    -9 -1 2 31.6
    -9 -1 2 24.2
    -9 -1 2 27.4
    -9 1 2 28.3
    -9 1 2 24.5
    9 1 -2 24.8
    -9 1 2 26.3
    -9 1 2 27.1
    -9 1 2 25.8
    -9 1 2 23.1
    -9 1 2 26.5
    -9 1 2 25.2
    -9 1 2 26.7
    -9 1 2 25.8
    -7 -1 2 656.73
    -7 -1 2 636.04
    -7 -1 2 548.85
    -7 -1 2 605.44
    7 -1 -2 640.94
    -7 -1 2 622.64
    -7 -1 2 658.43
    -7 1 2 593.54
    -7 1 2 631.94
    7 1 -2 679.23
    7 1 -2 636.74
    -7 1 2 593.04
    -7 1 2 602.64
    -7 1 2 648.04
    -7 1 2 623.34
    -5 -1 2 13.4
    5 -1 -2 15.5
    -5 -1 2 10.5
    5 -1 -2 13.5
    5 1 -2 14
    -5 1 2 12.6
    -5 1 2 10.9
    -5 1 2 10.9
    -5 1 2 11.1
    5 1 -2 14.5
    5 1 -2 12.9
    -3 -1 2 23.4
    3 -1 -2 28.9
    -3 -1 2 20.5
    -3 -1 2 26.1
    3 1 -2 25.5
    -3 1 2 22.3
    3 1 -2 24.6
    -3 1 2 25.9
    -3 1 2 27.4
    3 1 -2 26.6
    -1 -1 2 33.6
    1 -1 -2 30.6
    -1 -1 2 29.1
    -1 1 2 29.4
    1 1 -2 32.4
    1 1 -2 35.1
    1 -1 2 135.39
    1 -1 2 134.79
    -1 -1 -2 113.79
    -1 1 -2 144.09
    1 1 2 120.69
    -1 1 -2 127.09
    -3 -1 -2 2.3
    3 -1 2 1
    3 -1 2 1.6
    3 1 2 2.7
    -3 1 -2 1.5
    -3 1 -2 1.2
    -3 1 -2 2.8
    3 1 2 1
    -5 -1 -2 152.78
    -5 -1 -2 162.78
    -5 -1 -2 165.58
    -5 -1 -2 154.48
    -5 -1 -2 147.89
    -5 -1 -2 156.18
    5 -1 2 169.38
    -5 -1 -2 160.08
    5 -1 2 163.58
    -5 1 -2 156.88
    -5 1 -2 155.78
    -5 1 -2 150.98
    5 1 2 157.28
    -5 1 -2 157.28
    -5 1 -2 153.78
    -5 1 -2 160.78
    -5 1 -2 157.88
    -5 1 -2 156.88
    5 1 2 172.98
    -7 -1 -2 31.2
    -7 -1 -2 33.3
    -7 -1 -2 38.1
    -7 -1 -2 30.4
    -7 -1 -2 34.9
    -7 -1 -2 29.1
    -7 -1 -2 34.1
    7 -1 2 31.7
    -7 -1 -2 36.2
    -7 -1 -2 29.9
    -7 1 -2 32.4
    -7 1 -2 27.5
    -7 1 -2 27.7
    7 1 2 30
    -7 1 -2 27.2
    -7 1 -2 32.8
    -7 1 -2 33.4
    -7 1 -2 31.5
    -7 1 -2 34.7
    -7 1 -2 31
    -7 1 -2 36.3
    -9 -1 -2 59.29
    -9 -1 -2 56.29
    -9 -1 -2 64.49
    -9 -1 -2 64.99
    -9 -1 -2 61.59
    -9 -1 -2 62.89
    -9 -1 -2 60.39
    -9 -1 -2 56.19
    -9 1 -2 63.49
    -9 1 -2 56.79
    -9 1 -2 61.99
    -9 1 -2 63.09
    -9 1 -2 57.79
    -9 1 -2 58.59
    -9 1 -2 55.69
    -9 1 -2 59.39
    -9 1 -2 59.69
    -11 -1 -2 15.6
    -11 -1 -2 16.1
    -11 -1 -2 17
    -11 -1 -2 13.5
    -11 -1 -2 14.6
    -11 -1 -2 14.1
    -11 -1 -2 11.3
    -11 1 -2 17.9
    -11 1 -2 14.6
    -11 1 -2 15.8
    -11 1 -2 12.5
    -11 1 -2 14.8
    -11 1 -2 12
    -13 -1 -2 12.8
    -13 -1 -2 15.6
    -13 -1 -2 11.4
    -13 -1 -2 12.1
    -13 1 -2 18.8
    -13 1 -2 14.4
    -13 1 -2 14.4
    -13 1 -2 14.6
    -13 1 -2 12.5
    -15 -1 -2 12.6
    -15 -1 -2 14.1
    -15 -1 -2 12.4
    -15 1 -2 12.5
    -15 1 -2 14.3
    -15 1 -2 10.3
    -18 -2 2 385.86
    -18 -2 2 325.07
    -18 2 2 340.37
    -18 2 2 362.46
    -16 -2 2 278.37
    -16 -2 2 273.67
    -16 -2 2 283.67
    -16 -2 2 265.07
    -16 -2 2 281.77
    -16 2 2 280.57
    -16 2 2 272.17
    -16 2 2 302.27
    -16 2 2 294.47
    -14 -2 2 382.46
    -14 -2 2 367.36
    -14 -2 2 373.86
    -14 -2 2 357.26
    -14 -2 2 369.46
    -14 2 2 389.86
    -14 2 2 390.66
    -14 2 2 371.06
    -14 2 2 372.16
    -14 2 2 378.36
    -14 2 2 361.56
    -14 2 2 382.66
    -12 -2 2 2434.66
    -12 -2 2 2528.65
    -12 -2 2 2438.76
    -12 -2 2 2400.86
    -12 -2 2 2402.16
    -12 2 2 2492.55
    -12 2 2 2365.96
    12 2 -2 2609.34
    -12 2 2 2540.45
    -12 2 2 2480.15
    -12 2 2 2400.66
    -12 2 2 2339.77
    -12 2 2 2253.47
    -12 2 2 2293.37
    -10 -2 2 8.3
    -10 -2 2 11.1
    -10 -2 2 14.5
    -10 -2 2 12.3
    -10 -2 2 12.3
    -10 -2 2 7.9
    -10 -2 2 9.2
    -10 2 2 10.7
    -10 2 2 18
    -10 2 2 8.2
    -10 2 2 9.9
    -10 2 2 9.2
    -10 2 2 11.3
    -10 2 2 9.7
    -10 2 2 12
    -8 -2 2 2367.96
    -8 -2 2 2564.44
    8 -2 -2 2258.77
    -8 -2 2 2303.07
    -8 -2 2 2425.06
    -8 -2 2 2499.35
    -8 -2 2 2392.76
    -8 -2 2 2673.63
    -8 2 2 2132.39
    -8 2 2 2627.84
    -8 2 2 2432.76
    -8 2 2 2520.65
    -8 2 2 2305.47
    -8 2 2 2439.16
    -8 2 2 2410.56
    -8 2 2 2417.56
    -8 2 2 2720.63
    -6 -2 2 1661.43
    -6 -2 2 1737.63
    -6 -2 2 1550.84
    -6 -2 2 1453.55
    -6 -2 2 1595.84
    6 -2 -2 1556.44
    -6 2 2 1470.55
    -6 2 2 1669.73
    6 2 -2 1677.53
    -6 2 2 1450.25
    -6 2 2 1399.76
    -6 2 2 1664.93
    6 2 -2 1634.84
    -6 2 2 1634.24
    -6 2 2 1545.95
    4 -2 -2 1370.26
    -4 -2 2 1326.27
    -4 -2 2 1433.66
    4 2 -2 1410.26
    4 2 -2 1401.06
    -4 2 2 1345.17
    2 -2 -2 1063.19
    -2 -2 2 1098.19
    -2 2 2 972
    2 2 -2 1047.7
    0 -2 2 1390.56
    0 -2 -2 1379.46
    0 2 2 1267.17
    0 2 2 1382.46
    -2 -2 -2 4080.99
    2 -2 2 3927.11
    -2 2 -2 3808.42
    -2 2 -2 3876.41
    2 2 2 3594.34
    -4 -2 -2 197.08
    4 -2 2 185.38
    4 -2 2 199.18
    -4 -2 -2 188.48
    -4 -2 -2 203.08
    -4 2 -2 180.38
    4 2 2 180.58
    -4 2 -2 195.28
    4 2 2 202.68
    -4 2 -2 206.68
    -6 -2 -2 3770.82
    -6 -2 -2 4016.1
    -6 -2 -2 3479.55
    -6 -2 -2 3645.44
    -6 -2 -2 3657.03
    -6 -2 -2 3824.42
    -6 -2 -2 3988.7
    6 -2 2 3792.32
    -6 -2 -2 3973.6
    6 -2 2 3740.93
    -6 -2 -2 3694.03
    -6 2 -2 3855.21
    -6 2 -2 3656.53
    -6 2 -2 3681.93
    -6 2 -2 3270.67
    -6 2 -2 3835.62
    -6 2 -2 3254.57
    6 2 2 3696.23
    -6 2 -2 3782.92
    -8 -2 -2 271.77
    -8 -2 -2 314.07
    -8 -2 -2 308.47
    -8 -2 -2 299.17
    -8 -2 -2 286.17
    -8 -2 -2 311.17
    -8 -2 -2 282.67
    -8 -2 -2 290.27
    -8 -2 -2 302.57
    -8 2 -2 255.87
    -8 2 -2 292.57
    -8 2 -2 278.37
    -8 2 -2 297.57
    -8 2 -2 299.97
    -8 2 -2 281.07
    -8 2 -2 287.97
    -8 2 -2 302.27
    -8 2 -2 297.07
    -10 -2 -2 399.86
    -10 -2 -2 379.96
    -10 -2 -2 388.16
    -10 -2 -2 414.76
    -10 -2 -2 407.26
    -10 -2 -2 379.76
    -10 -2 -2 414.46
    -10 -2 -2 408.86
    -10 2 -2 388.76
    -10 2 -2 398.56
    -10 2 -2 386.46
    -10 2 -2 382.16
    -10 2 -2 398.76
    -10 2 -2 364.06
    -12 -2 -2 390.56
    -12 -2 -2 396.66
    -12 -2 -2 411.06
    -12 -2 -2 393.26
    -12 -2 -2 381.96
    -12 2 -2 392.66
    -12 2 -2 382.46
    -12 2 -2 388.76
    -12 2 -2 394.86
    -12 2 -2 384.06
    -14 -2 -2 189.08
    -14 -2 -2 208.78
    -14 -2 -2 188.38
    -14 2 -2 186.08
    -14 2 -2 183.98
    -14 2 -2 209.48
    -14 2 -2 191.38
    -14 2 -2 203.18
    -16 -2 -2 329.37
    -16 -2 -2 317.57
    -16 -2 -2 371.56
    -16 2 -2 349.96
    -16 2 -2 376.86
    -17 -3 2 8.6
    -17 -3 2 13.3
    -17 -3 2 9.9
    -17 -3 2 11.9
    -17 -3 2 9.6
    -17 3 2 11.7
    -17 3 2 14.2
    -17 3 2 11.3
    -15 -3 2 55.09
    -15 -3 2 52.89
    -15 -3 2 52.79
    -15 -3 2 54.49
    -15 -3 2 54.89
    -15 3 2 56.19
    -15 3 2 59.59
    -15 3 2 54.19
    -15 3 2 52.69
    -15 3 2 56.29
    -13 -3 2 823.22
    -13 -3 2 816.52
    -13 -3 2 805.32
    -13 -3 2 706.13
    -13 -3 2 832.52
    -13 3 2 819.12
    -13 3 2 807.02
    -13 3 2 871.71
    13 3 -2 797.32
    -13 3 2 827.72
    -13 3 2 775.12
    -13 3 2 815.22
    -13 3 2 836.22
    -11 -3 2 38.6
    -11 -3 2 32.2
    -11 -3 2 31.4
    -11 -3 2 38.5
    -11 -3 2 33.8
    -11 -3 2 37.9
    -11 -3 2 31.4
    -11 3 2 34.3
    -11 3 2 33.2
    -11 3 2 33.1
    11 3 -2 32.4
    -11 3 2 36.5
    -11 3 2 37.9
    -11 3 2 34.6
    -11 3 2 32.5
    -11 3 2 34.4
    -9 -3 2 130.99
    -9 -3 2 134.19
    -9 -3 2 132.19
    -9 -3 2 137.49
    -9 -3 2 138.59
    -9 -3 2 130.49
    -9 -3 2 128.69
    -9 -3 2 127.89
    -9 3 2 132.09
    -9 3 2 139.69
    -9 3 2 130.49
    -9 3 2 136.39
    -9 3 2 148.59
    -9 3 2 128.09
    -9 3 2 137.89
    -9 3 2 142.19
    9 3 -2 130.99
    -9 3 2 136.39
    -9 3 2 135.59
    -9 3 2 126.19
    -7 -3 2 1601.84
    -7 -3 2 1576.54
    -7 -3 2 1455.35
    -7 -3 2 1488.15
    -7 -3 2 1434.46
    -7 -3 2 1353.66
    -7 -3 2 1424.16
    -7 -3 2 1454.05
    -7 -3 2 1612.44
    -7 3 2 1575.64
    -7 3 2 1381.86
    -7 3 2 1604.94
    -7 3 2 1393.76
    -7 3 2 1507.85
    -7 3 2 1631.84
    7 3 -2 1537.55
    -7 3 2 1536.65
    -7 3 2 1483.15
    5 -3 -2 32.6
    -5 -3 2 23.1
    -5 -3 2 22.7
    -5 -3 2 24.1
    -5 -3 2 24.5
    -5 3 2 24.7
    -5 3 2 21.1
    -5 3 2 22.1
    -5 3 2 23.6
    5 3 -2 23.3
    5 3 -2 28.3
    -5 3 2 25
    -5 3 2 22.9
    5 3 -2 23.7
    -3 -3 2 348.17
    -3 -3 2 296.07
    3 -3 -2 343.27
    -3 -3 2 304.17
    -3 3 2 290.27
    3 3 -2 338.47
    -3 3 2 323.07
    3 3 -2 304.17
    -3 3 2 294.47
    -3 3 2 348.67
    -3 3 2 292.87
    3 3 -2 332.77
    1 -3 -2 471.35
    -1 -3 2 424.56
    -1 -3 2 428.46
    -1 -3 2 437.26
    1 3 -2 426.56
    -1 3 2 463.65
    -1 3 2 403.06
    1 3 -2 440.56
    1 3 -2 430.96
    1 -3 2 5816.22
    -1 3 -2 5957.8
    1 3 2 5964
    -3 -3 -2 48.3
    -3 -3 -2 56.89
    -3 -3 -2 54.59
    -3 -3 -2 55.39
    3 -3 2 52.89
    -3 3 -2 50.19
    -3 3 -2 55.79
    3 3 2 58.79
    -3 3 -2 51.79
    3 3 2 50.19
    -3 3 -2 52.59
    5 -3 2 1005.7
    -5 -3 -2 1015.4
    -5 -3 -2 945.01
    -5 -3 -2 1002.7
    5 -3 2 1028.1
    -5 -3 -2 979.7
    -5 -3 -2 1031.8
    -5 -3 -2 1072.89
    -5 -3 -2 1118.89
    -5 -3 -2 969.4
    -5 -3 -2 1035
    -5 -3 -2 952.5
    -5 -3 -2 1003
    -5 3 -2 1036.7
    -5 3 -2 1014.5
    -5 3 -2 1114.29
    -5 3 -2 978.3
    -5 3 -2 903.01
    -5 3 -2 1071.09
    -5 3 -2 1026.4
    -7 -3 -2 381.06
    -7 -3 -2 395.46
    -7 -3 -2 396.36
    -7 -3 -2 388.86
    -7 -3 -2 360.16
    -7 -3 -2 402.46
    -7 -3 -2 394.86
    -7 -3 -2 330.37
    -7 -3 -2 382.36
    -7 3 -2 365.76
    -7 3 -2 395.76
    -7 3 -2 399.06
    -7 3 -2 347.47
    -7 3 -2 398.96
    -7 3 -2 376.46
    -7 3 -2 336.47
    -7 3 -2 331.87
    -9 -3 -2 2.8
    -9 -3 -2 3.1
    -9 -3 -2 2.9
    -9 -3 -2 1.2
    -9 -3 -2 1.1
    -9 -3 -2 0.6
    -9 -3 -2 1
    -9 -3 -2 1.6
    -9 3 -2 1.7
    -9 3 -2 4.5
    -9 3 -2 1.8
    -9 3 -2 3.9
    -9 3 -2 1.9
    -9 3 -2 1.9
    -9 3 -2 1.2
    -9 3 -2 1.2
    -11 -3 -2 295.97
    -11 -3 -2 313.87
    -11 -3 -2 306.97
    -11 -3 -2 309.57
    -11 -3 -2 299.67
    -11 -3 -2 296.27
    -11 -3 -2 280.67
    -11 3 -2 286.27
    -11 3 -2 289.27
    -11 3 -2 295.37
    -11 3 -2 278.87
    -11 3 -2 294.97
    -11 3 -2 303.97
    -13 -3 -2 3
    -13 -3 -2 3.6
    -13 -3 -2 4.3
    -13 -3 -2 3.2
    -13 3 -2 4
    -13 3 -2 3.7
    -13 3 -2 4.6
    -13 3 -2 5.1
    -13 3 -2 6.2
    -15 -3 -2 9.8
    -15 -3 -2 8.1
    -15 -3 -2 6
    -15 3 -2 5.6
    -15 3 -2 3.1
    -15 3 -2 1.8
    -15 3 -2 6.8
    -18 -4 2 217.98
    -18 -4 2 234.08
    -18 -4 2 219.68
    -18 -4 2 218.28
    -18 4 2 209.88
    -16 -4 2 746.33
    -16 -4 2 702.63
    -16 -4 2 790.92
    -16 -4 2 746.73
    -16 -4 2 742.13
    -16 4 2 715.43
    -16 4 2 755.72
    -16 4 2 735.63
    -16 4 2 776.72
    -14 -4 2 16.9
    -14 -4 2 17.2
    -14 -4 2 10.7
    -14 4 2 15.4
    -14 4 2 14.4
    -14 4 2 17.1
    -14 4 2 18.5
    -14 4 2 17.6
    -14 4 2 16.6
    14 4 -2 15.3
    -12 -4 2 768.52
    -12 -4 2 839.92
    -12 -4 2 807.22
    -12 -4 2 871.81
    -12 -4 2 788.02
    -12 4 2 810.52
    -12 4 2 887.41
    -12 4 2 853.71
    -12 4 2 841.82
    12 4 -2 864.71
    -12 4 2 843.42
    -12 4 2 803.82
    -10 -4 2 120.29
    -10 -4 2 112.49
    -10 -4 2 119.89
    -10 -4 2 112.99
    -10 -4 2 120.69
    -10 -4 2 107.09
    -10 4 2 121.49
    -10 4 2 117.19
    -10 4 2 116.79
    -10 4 2 117.89
    -10 4 2 117.69
    -10 4 2 109.99
    -10 4 2 116.39
    -10 4 2 114.19
    -8 -4 2 2836.82
    -8 -4 2 3006.7
    -8 -4 2 2787.52
    -8 -4 2 3209.78
    -8 -4 2 2909.71
    -8 -4 2 2819.72
    -8 -4 2 3156.48
    -8 -4 2 2792.32
    -8 4 2 3208.68
    -8 4 2 3069.29
    8 4 -2 2887.71
    -8 4 2 2953.5
    -8 4 2 2937.31
    -8 4 2 2967.1
    -8 4 2 2830.52
    -8 4 2 2884.21
    -8 4 2 2921.71
    -8 4 2 3043.1
    -6 -4 2 1555.14
    -6 -4 2 1587.74
    -6 -4 2 1395.76
    -6 -4 2 1812.72
    -6 -4 2 1709.73
    -6 -4 2 1462.35
    -6 4 2 1671.43
    -6 4 2 1774.62
    -6 4 2 1472.15
    -6 4 2 1805.12
    6 4 -2 1664.13
    6 4 -2 1717.03
    -6 4 2 1412.76
    -6 4 2 1531.45
    -6 4 2 1686.03
    -4 -4 2 2114.39
    -4 -4 2 2277.47
    -4 -4 2 2506.15
    4 -4 -2 2436.26
    -4 4 2 2084.49
    -4 4 2 2053.79
    4 4 -2 2393.76
    -4 4 2 2445.36
    4 4 -2 2246.18
    -2 -4 2 365.66
    -2 -4 2 334.17
    -2 -4 2 347.77
    -2 -4 2 325.07
    2 -4 -2 387.16
    -2 4 2 330.07
    2 4 -2 353.76
    -2 4 2 365.06
    -2 4 2 306.07
    -2 4 2 315.87
    2 4 -2 360.86
    2 4 -2 339.67
    2 4 -2 358.56
    -2 4 2 304.27
    0 -4 2 403.66
    0 -4 -2 428.16
    0 -4 2 377.16
    0 -4 -2 423.86
    0 -4 2 362.46
    0 4 2 350.16
    0 4 2 406.26
    0 4 2 379.96
    0 4 -2 370.96
    0 4 -2 370.46
    0 4 -2 369.96
    2 -4 2 5825.62
    -2 -4 -2 5173.58
    2 4 2 5684.83
    -2 4 -2 5525.55
    -4 -4 -2 196.08
    -4 -4 -2 177.78
    4 -4 2 165.28
    -4 -4 -2 148.39
    -4 -4 -2 159.78
    -4 -4 -2 176.88
    4 -4 2 160.48
    -4 4 -2 164.18
    -4 4 -2 157.28
    -4 4 -2 169.58
    -4 4 -2 177.48
    -4 4 -2 191.88
    -4 4 -2 148.29
    -4 4 -2 167.38
    -4 4 -2 178.68
    -6 -4 -2 109.39
    -6 -4 -2 111.69
    -6 -4 -2 104.79
    -6 -4 -2 135.79
    -6 -4 -2 115.89
    -6 -4 -2 118.59
    -6 -4 -2 129.79
    6 -4 2 116.49
    6 -4 2 107.09
    -6 -4 -2 122.49
    -6 -4 -2 132.19
    -6 -4 -2 111.49
    -6 4 -2 102.99
    -6 4 -2 109.99
    -6 4 -2 122.19
    -6 4 -2 102.29
    -6 4 -2 108.79
    -6 4 -2 123.39
    -6 4 -2 120.19
    -6 4 -2 121.39
    -6 4 -2 122.69
    -8 -4 -2 225.48
    -8 -4 -2 224.98
    -8 -4 -2 229.98
    -8 -4 -2 228.78
    -8 -4 -2 245.48
    -8 -4 -2 225.18
    -8 -4 -2 239.28
    -8 4 -2 236.28
    -8 4 -2 201.78
    -8 4 -2 220.08
    -8 4 -2 243.68
    -8 4 -2 203.48
    -8 4 -2 225.68
    -8 4 -2 224.78
    -8 4 -2 218.98
    -8 4 -2 227.48
    -8 4 -2 211.18
    -10 -4 -2 1606.24
    -10 -4 -2 1571.84
    -10 -4 -2 1651.23
    -10 -4 -2 1543.05
    -10 -4 -2 1627.34
    -10 4 -2 1451.25
    -10 4 -2 1464.15
    -10 4 -2 1648.83
    -10 4 -2 1547.65
    -10 4 -2 1586.54
    -10 4 -2 1483.05
    -10 4 -2 1607.84
    -10 4 -2 1600.14
    -12 -4 -2 316.47
    -12 -4 -2 301.57
    -12 -4 -2 302.97
    -12 -4 -2 294.17
    -12 4 -2 306.37
    -12 4 -2 304.47
    -12 4 -2 314.37
    -12 4 -2 305.27
    -14 -4 -2 3.7
    -14 -4 -2 4.4
    -14 -4 -2 2.4
    -14 4 -2 2.4
    -14 4 -2 7.6
    -14 4 -2 4.9
    -14 4 -2 2.9
    -17 -5 2 375.76
    -17 -5 2 349.96
    -17 -5 2 384.06
    -17 -5 2 345.27
    -17 5 2 341.07
    -17 5 2 357.16
    -15 -5 2 4.5
    -15 -5 2 2
    -15 -5 2 1.1
    -15 -5 2 0.8
    -15 -5 2 -0.7
    15 5 -2 4.2
    -15 5 2 2.1
    -15 5 2 4.4
    -15 5 2 3.6
    -15 5 2 6.3
    -15 5 2 3.9
    -15 5 2 0.1
    -13 -5 2 676.63
    -13 -5 2 660.23
    -13 -5 2 643.44
    -13 -5 2 663.23
    -13 -5 2 667.33
    -13 5 2 649.14
    -13 5 2 669.63
    -13 5 2 669.13
    -13 5 2 690.63
    -13 5 2 627.94
    13 5 -2 640.84
    -13 5 2 652.33
    -11 -5 2 310.37
    -11 -5 2 310.57
    -11 -5 2 329.37
    -11 -5 2 301.57
    -11 -5 2 306.37
    -11 5 2 322.97
    -11 5 2 332.57
    -11 5 2 310.37
    -11 5 2 323.07
    -11 5 2 297.67
    -11 5 2 318.67
    -11 5 2 317.67
    -9 -5 2 804.52
    -9 -5 2 857.31
    -9 -5 2 857.71
    -9 -5 2 836.62
    -9 -5 2 848.92
    -9 -5 2 863.61
    -9 -5 2 912.51
    -9 -5 2 839.12
    -9 5 2 831.92
    -9 5 2 930.91
    -9 5 2 851.61
    -9 5 2 857.41
    -9 5 2 792.02
    -9 5 2 866.61
    -9 5 2 807.62
    -9 5 2 842.52
    9 5 -2 903.51
    -9 5 2 882.71
    -9 5 2 882.01
    -7 -5 2 1612.74
    -7 -5 2 1567.34
    -7 -5 2 1921.11
    -7 -5 2 1549.05
    -7 -5 2 1607.64
    -7 -5 2 1683.63
    -7 -5 2 1572.84
    -7 -5 2 1865.31
    -7 5 2 1615.64
    -7 5 2 1637.54
    -7 5 2 1732.33
    -7 5 2 1711.83
    -7 5 2 1750.92
    7 5 -2 1653.23
    -7 5 2 1654.23
    -7 5 2 1782.92
    -7 5 2 1435.36
    -5 -5 2 212.88
    -5 -5 2 212.88
    -5 -5 2 209.38
    -5 -5 2 240.68
    -5 -5 2 223.38
    -5 -5 2 213.78
    -5 -5 2 186.18
    -5 5 2 237.28
    5 5 -2 216.08
    5 5 -2 241.68
    5 5 -2 234.08
    -5 5 2 226.28
    -5 5 2 213.88
    -5 5 2 219.18
    -5 5 2 223.68
    -3 -5 2 282.07
    -3 -5 2 263.57
    -3 -5 2 275.97
    -3 -5 2 263.07
    -3 5 2 270.27
    3 5 -2 280.27
    -3 5 2 270.97
    -3 5 2 293.07
    -3 5 2 244.78
    -3 5 2 296.77
    3 5 -2 321.27
    3 5 -2 300.97
    3 5 -2 281.97
    -3 5 2 276.97
    -1 -5 2 556.04
    1 -5 -2 587.24
    -1 -5 2 544.25
    -1 -5 2 594.84
    -1 -5 2 583.84
    -1 5 2 519.45
    1 5 -2 556.94
    -1 5 2 546.45
    -1 5 2 618.74
    1 5 -2 542.45
    -1 5 2 536.65
    1 5 -2 553.54
    1 5 -2 580.94
    -1 5 2 544.75
    1 -5 2 3829.02
    1 -5 2 3290.07
    -1 -5 -2 3712.53
    -1 -5 -2 3291.37
    1 5 2 3298.87
    1 5 2 3508.15
    1 5 2 4017.3
    -3 -5 -2 467.85
    3 -5 2 506.95
    -3 -5 -2 466.85
    -3 -5 -2 534.05
    -3 -5 -2 512.15
    3 -5 2 471.95
    -3 5 -2 524.25
    -3 5 -2 484.35
    -3 5 -2 458.65
    -3 5 -2 451.65
    -3 5 -2 463.05
    -3 5 -2 492.85
    -3 5 -2 487.05
    -5 -5 -2 692.13
    -5 -5 -2 654.43
    5 -5 2 653.53
    -5 -5 -2 626.74
    -5 -5 -2 660.13
    -5 -5 -2 687.53
    5 -5 2 664.63
    -5 -5 -2 757.92
    -5 -5 -2 710.03
    -5 -5 -2 666.63
    -5 5 -2 639.44
    -5 5 -2 675.63
    -5 5 -2 686.33
    -5 5 -2 711.53
    -5 5 -2 742.53
    -5 5 -2 686.13
    -5 5 -2 672.73
    -5 5 -2 692.33
    -5 5 -2 622.64
    -7 -5 -2 1463.25
    -7 -5 -2 1388.46
    -7 -5 -2 1515.15
    -7 -5 -2 1431.76
    -7 -5 -2 1554.34
    -7 -5 -2 1554.74
    -7 -5 -2 1403.56
    -7 5 -2 1456.05
    -7 5 -2 1450.35
    -7 5 -2 1378.26
    -7 5 -2 1386.96
    -7 5 -2 1414.36
    -7 5 -2 1490.35
    -7 5 -2 1468.45
    -9 -5 -2 108.59
    -9 -5 -2 101.79
    -9 -5 -2 97.19
    -9 -5 -2 96.09
    -9 -5 -2 112.69
    -9 -5 -2 105.99
    -9 5 -2 103.79
    -9 5 -2 91.19
    -9 5 -2 97.89
    -9 5 -2 100.49
    -9 5 -2 102.29
    -9 5 -2 101.59
    -9 5 -2 101.79
    -9 5 -2 105.79
    -9 5 -2 116.69
    -11 -5 -2 837.72
    -11 -5 -2 804.32
    -11 -5 -2 831.22
    -11 -5 -2 854.91
    -11 -5 -2 847.02
    -11 5 -2 819.42
    -11 5 -2 812.62
    -11 5 -2 810.22
    -11 5 -2 796.52
    -11 5 -2 812.52
    -11 5 -2 815.22
    -11 5 -2 829.12
    -13 -5 -2 7.3
    -13 -5 -2 8.5
    -13 -5 -2 11.3
    -13 -5 -2 15.7
    -13 5 -2 8.7
    -13 5 -2 8.7
    -13 5 -2 8.6
    -13 5 -2 11.2
    -15 -5 -2 126.19
    -15 -5 -2 150.58
    -15 -5 -2 132.69
    -15 5 -2 131.59
    -15 5 -2 144.99
    -15 5 -2 135.49
    -16 -6 2 427.66
    -16 -6 2 418.76
    -16 -6 2 426.76
    -16 -6 2 423.26
    -16 6 2 387.76
    -16 6 2 425.66
    -14 -6 2 53.99
    -14 -6 2 49.7
    -14 -6 2 51.79
    -14 -6 2 49.8
    -14 -6 2 51.79
    -14 6 2 48.1
    -14 6 2 48.4
    14 6 -2 50.69
    -14 6 2 51.59
    -14 6 2 54.69
    -14 6 2 48.6
    -12 -6 2 109.39
    -12 -6 2 122.59
    -12 -6 2 116.89
    -12 -6 2 115.29
    -12 -6 2 122.99
    -12 6 2 124.09
    -12 6 2 118.49
    -12 6 2 134.49
    -12 6 2 123.89
    -12 6 2 126.59
    12 6 -2 112.89
    -12 6 2 110.69
    -10 -6 2 17.8
    -10 -6 2 17.3
    -10 -6 2 21.2
    -10 -6 2 16.8
    -10 -6 2 19.4
    -10 -6 2 18.6
    -10 6 2 20.6
    -10 6 2 20.3
    -10 6 2 18.5
    -10 6 2 21.2
    -10 6 2 23.2
    -10 6 2 18.6
    -10 6 2 17
    -10 6 2 19
    -8 -6 2 764.52
    -8 -6 2 755.42
    -8 -6 2 845.42
    -8 -6 2 759.02
    -8 -6 2 736.83
    -8 -6 2 834.32
    -8 -6 2 815.42
    -8 6 2 881.51
    -8 6 2 732.73
    -8 6 2 800.02
    8 6 -2 777.52
    -8 6 2 824.32
    -8 6 2 745.13
    -8 6 2 795.82
    -8 6 2 756.42
    -8 6 2 828.02
    -6 -6 2 39.7
    -6 -6 2 38.4
    -6 -6 2 36.9
    -6 -6 2 32.3
    -6 6 2 38.5
    -6 6 2 36.2
    -6 6 2 36.8
    -6 6 2 32.2
    6 6 -2 40.1
    -6 6 2 29.4
    -6 6 2 41.8
    -6 6 2 38.9
    -6 6 2 43.7
    -6 6 2 29.6
    -4 -6 2 588.24
    -4 -6 2 500.55
    -4 -6 2 601.04
    -4 -6 2 627.44
    -4 -6 2 536.65
    -4 6 2 562.44
    4 6 -2 599.74
    4 6 -2 588.14
    -4 6 2 617.34
    -4 6 2 561.64
    -4 6 2 566.34
    4 6 -2 557.54
    -4 6 2 558.24
    -4 6 2 556.14
    -4 6 2 620.94
    -2 -6 2 538.55
    -2 -6 2 593.64
    -2 -6 2 527.25
    -2 -6 2 509.55
    -2 -6 2 588.74
    -2 6 2 506.95
    -2 6 2 609.64
    -2 6 2 608.24
    2 6 -2 556.54
    -2 6 2 567.14
    2 6 -2 565.84
    -2 6 2 550.34
    2 6 -2 534.05
    2 6 -2 547.25
    2 6 -2 569.24
    -2 6 2 585.94
    0 -6 -2 92.49
    0 -6 2 81.19
    0 -6 2 88.89
    0 -6 -2 76.69
    0 6 2 81.09
    0 6 -2 85.09
    0 6 2 84.39
    0 6 -2 82.19
    0 6 2 75.89
    0 6 -2 85.69
    0 6 2 90.99
    0 6 -2 93.49
    0 6 2 75.99
    0 6 -2 87.09
    -2 -6 -2 1648.54
    2 -6 2 1486.75
    -2 -6 -2 1333.27
    -2 -6 -2 1395.06
    2 -6 2 1499.55
    2 -6 2 1302.47
    -2 6 -2 1413.86
    -2 6 -2 1391.26
    2 6 2 1369.96
    -2 6 -2 1379.56
    -2 6 -2 1511.05
    -2 6 -2 1493.85
    -2 6 -2 1307.17
    -2 6 -2 1431.66
    -4 -6 -2 55.29
    -4 -6 -2 61.49
    -4 -6 -2 57.19
    -4 -6 -2 65.39
    4 -6 2 50.99
    -4 -6 -2 49.5
    4 -6 2 53.89
    -4 -6 -2 52.89
    -4 -6 -2 56.29
    4 -6 2 58.79
    -4 6 -2 58.79
    -4 6 -2 57.99
    -4 6 -2 60.09
    -4 6 -2 55.49
    -4 6 -2 59.79
    -4 6 -2 54.59
    -4 6 -2 57.89
    -4 6 -2 53.69
    -6 -6 -2 269.17
    -6 -6 -2 234.68
    -6 -6 -2 292.87
    -6 -6 -2 224.78
    -6 -6 -2 242.68
    -6 -6 -2 222.28
    -6 -6 -2 254.17
    -6 6 -2 274.37
    -6 6 -2 257.67
    -6 6 -2 232.28
    -6 6 -2 247.68
    -6 6 -2 277.67
    -6 6 -2 228.88
    -6 6 -2 246.18
    -6 6 -2 268.17
    -8 -6 -2 28.7
    -8 -6 -2 30
    -8 -6 -2 27
    -8 -6 -2 31.3
    -8 -6 -2 26.4
    -8 -6 -2 29.6
    -8 -6 -2 27.9
    -8 6 -2 28.7
    -8 6 -2 27.3
    -8 6 -2 31
    -8 6 -2 26.2
    -8 6 -2 27.5
    -8 6 -2 27.7
    -8 6 -2 26.9
    -8 6 -2 27.4
    -8 6 -2 27.8
    -10 -6 -2 836.32
    -10 -6 -2 839.32
    -10 -6 -2 791.42
    -10 -6 -2 813.72
    -10 -6 -2 810.92
    -10 6 -2 718.73
    -10 6 -2 841.02
    -10 6 -2 807.92
    -10 6 -2 805.32
    -10 6 -2 832.62
    -10 6 -2 781.92
    -10 6 -2 823.42
    -10 6 -2 851.61
    -12 -6 -2 86.59
    -12 -6 -2 86.09
    -12 -6 -2 86.49
    -12 -6 -2 85.79
    -12 6 -2 82.49
    -12 6 -2 82.49
    -12 6 -2 82.09
    -12 6 -2 87.89
    -14 -6 -2 91.59
    -14 -6 -2 94.09
    -14 -6 -2 101.59
    -14 -6 -2 95.89
    -14 6 -2 95.99
    -14 6 -2 92.79
    -17 -7 2 470.25
    -17 -7 2 535.85
    -17 -7 2 502.15
    -17 -7 2 496.75
    -17 7 2 484.65
    -15 -7 2 37.7
    -15 -7 2 41.3
    -15 -7 2 42.8
    -15 -7 2 41.6
    -15 7 2 41.4
    -15 7 2 40.3
    -15 7 2 39.5
    15 7 -2 46.3
    -15 7 2 43.2
    -13 -7 2 918.81
    -13 -7 2 962.7
    -13 -7 2 920.71
    -13 7 2 907.11
    13 7 -2 888.01
    -13 7 2 912.41
    -13 7 2 973.8
    -13 7 2 880.81
    -13 7 2 875.41
    -11 -7 2 2277.47
    -11 -7 2 2240.38
    -11 -7 2 2146.49
    -11 -7 2 2242.88
    -11 -7 2 2223.08
    -11 7 2 2354.86
    -11 7 2 2191.58
    -11 7 2 2379.36
    -11 7 2 2238.88
    -11 7 2 2113.59
    -11 7 2 2285.77
    -9 -7 2 992.5
    -9 -7 2 1018.9
    -9 -7 2 1024.4
    -9 -7 2 1048.2
    -9 -7 2 989.6
    -9 -7 2 980.2
    -9 -7 2 1000.4
    -9 7 2 1036.1
    -9 7 2 1065.59
    -9 7 2 994.1
    -9 7 2 976.3
    -9 7 2 990.5
    -9 7 2 1005.3
    -9 7 2 884.51
    -9 7 2 967.5
    9 7 -2 973
    -9 7 2 1050.59
    -7 -7 2 509.25
    -7 -7 2 536.45
    -7 -7 2 486.45
    -7 -7 2 459.65
    -7 -7 2 535.75
    -7 -7 2 469.85
    -7 -7 2 479.75
    -7 -7 2 481.45
    7 7 -2 481.45
    -7 7 2 496.45
    -7 7 2 485.65
    -7 7 2 468.55
    -7 7 2 535.75
    -7 7 2 460.35
    -7 7 2 509.45
    -7 7 2 488.95
    -5 -7 2 34.1
    -5 -7 2 28.3
    -5 -7 2 31.4
    -5 -7 2 27
    5 7 -2 26.8
    -5 7 2 30.3
    -5 7 2 30
    -5 7 2 21.6
    5 7 -2 24
    -5 7 2 24.1
    -5 7 2 27.4
    -5 7 2 31.2
    -5 7 2 30.7
    -5 7 2 24.4
    -3 -7 2 4404.86
    -3 7 2 4487.55
    -3 7 2 4243.98
    3 7 -2 4086.09
    -3 7 2 4078.29
    -3 7 2 4486.05
    1 -7 -2 133.89
    -1 -7 2 141.09
    -1 -7 2 150.08
    1 -7 -2 129.39
    1 -7 -2 138.39
    1 7 -2 131.79
    -1 7 2 118.29
    1 7 -2 136.09
    -1 7 2 159.18
    -1 7 2 132.39
    1 7 -2 149.19
    -1 7 2 116.09
    -1 7 2 129.09
    -1 7 2 144.49
    1 7 -2 132.99
    -1 -7 -2 384.86
    1 -7 2 395.06
    -1 -7 -2 461.15
    -1 -7 -2 428.16
    1 -7 2 437.26
    1 -7 2 430.06
    -1 7 -2 398.16
    1 7 2 497.65
    -1 7 -2 389.36
    -1 7 -2 417.26
    1 7 2 397.96
    1 7 2 452.75
    -1 7 -2 418.86
    -1 7 -2 428.16
    -1 7 -2 388.76
    -1 7 -2 426.56
    -1 7 -2 430.56
    -3 -7 -2 233.98
    -3 -7 -2 224.48
    3 -7 2 248.18
    -3 -7 -2 245.78
    3 -7 2 254.57
    -3 -7 -2 200.08
    -3 -7 -2 252.57
    -3 7 -2 223.58
    -3 7 -2 244.78
    -3 7 -2 222.78
    -3 7 -2 271.27
    -3 7 -2 241.58
    -3 7 -2 249.78
    -3 7 -2 237.78
    -3 7 -2 239.48
    -5 -7 -2 1450.95
    -5 -7 -2 1393.26
    -5 -7 -2 1299.67
    -5 -7 -2 1300.27
    -5 -7 -2 1425.56
    -5 -7 -2 1515.85
    -5 -7 -2 1335.67
    -5 7 -2 1433.26
    -5 7 -2 1485.55
    -5 7 -2 1399.56
    -5 7 -2 1463.85
    -5 7 -2 1317.37
    -5 7 -2 1286.57
    -5 7 -2 1565.54
    -5 7 -2 1373.56
    -5 7 -2 1395.66
    -7 -7 -2 2015
    -7 -7 -2 1913.41
    -7 -7 -2 1821.92
    -7 -7 -2 1813.22
    -7 -7 -2 1786.22
    -7 -7 -2 1774.72
    -7 7 -2 1725.23
    -7 7 -2 1919.71
    -7 7 -2 1804.72
    -7 7 -2 1750.22
    -7 7 -2 1777.72
    -7 7 -2 1853.21
    -7 7 -2 1830.82
    -9 -7 -2 29.5
    -9 -7 -2 37.9
    -9 -7 -2 34.3
    -9 -7 -2 36
    -9 -7 -2 35.4
    -9 -7 -2 40.3
    -9 7 -2 41.4
    -9 7 -2 37.7
    -9 7 -2 33.1
    -9 7 -2 36.4
    -9 7 -2 37.1
    -9 7 -2 31.7
    -9 7 -2 33.1
    -9 7 -2 31.9
    -11 -7 -2 437.36
    -11 -7 -2 435.66
    -11 -7 -2 456.15
    -11 -7 -2 468.25
    -11 -7 -2 442.56
    -11 7 -2 462.65
    -11 7 -2 413.56
    -11 7 -2 444.96
    -11 7 -2 424.16
    -11 7 -2 406.96
    -11 7 -2 401.76
    -11 7 -2 429.96
    -13 -7 -2 4
    -13 -7 -2 2.8
    -13 -7 -2 2.4
    -13 -7 -2 1.6
    -13 7 -2 2.3
    -13 7 -2 4.1
    -16 -8 2 46.9
    -16 -8 2 46.7
    -16 -8 2 51.09
    -16 -8 2 42.9
    16 8 -2 42.3
    -16 8 2 41.8
    -16 8 2 40.9
    -14 -8 2 24.7
    -14 -8 2 27.9
    -14 -8 2 21.7
    -14 -8 2 21.7
    -14 8 2 22.8
    -14 8 2 22.5
    14 8 -2 14.5
    -14 8 2 22.9
    -14 8 2 19.3
    -14 8 2 19
    -12 -8 2 24.4
    -12 -8 2 25.2
    -12 -8 2 28.2
    -12 -8 2 24
    -12 8 2 24.6
    -12 8 2 23
    -12 8 2 26
    -12 8 2 21.4
    -12 8 2 24.3
    -10 -8 2 0.3
    -10 -8 2 -0.1
    -10 -8 2 1.3
    -10 -8 2 4.1
    -10 -8 2 4.6
    -10 8 2 1
    -10 8 2 1.7
    -10 8 2 3.1
    -10 8 2 -0.4
    -10 8 2 0.8
    -10 8 2 7
    -10 8 2 0
    -10 8 2 1
    -8 -8 2 20.4
    -8 -8 2 16.9
    -8 -8 2 14.1
    -8 -8 2 14.7
    -8 -8 2 22.8
    -8 8 2 19.1
    -8 8 2 23.6
    -8 8 2 18.7
    -8 8 2 27.4
    -8 8 2 21.8
    -8 8 2 24.1
    -8 8 2 16.9
    -6 -8 2 9
    -6 -8 2 7.9
    -6 -8 2 10.8
    -6 -8 2 6.5
    -6 -8 2 9
    6 8 -2 9.2
    -6 8 2 5.8
    -6 8 2 4.3
    -6 8 2 4.5
    -6 8 2 8.9
    -6 8 2 4.3
    -6 8 2 5.8
    6 8 -2 8
    -6 8 2 5.4
    -4 -8 2 314.97
    -4 -8 2 377.06
    -4 -8 2 325.67
    -4 8 2 349.96
    -4 8 2 308.27
    4 8 -2 337.07
    -4 8 2 368.56
    -4 8 2 332.47
    -4 8 2 303.47
    -4 8 2 329.27
    4 8 -2 338.47
    -4 8 2 361.66
    4 8 -2 327.67
    -2 -8 2 1710.03
    -2 -8 2 1478.55
    -2 -8 2 1660.13
    2 -8 -2 1398.86
    2 8 -2 1677.53
    -2 8 2 1815.12
    -2 8 2 1677.73
    -2 8 2 1611.24
    2 8 -2 1687.63
    2 8 -2 1567.44
    -2 8 2 1654.83
    -2 8 2 1719.33
    2 8 -2 1646.74
    -2 8 2 1766.72
    0 -8 2 82.49
    0 -8 2 73.59
    0 -8 -2 85.09
    0 -8 -2 70.29
    0 -8 -2 74.99
    0 8 -2 74.39
    0 8 2 80.09
    0 8 -2 71.59
    0 8 -2 79.79
    0 8 -2 68.99
    0 8 2 70.29
    0 8 2 72.99
    0 8 2 67.99
    0 8 2 79.19
    -2 -8 -2 8.5
    2 -8 2 2.9
    -2 -8 -2 4.6
    -2 -8 -2 3.9
    2 -8 2 6
    -2 -8 -2 5.5
    -2 -8 -2 9.3
    -2 8 -2 7.8
    -2 8 -2 8.6
    -2 8 -2 4.7
    -2 8 -2 5.7
    2 8 2 5.6
    -2 8 -2 4.5
    -2 8 -2 3.7
    2 8 2 7.1
    -4 -8 -2 141.39
    -4 -8 -2 131.19
    -4 -8 -2 138.49
    -4 -8 -2 136.59
    -4 -8 -2 130.79
    -4 -8 -2 136.59
    4 -8 2 144.99
    -4 8 -2 137.69
    4 8 2 147.09
    -4 8 -2 161.18
    -4 8 -2 133.59
    -4 8 -2 151.98
    -4 8 -2 118.79
    -4 8 -2 156.08
    -4 8 -2 152.88
    -6 -8 -2 91.89
    -6 -8 -2 116.89
    -6 -8 -2 106.39
    -6 -8 -2 82.69
    -6 -8 -2 99.29
    -6 -8 -2 103.49
    -6 8 -2 103.89
    -6 8 -2 108.59
    -6 8 -2 108.49
    -6 8 -2 84.99
    -6 8 -2 107.69
    -6 8 -2 99.39
    -8 -8 -2 95.29
    -8 -8 -2 95.79
    -8 -8 -2 95.79
    -8 -8 -2 90.79
    -8 -8 -2 96.19
    -8 8 -2 95.29
    -8 8 -2 89.39
    -8 8 -2 90.79
    -8 8 -2 96.69
    -8 8 -2 83.69
    -8 8 -2 94.89
    -8 8 -2 93.69
    -10 -8 -2 20.3
    -10 -8 -2 19.2
    -10 -8 -2 17.4
    -10 -8 -2 20.8
    -10 -8 -2 22.9
    -10 8 -2 23.5
    -10 8 -2 26.5
    -10 8 -2 20.7
    -10 8 -2 22
    -10 8 -2 18.7
    -12 -8 -2 51.19
    -12 -8 -2 47.4
    -12 -8 -2 54.99
    -12 8 -2 41.9
    -12 8 -2 52.99
    -12 8 -2 52.79
    -12 8 -2 48.8
    -12 8 -2 49.9
    -14 -8 -2 189.98
    -14 -8 -2 185.08
    -14 -8 -2 161.68
    -14 8 -2 172.18
    -14 8 -2 166.28
    -15 -9 2 1.8
    -15 -9 2 3.9
    -15 -9 2 1.8
    -15 9 2 0.8
    -15 9 2 -0.3
    15 9 -2 2.6
    -15 9 2 1
    -13 -9 2 1023
    -13 -9 2 987.6
    -13 -9 2 1018.9
    -13 -9 2 982.5
    -13 9 2 880.61
    13 9 -2 996.3
    -13 9 2 1111.19
    -13 9 2 859.21
    -13 9 2 1038.7
    -13 9 2 1015.9
    -11 -9 2 903.11
    -11 -9 2 852.31
    -11 -9 2 895.11
    -11 -9 2 894.41
    -11 -9 2 860.91
    11 9 -2 891.91
    -11 9 2 825.92
    -11 9 2 763.52
    -11 9 2 899.61
    -11 9 2 916.01
    -11 9 2 797.12
    -11 9 2 893.21
    -9 -9 2 331.17
    -9 -9 2 332.77
    -9 -9 2 351.46
    -9 9 2 303.17
    -9 9 2 342.87
    -9 9 2 336.67
    -9 9 2 278.97
    -9 9 2 330.07
    -9 9 2 380.26
    -9 9 2 333.07
    -9 9 2 330.47
    -7 -9 2 548.75
    -7 -9 2 634.34
    -7 -9 2 593.74
    -7 -9 2 594.64
    -7 -9 2 494.85
    -7 9 2 591.34
    -7 9 2 609.34
    -7 9 2 590.54
    -7 9 2 630.64
    -7 9 2 519.95
    -7 9 2 558.04
    -7 9 2 630.64
    -7 9 2 523.25
    -5 -9 2 421.06
    -5 -9 2 450.35
    -5 -9 2 443.56
    -5 -9 2 410.26
    5 9 -2 426.06
    -5 9 2 365.26
    5 9 -2 423.56
    -5 9 2 465.95
    -5 9 2 435.56
    -5 9 2 426.46
    -5 9 2 473.55
    3 -9 -2 2472.85
    -3 -9 2 3008.4
    -3 -9 2 2756.52
    -3 -9 2 2625.84
    -3 -9 2 2596.14
    -3 9 2 2849.22
    3 9 -2 2819.92
    -3 9 2 3030.2
    -3 9 2 2980.3
    -3 9 2 2997.2
    3 9 -2 2948.21
    3 9 -2 2952.9
    -3 9 2 2803.82
    3 9 -2 2672.63
    3 9 -2 2798.72
    -3 9 2 3152.58
    1 -9 -2 278.77
    -1 -9 2 304.57
    1 -9 -2 324.27
    -1 -9 2 304.07
    -1 -9 2 293.97
    1 -9 -2 341.57
    -1 9 2 310.07
    1 9 -2 303.07
    1 9 -2 276.17
    -1 9 2 308.17
    1 9 -2 259.97
    1 9 -2 300.87
    -1 9 2 314.27
    -1 9 2 293.87
    1 9 -2 309.57
    -1 9 2 326.27
    1 9 -2 295.07
    -1 -9 -2 1394.86
    -1 -9 -2 1405.66
    -1 -9 -2 1239.48
    1 -9 2 1328.17
    1 -9 2 1379.76
    -1 9 -2 1338.77
    1 9 2 1287.37
    -1 9 -2 1368.46
    1 9 2 1375.16
    -1 9 -2 1495.85
    -1 9 -2 1359.16
    3 -9 2 55.49
    -3 -9 -2 49.2
    -3 -9 -2 47.3
    -3 -9 -2 51.79
    -3 -9 -2 51.69
    -3 9 -2 47
    -3 9 -2 53.59
    -3 9 -2 51.69
    -3 9 -2 47
    -3 9 -2 48.8
    -3 9 -2 53.29
    -3 9 -2 49.9
    -5 -9 -2 1429.36
    -5 -9 -2 1515.35
    5 -9 2 1596.04
    -5 -9 -2 1563.84
    -5 9 -2 1513.15
    -5 9 -2 1532.25
    -5 9 -2 1519.05
    -5 9 -2 1534.45
    -5 9 -2 1504.15
    -5 9 -2 1560.64
    -7 -9 -2 1454.95
    -7 -9 -2 1457.05
    -7 -9 -2 1454.55
    -7 -9 -2 1533.95
    -7 9 -2 1527.55
    -7 9 -2 1516.75
    -7 9 -2 1502.25
    -7 9 -2 1453.25
    -7 9 -2 1546.55
    -7 9 -2 1571.64
    -7 9 -2 1490.85
    -9 -9 -2 48.5
    -9 -9 -2 41.7
    -9 -9 -2 44.8
    -9 -9 -2 43.5
    -9 -9 -2 38
    -9 9 -2 43.3
    -9 9 -2 41
    -9 9 -2 42.5
    -9 9 -2 39.2
    -9 9 -2 42.8
    -9 9 -2 44.6
    -9 9 -2 40.7
    -11 -9 -2 362.46
    -11 -9 -2 382.96
    -11 -9 -2 367.06
    -11 9 -2 353.56
    -11 9 -2 361.76
    -11 9 -2 345.97
    -11 9 -2 339.77
    -11 9 -2 340.97
    -11 9 -2 336.87
    -13 -9 -2 6.3
    -13 -9 -2 5.4
    -13 -9 -2 5.6
    -13 9 -2 5.9
    -13 9 -2 2.9
    13 9 2 5.4
    -14 -10 2 173.98
    -14 -10 2 160.88
    -14 -10 2 158.08
    -14 10 2 156.48
    -14 10 2 134.49
    14 10 -2 154.58
    -14 10 2 152.08
    -12 -10 2 26.4
    -12 -10 2 25.7
    -12 -10 2 25.5
    12 10 -2 19.7
    -12 10 2 27
    -12 10 2 21.5
    -12 10 2 17.8
    -12 10 2 17.7
    -12 10 2 29.9
    -10 -10 2 21.5
    -10 -10 2 17
    -10 -10 2 21.7
    -10 -10 2 19.6
    -10 10 2 25.6
    -10 10 2 21.6
    -10 10 2 18.3
    -10 10 2 19.3
    -10 10 2 16.9
    -10 10 2 19.3
    -10 10 2 23.5
    10 10 -2 17.2
    -10 10 2 23.7
    -8 -10 2 45.9
    -8 -10 2 44.2
    -8 -10 2 33.7
    -8 -10 2 41.3
    -8 10 2 29.6
    -8 10 2 35.5
    -8 10 2 35.4
    -8 10 2 42.7
    -8 10 2 47.9
    -8 10 2 32.9
    -6 -10 2 39.1
    -6 -10 2 30.9
    -6 -10 2 36.9
    -6 -10 2 41
    -6 -10 2 45
    6 10 -2 34.2
    -6 10 2 30.1
    -6 10 2 39
    -6 10 2 46
    -6 10 2 43.2
    -6 10 2 40.4
    -6 10 2 39.3
    -6 10 2 34.4
    -6 10 2 41
    -4 -10 2 31
    -4 -10 2 30.8
    4 10 -2 34.8
    4 10 -2 34.3
    -4 10 2 32.6
    4 10 -2 29.2
    -4 10 2 39.6
    -4 10 2 31.5
    -4 10 2 28
    -4 10 2 29.4
    4 10 -2 42.1
    -4 10 2 39.4
    -4 10 2 34.3
    2 -10 -2 303.77
    -2 -10 2 306.67
    2 -10 -2 240.38
    -2 -10 2 257.77
    -2 -10 2 253.77
    2 10 -2 278.07
    -2 10 2 280.67
    -2 10 2 285.37
    -2 10 2 275.97
    2 10 -2 240.58
    2 10 -2 284.67
    -2 10 2 314.57
    2 10 -2 300.87
    -2 10 2 293.87
    -2 10 2 243.08
    0 -10 -2 17.7
    0 -10 -2 16.4
    0 -10 2 19.5
    0 -10 2 16.8
    0 10 2 13.5
    0 10 2 13.2
    0 10 -2 14.5
    0 10 2 16.4
    0 10 -2 17.7
    0 10 -2 18.8
    0 10 -2 15.3
    0 10 -2 14.8
    0 10 -2 15.8
    2 -10 2 121.49
    -2 -10 -2 123.09
    -2 -10 -2 137.79
    -2 -10 -2 124.89
    -2 -10 -2 127.49
    -2 10 -2 137.09
    -2 10 -2 131.89
    2 10 2 124.99
    -2 10 -2 118.59
    -2 10 -2 128.19
    -2 10 -2 123.69
    4 -10 2 126.89
    -4 -10 -2 130.59
    -4 -10 -2 120.29
    -4 -10 -2 123.29
    -4 10 -2 118.69
    -4 10 -2 122.09
    4 10 2 117.39
    -4 10 -2 123.69
    -4 10 -2 97.59
    -4 10 -2 121.49
    -4 10 -2 110.49
    -4 10 -2 126.09
    -6 -10 -2 24.7
    -6 -10 -2 30.9
    -6 -10 -2 39.8
    -6 10 -2 26.4
    -6 10 -2 33
    -6 10 -2 33.2
    -6 10 -2 38.1
    -6 10 -2 30
    -6 10 -2 32.3
    -6 10 -2 28.4
    -8 -10 -2 206.08
    -8 -10 -2 173.28
    -8 -10 -2 203.38
    -8 -10 -2 208.28
    -8 10 -2 197.48
    -8 10 -2 199.88
    -8 10 -2 213.48
    -8 10 -2 188.78
    -8 10 -2 187.58
    -8 10 -2 209.38
    -8 10 -2 203.88
    -8 10 -2 208.08
    -10 -10 -2 4.6
    10 -10 2 4
    -10 -10 -2 5.6
    -10 -10 -2 -0.7
    -10 10 -2 4
    -10 10 -2 3.8
    -10 10 -2 1.6
    -10 10 -2 2
    -10 10 -2 3.4
    -10 10 -2 6.8
    -10 10 -2 4.1
    -12 -10 -2 16.5
    -12 -10 -2 13.7
    -12 10 -2 17.1
    -12 10 -2 13
    -15 -11 2 250.17
    -15 -11 2 235.88
    15 11 -2 208.88
    -15 11 2 240.88
    -13 -11 2 416.26
    -13 -11 2 431.86
    -13 -11 2 446.06
    -13 11 2 426.96
    -13 11 2 466.35
    -13 11 2 425.56
    13 11 -2 462.95
    -13 11 2 358.96
    -11 -11 2 5.5
    -11 -11 2 6.8
    -11 -11 2 3.6
    -11 -11 2 3.9
    -11 11 2 3
    -11 11 2 -1.1
    -11 11 2 5.8
    -11 11 2 3.2
    -9 -11 2 224.98
    -9 -11 2 208.58
    -9 -11 2 195.38
    -9 -11 2 199.58
    -9 11 2 181.48
    -9 11 2 230.48
    -9 11 2 211.08
    -9 11 2 213.08
    -9 11 2 199.48
    9 11 -2 210.98
    -9 11 2 198.78
    -9 11 2 205.48
    -7 -11 2 1642.34
    -7 -11 2 1678.13
    -7 -11 2 1484.55
    -7 -11 2 1702.73
    -7 -11 2 1658.63
    -7 11 2 1808.12
    7 11 -2 1722.23
    -7 11 2 1658.93
    -7 11 2 1793.82
    -7 11 2 1728.23
    -7 11 2 1673.33
    -7 11 2 1713.43
    -7 11 2 1747.33
    -5 -11 2 330.07
    5 -11 -2 334.17
    -5 -11 2 334.77
    -5 -11 2 318.57
    -5 -11 2 306.27
    5 11 -2 303.67
    -5 11 2 337.07
    -5 11 2 330.67
    -5 11 2 326.67
    -5 11 2 333.47
    5 11 -2 326.57
    -5 11 2 330.17
    5 11 -2 345.47
    -3 -11 2 576.74
    -3 -11 2 526.35
    -3 -11 2 519.15
    3 -11 -2 563.54
    -3 -11 2 565.24
    3 11 -2 581.14
    -3 11 2 629.34
    3 11 -2 600.74
    -3 11 2 601.74
    -3 11 2 597.04
    -3 11 2 579.34
    3 11 -2 561.24
    3 11 -2 572.84
    -3 11 2 557.64
    1 -11 -2 270.87
    1 -11 -2 232.78
    -1 -11 2 270.07
    -1 -11 2 260.47
    1 11 -2 260.97
    -1 11 2 270.37
    1 11 -2 247.78
    -1 11 2 263.57
    1 11 -2 258.47
    1 11 -2 251.07
    -1 -11 -2 2574.64
    1 -11 2 2608.84
    -1 11 -2 2525.25
    1 11 2 2431.46
    1 11 2 2447.16
    -1 11 -2 2474.35
    -1 11 -2 2351.26
    -3 -11 -2 613.34
    3 -11 2 614.54
    -3 11 -2 644.14
    -3 11 -2 613.44
    -3 11 -2 644.84
    3 11 2 596.74
    -3 11 -2 687.13
    -3 11 -2 621.34
    -3 11 -2 690.53
    -5 -11 -2 332.37
    -5 -11 -2 350.66
    -5 -11 -2 337.87
    -5 11 -2 342.17
    -5 11 -2 328.87
    -5 11 -2 345.67
    -5 11 -2 338.47
    -5 11 -2 322.67
    -5 11 -2 337.07
    -5 11 -2 338.47
    -5 11 -2 334.77
    -7 -11 -2 262.87
    -7 -11 -2 261.37
    -7 11 -2 263.77
    -7 11 -2 268.97
    -7 11 -2 266.67
    -7 11 -2 286.47
    -7 11 -2 232.88
    -7 11 -2 267.57
    -7 11 -2 249.68
    -7 11 -2 243.88
    -9 -11 -2 525.25
    -9 -11 -2 467.45
    -9 -11 -2 544.95
    9 -11 2 512.35
    -9 -11 -2 449.26
    -9 11 -2 456.65
    -9 11 -2 525.45
    -9 11 -2 506.85
    -9 11 -2 506.85
    -9 11 -2 500.85
    -9 11 -2 493.05
    -11 -11 -2 1094.39
    -11 -11 -2 1081.79
    -11 11 -2 1014.1
    -11 11 -2 986.7
    -14 -12 2 31.6
    -14 12 2 30.6
    14 12 -2 32.4
    -12 -12 2 64.39
    -12 -12 2 70.29
    12 -12 -2 59.19
    -12 12 2 78.39
    -12 12 2 71.69
    12 12 -2 61.99
    -12 12 2 50.19
    -10 -12 2 7.2
    -10 -12 2 6.2
    10 -12 -2 8.3
    -10 -12 2 9.8
    -10 -12 2 4.5
    -10 12 2 8.8
    -10 12 2 8.9
    -10 12 2 6.1
    -10 12 2 6
    10 12 -2 6.6
    -10 12 2 4.1
    -10 12 2 8.5
    -8 -12 2 252.07
    -8 -12 2 278.57
    -8 -12 2 228.78
    8 -12 -2 248.68
    -8 -12 2 291.57
    8 12 -2 247.38
    -8 12 2 269.57
    -8 12 2 281.17
    -8 12 2 253.27
    -8 12 2 231.28
    -8 12 2 270.77
    -8 12 2 256.07
    -8 12 2 283.07
    -6 -12 2 318.37
    -6 -12 2 343.07
    6 -12 -2 332.97
    -6 -12 2 326.47
    -6 12 2 333.97
    -6 12 2 340.87
    -6 12 2 317.87
    -6 12 2 368.26
    -6 12 2 346.17
    -6 12 2 355.76
    6 12 -2 323.67
    -6 12 2 335.87
    6 12 -2 337.87
    -4 -12 2 21.4
    -4 -12 2 20
    -4 12 2 25
    4 12 -2 15
    -4 12 2 15
    4 12 -2 18.7
    -4 12 2 18.3
    -4 12 2 15.3
    4 12 -2 24.3
    -4 12 2 16.2
    2 -12 -2 5.2
    -2 -12 2 5.5
    -2 -12 2 10.1
    2 12 -2 7.5
    -2 12 2 6.5
    2 12 -2 5.2
    2 12 -2 9
    -2 12 2 7.1
    -2 12 2 10.7
    2 12 -2 10.9
    0 -12 -2 327.17
    0 -12 2 367.76
    0 -12 2 302.37
    0 12 -2 286.67
    0 12 -2 316.67
    0 12 2 315.67
    0 12 2 281.27
    0 12 -2 339.37
    0 12 2 307.97
    -2 -12 -2 40.2
    2 -12 2 34.7
    -2 -12 -2 49.8
    2 12 2 40.8
    -2 12 -2 43.8
    -2 12 -2 49.8
    -4 -12 -2 64.09
    -4 -12 -2 65.09
    4 -12 2 53.49
    -4 12 -2 64.39
    4 12 2 52.19
    -4 12 -2 67.49
    -4 12 -2 61.79
    -4 12 -2 59.79
    -4 12 -2 66.79
    -4 12 -2 59.09
    -4 12 -2 67.49
    -6 -12 -2 247.98
    -6 12 -2 240.98
    -6 12 -2 260.87
    -6 12 -2 287.27
    -6 12 -2 234.48
    -6 12 -2 237.38
    -8 -12 -2 6.3
    -8 -12 -2 3.7
    -8 -12 -2 2.1
    8 -12 2 1.1
    -8 -12 -2 5.2
    -8 12 -2 3.4
    -8 12 -2 3.5
    -8 12 -2 2.5
    -8 12 -2 3.4
    -8 12 -2 0.1
    -8 12 -2 6.2
    -8 12 -2 2.5
    -10 -12 -2 29.4
    -10 -12 -2 27.7
    -10 -12 -2 33
    10 -12 2 28.8
    -10 12 -2 28.8
    -10 12 -2 28.6
    -10 12 -2 30.8
    -13 -13 2 134.79
    13 13 -2 135.69
    -13 13 2 130.79
    11 -13 -2 6.3
    -11 -13 2 8
    -11 -13 2 6.7
    -11 13 2 6.7
    11 13 -2 6
    -11 13 2 6
    -11 13 2 5.6
    -11 13 2 8.3
    9 -13 -2 257.17
    -9 -13 2 264.17
    -9 -13 2 251.97
    -9 13 2 297.07
    -9 13 2 267.07
    -9 13 2 282.27
    -9 13 2 271.87
    9 13 -2 284.57
    -7 -13 2 950.9
    -7 -13 2 861.51
    -7 -13 2 876.71
    7 -13 -2 968.7
    7 13 -2 944.31
    -7 13 2 976.1
    -7 13 2 929.21
    -7 13 2 961.8
    -7 13 2 1022.6
    -5 -13 2 70.29
    -5 -13 2 66.19
    -5 -13 2 75.29
    5 -13 -2 67.29
    5 13 -2 64.59
    -5 13 2 74.09
    -5 13 2 64.09
    5 13 -2 66.49
    -5 13 2 71.99
    -5 13 2 68.89
    -5 13 2 80.69
    -5 13 2 70.59
    -3 -13 2 760.72
    3 -13 -2 737.23
    -3 -13 2 687.43
    -3 13 2 659.93
    3 13 -2 661.33
    3 13 -2 655.63
    -3 13 2 704.43
    -3 13 2 698.83
    3 13 -2 687.33
    3 13 -2 732.93
    1 -13 -2 25.2
    1 -13 -2 22
    -1 -13 2 30.6
    -1 -13 2 22.6
    1 13 -2 22.9
    -1 13 2 30.1
    -1 13 2 25.8
    1 13 -2 21.7
    1 13 -2 29
    -1 13 2 23.6
    1 13 -2 29.7
    1 13 -2 26.2
    -1 -13 -2 762.42
    -1 -13 -2 777.82
    -1 -13 -2 800.72
    1 -13 2 802.62
    -1 13 -2 823.12
    -1 13 -2 805.22
    -1 13 -2 825.72
    1 13 2 808.72
    -1 13 -2 782.02
    -3 -13 -2 676.93
    -3 -13 -2 679.43
    3 -13 2 649.04
    3 -13 2 691.63
    -3 13 -2 658.13
    3 13 2 642.54
    -3 13 -2 655.93
    -3 13 -2 648.04
    -3 13 -2 681.13
    -3 13 -2 650.73
    -5 -13 -2 87.09
    5 -13 2 79.89
    -5 -13 -2 77.19
    -5 13 -2 76.49
    -5 13 -2 75.79
    -5 13 -2 68.09
    -5 13 -2 74.69
    -5 13 -2 76.99
    -5 13 -2 78.39
    7 -13 2 6.8
    -7 -13 -2 8.6
    -7 -13 -2 5
    -7 13 -2 8
    -7 13 -2 9.3
    -7 13 -2 10.4
    -7 13 -2 11
    -7 13 -2 6.7
    -7 13 -2 7.1
    -9 -13 -2 194.88
    -9 -13 -2 184.78
    -9 -13 -2 218.98
    9 -13 2 195.98
    -9 13 -2 213.68
    -9 13 -2 198.78
    -9 13 -2 204.88
    -11 -13 -2 834.42
    -11 13 -2 738.83
    -11 13 -2 744.93
    11 13 2 731.13
    -12 -14 2 162.38
    -12 14 2 170.88
    12 14 -2 146.79
    10 -14 -2 9
    -10 -14 2 12.2
    -10 -14 2 10.4
    -10 14 2 19
    -10 14 2 16.1
    -10 14 2 14.2
    -10 14 2 10
    -8 -14 2 239.28
    8 -14 -2 276.67
    -8 -14 2 278.47
    -8 14 2 305.87
    -8 14 2 320.47
    8 14 -2 272.57
    -8 14 2 310.07
    -8 14 2 308.67
    -6 -14 2 36.1
    -6 -14 2 24.4
    6 -14 -2 31.1
    -6 -14 2 26.2
    6 14 -2 25.6
    -6 14 2 28.3
    6 14 -2 24
    -6 14 2 32.2
    -6 14 2 33.2
    -6 14 2 32.3
    4 -14 -2 93.69
    -4 -14 2 92.69
    -4 14 2 112.19
    -4 14 2 116.99
    4 14 -2 94.09
    -2 -14 2 354.66
    2 -14 -2 384.56
    -2 -14 2 448.46
    -2 14 2 407.46
    2 14 -2 406.76
    -2 14 2 384.16
    2 14 -2 369.86
    2 14 -2 397.06
    -2 14 2 398.26
    0 -14 -2 401.76
    0 -14 2 377.26
    0 -14 -2 381.06
    0 -14 2 448.46
    0 -14 -2 374.26
    0 14 -2 379.06
    0 14 2 415.06
    0 14 -2 390.66
    0 14 -2 425.16
    0 14 -2 412.76
    0 14 2 397.66
    0 14 -2 393.86
    -2 -14 -2 161.38
    -2 -14 -2 165.48
    -2 -14 -2 156.78
    2 -14 2 149.39
    -2 14 -2 148.29
    -2 14 -2 161.48
    2 14 2 159.18
    -2 14 -2 185.08
    -2 14 -2 154.58
    -2 14 -2 180.28
    -4 -14 -2 16
    4 -14 2 20.2
    -4 -14 -2 16.5
    -4 14 -2 17.2
    -4 14 -2 17.5
    4 14 2 16.1
    -4 14 -2 13.8
    -4 14 -2 18.6
    -4 14 -2 24.3
    6 -14 2 703.03
    -6 -14 -2 610.54
    -6 -14 -2 658.03
    -6 14 -2 653.93
    -6 14 -2 611.54
    -6 14 -2 601.84
    -6 14 -2 706.03
    -6 14 -2 662.73
    -6 14 -2 661.43
    -8 -14 -2 27.7
    -8 -14 -2 27
    8 -14 2 27.5
    -8 -14 -2 23.4
    -8 14 -2 29.2
    -8 14 -2 24.5
    -8 14 -2 26.5
    -8 14 -2 23.6
    -10 -14 -2 94.79
    -10 14 -2 97.49
    -10 14 -2 86.39
    10 14 2 75.99
    -11 -15 2 99.39
    -11 15 2 97.59
    11 15 -2 99.19
    9 -15 -2 103.89
    -9 -15 2 98.19
    -9 -15 2 96.59
    -9 15 2 105.99
    9 15 -2 114.79
    -9 15 2 111.99
    -9 15 2 118.79
    -9 15 2 114.09
    -7 -15 2 60.99
    7 -15 -2 66.59
    -7 -15 2 61.89
    -7 15 2 57.19
    -7 15 2 64.39
    7 15 -2 60.79
    -7 15 2 71.89
    -7 15 2 62.19
    -5 -15 2 144.39
    -5 -15 2 125.19
    5 -15 -2 131.59
    -5 15 2 140.19
    -5 15 2 133.09
    5 15 -2 129.49
    -5 15 2 133.49
    -5 15 2 139.19
    5 15 -2 125.19
    -3 -15 2 1146.49
    3 -15 -2 1099.89
    -3 -15 2 1046.7
    -3 15 2 1099.39
    3 15 -2 1039.4
    3 15 -2 1110.29
    -3 15 2 1092.49
    -3 15 2 1061.69
    1 -15 -2 2.9
    -1 -15 2 -0.7
    1 -15 -2 3
    -1 -15 2 -0.4
    1 15 -2 3.9
    -1 15 2 1.2
    1 15 -2 2
    1 15 -2 2
    -1 15 2 3.5
    1 -15 2 43.8
    -1 -15 -2 42.6
    -1 -15 -2 30.7
    1 -15 2 41.2
    -1 -15 -2 36.5
    1 15 2 39.7
    -1 15 -2 44.9
    -1 15 -2 45.2
    -1 15 -2 46.1
    -1 15 -2 34.8
    -1 15 -2 41.9
    -3 -15 -2 53.59
    3 -15 2 53.59
    -3 -15 -2 45.9
    3 15 2 54.39
    -3 15 -2 47.4
    -3 15 -2 48
    -3 15 -2 52.79
    -3 15 -2 52.49
    -5 -15 -2 35.8
    -5 -15 -2 42.1
    5 -15 2 38.7
    -5 15 -2 36.9
    -5 15 -2 42.8
    -5 15 -2 41.3
    -5 15 -2 39.5
    -5 15 -2 44.6
    -7 -15 -2 160.08
    -7 -15 -2 177.98
    -7 -15 -2 180.78
    7 -15 2 182.88
    7 15 2 174.48
    -7 15 -2 181.18
    -7 15 -2 172.88
    -7 15 -2 208.08
    -7 15 -2 157.48
    -8 -16 2 114.59
    8 -16 -2 112.19
    8 16 -2 121.59
    -8 16 2 128.39
    -8 16 2 143.59
    -8 16 2 141.09
    -8 16 2 134.59
    -6 -16 2 2.8
    6 -16 -2 1.3
    6 16 -2 1.1
    -6 16 2 2.6
    -6 16 2 0.9
    -6 16 2 -0.8
    -6 16 2 0.3
    4 -16 -2 700.53
    -4 -16 2 642.24
    -4 -16 2 794.82
    4 -16 -2 766.82
    4 16 -2 711.93
    -4 16 2 754.12
    -4 16 2 713.13
    -4 16 2 749.92
    -4 16 2 764.62
    2 -16 -2 570.54
    -2 -16 2 691.23
    2 -16 -2 676.83
    -2 -16 2 541.45
    -2 16 2 643.24
    2 16 -2 621.24
    2 16 -2 666.13
    -2 16 2 637.14
    0 -16 2 -1.1
    0 -16 -2 4
    0 -16 -2 0.5
    0 -16 2 2.1
    0 16 2 1.9
    0 16 -2 1.5
    0 16 -2 4.4
    0 16 -2 1.5
    2 -16 2 229.78
    -2 -16 -2 191.28
    -2 -16 -2 192.48
    -2 16 -2 217.58
    2 16 2 202.58
    -2 16 -2 225.28
    -2 16 -2 212.28
    -4 -16 -2 31
    -4 -16 -2 28.7
    4 -16 2 32.7
    -4 16 -2 35.7
    4 16 2 29.9
    -4 16 -2 38.4
    -4 16 -2 32.8
    6 -16 2 512.35
    -6 -16 -2 420.16
    -6 -16 -2 486.15
    -6 -16 -2 403.96
    6 16 2 397.46
    -6 16 -2 466.55
    -6 16 -2 494.15
    7 -17 -2 9
    -7 -17 2 3.1
    -7 17 2 4
    -7 17 2 7.8
    -7 17 2 8.9
    5 -17 -2 9.7
    -5 -17 2 9.4
    -5 -17 2 4.4
    5 -17 -2 5
    5 17 -2 8.3
    -5 17 2 9.9
    -5 17 2 5.6
    -5 17 2 2.9
    -5 17 2 5.6
    3 -17 -2 257.17
    -3 -17 2 230.98
    -3 -17 2 222.88
    3 -17 -2 213.98
    -3 17 2 247.18
    -3 17 2 235.28
    -3 17 2 253.97
    3 17 -2 251.17
    -1 -17 2 13.9
    1 -17 -2 14.4
    1 -17 -2 8.5
    -1 -17 2 9.4
    -1 17 2 12
    1 17 -2 8.1
    1 17 -2 12.8
    -1 -17 -2 4.6
    1 -17 2 7.1
    1 17 2 7.8
    -1 17 -2 5.6
    -1 17 -2 6.3
    3 -17 2 23.4
    -3 -17 -2 24.7
    -3 -17 -2 21.7
    3 17 2 26.2
    -3 17 -2 22.6
    -3 17 -2 21.7
    -3 17 -2 22.6
    5 -17 2 36.8
    -5 -17 -2 36.1
    -5 -17 -2 30.1
    -5 17 -2 42.4
    -5 17 -2 36.1
    4 -18 -2 539.25
    4 -18 -2 536.35
    4 18 -2 543.95
    -4 18 2 522.45
    -4 18 2 571.54
    -2 -18 2 331.97
    2 -18 -2 329.27
    2 -18 -2 290.37
    -2 18 2 311.27
    -2 18 2 312.27
    2 18 -2 317.77
    0 -18 2 2.6
    0 -18 -2 1.4
    0 18 -2 2.1
    0 18 2 2.7
    0 18 -2 2.9
    -2 -18 -2 455.85
    2 -18 2 563.54
    -2 18 -2 525.75
    -2 18 -2 538.55
    2 18 2 499.85
    -18 0 3 -1.8
    -18 0 3 0.2
    -18 0 3 0.1
    -16 0 3 3.2
    -16 0 3 1.7
    -16 0 3 -1.9
    -16 0 3 -1.3
    -16 0 3 1
    -16 0 3 1.8
    -14 0 3 0.3
    -14 0 3 2.2
    -14 0 3 0.5
    -14 0 3 2.2
    -14 0 3 -0.1
    -12 0 3 -0.2
    -12 0 3 1.1
    -12 0 3 1.8
    -12 0 3 2.5
    -12 0 3 1.4
    -12 0 3 -0.3
    -12 0 3 0.7
    -12 0 3 0.7
    -10 0 3 1.5
    -10 0 3 0.4
    -10 0 3 0.6
    -10 0 3 0.6
    -10 0 3 1.7
    -10 0 3 1.4
    -10 0 3 0.9
    -10 0 3 0.4
    -10 0 3 3.3
    -10 0 3 2
    -10 0 3 0.5
    10 0 -3 0.7
    -8 0 3 0
    8 0 -3 -0.4
    -8 0 3 -1.2
    -8 0 3 0.1
    -8 0 3 -0.3
    -8 0 3 -0.8
    -8 0 3 0.8
    8 0 -3 0.9
    -8 0 3 0.6
    -8 0 3 0.3
    -8 0 3 -0.2
    -6 0 3 -0.3
    -6 0 3 -0.3
    6 0 -3 1.2
    -6 0 3 0.4
    -6 0 3 0.6
    -4 0 3 -0.9
    -4 0 3 -0.5
    4 0 -3 -2.1
    -2 0 3 0.8
    2 0 -3 0.4
    -2 0 3 1.7
    2 0 -3 0.8
    0 0 -3 -10.7
    0 0 3 -10
    0 0 3 -6.5
    2 0 3 0.7
    2 0 3 0
    2 0 3 0
    -2 0 -3 -0.5
    -2 0 -3 1.9
    -2 0 -3 0.1
    -4 0 -3 1.4
    4 0 3 -0.1
    -4 0 -3 0.4
    4 0 3 0.1
    -4 0 -3 2.8
    -4 0 -3 -0.4
    -4 0 -3 1.3
    -4 0 -3 3
    4 0 3 -1
    -6 0 -3 0.7
    6 0 3 0.8
    -6 0 -3 0.8
    -6 0 -3 1.1
    -6 0 -3 -0.6
    -6 0 -3 -0.1
    -6 0 -3 1
    -8 0 -3 -0.8
    -8 0 -3 0.3
    -8 0 -3 2
    -8 0 -3 -0.8
    -8 0 -3 -0.8
    -8 0 -3 0.8
    -8 0 -3 0
    -10 0 -3 1.4
    -10 0 -3 1.3
    -10 0 -3 5.5
    -10 0 -3 -2.3
    -10 0 -3 -0.3
    -10 0 -3 5.1
    -10 0 -3 1
    -12 0 -3 0.7
    -12 0 -3 0.1
    -12 0 -3 0.6
    -12 0 -3 0.7
    -12 0 -3 0.5
    -14 0 -3 0.5
    -14 0 -3 8.1
    -14 0 -3 1.8
    -17 -1 3 10.3
    -17 -1 3 9.7
    -17 -1 3 9.7
    -17 -1 3 9.6
    -17 -1 3 9.3
    -17 1 3 12.3
    -17 1 3 12.6
    -17 1 3 10
    -17 1 3 10.2
    -15 -1 3 348.07
    -15 -1 3 296.77
    -15 -1 3 351.46
    -15 -1 3 342.47
    -15 1 3 333.47
    -15 1 3 329.57
    -15 1 3 304.27
    -15 1 3 362.76
    -15 1 3 348.67
    -13 -1 3 2267.27
    -13 -1 3 2171.88
    -13 -1 3 2159.98
    -13 -1 3 2249.27
    -13 -1 3 2268.67
    -13 1 3 2216.88
    -13 1 3 2288.47
    -13 1 3 1978.7
    -13 1 3 2141.89
    -13 1 3 2169.78
    -13 1 3 2246.68
    -13 1 3 2198.38
    -13 1 3 2194.68
    -11 -1 3 1099.29
    -11 -1 3 1049.4
    -11 -1 3 976.4
    -11 -1 3 912.91
    -11 -1 3 950.2
    -11 -1 3 1030
    -11 -1 3 1121.09
    -11 -1 3 1087.69
    -11 1 3 1003.6
    -11 1 3 1095.69
    -11 1 3 978.8
    -11 1 3 1051.89
    11 1 -3 1055.79
    -11 1 3 917.31
    -11 1 3 1102.19
    -11 1 3 1018.9
    -11 1 3 1108.39
    -11 1 3 1032.1
    -9 -1 3 2113.09
    9 -1 -3 2508.95
    -9 -1 3 2252.37
    -9 -1 3 2232.58
    -9 -1 3 2108.99
    -9 -1 3 2331.17
    -9 -1 3 2033.6
    -9 -1 3 2474.25
    -9 -1 3 2280.17
    -9 -1 3 2590.14
    -9 1 3 2320.67
    9 1 -3 2306.07
    -9 1 3 2445.26
    -9 1 3 2351.56
    -9 1 3 2175.78
    -9 1 3 2042.2
    -9 1 3 2210.68
    -9 1 3 2399.16
    -9 1 3 2108.39
    -9 1 3 2540.45
    -9 1 3 2278.67
    -7 -1 3 7.5
    -7 -1 3 10.2
    -7 -1 3 9.6
    -7 -1 3 8.8
    -7 -1 3 7.1
    -7 -1 3 8.2
    -7 -1 3 12.5
    -7 1 3 8.6
    -7 1 3 7.5
    7 1 -3 7.4
    -7 1 3 12.2
    -7 1 3 9.1
    7 1 -3 11.5
    -7 1 3 9.9
    -7 1 3 8.6
    7 1 -3 11.4
    5 -1 -3 7396.66
    -5 -1 3 7395.56
    5 1 -3 7793.62
    -5 1 3 7085.29
    3 -1 -3 4602.04
    -3 -1 3 4822.52
    -3 1 3 4831.52
    3 1 -3 4838.52
    1 -1 -3 1319.87
    -1 -1 3 1338.07
    1 1 -3 1394.06
    -1 1 3 1271.37
    -1 -1 -3 13.1
    -1 -1 -3 13.7
    1 -1 3 10.4
    -1 -1 -3 12
    1 -1 3 12.5
    -1 -1 -3 14.2
    1 1 3 12.2
    -1 1 -3 10.7
    1 1 3 12.8
    -1 1 -3 11.6
    -1 1 -3 11.8
    -1 1 -3 12.1
    1 1 3 15.6
    3 -1 3 2467.65
    -3 -1 -3 2370.46
    3 -1 3 2191.88
    -3 -1 -3 2309.27
    -3 -1 -3 2467.55
    3 -1 3 2223.88
    -3 1 -3 2068.99
    -3 1 -3 2465.75
    3 1 3 2347.17
    -3 1 -3 2489.45
    3 1 3 2384.26
    3 1 3 2272.67
    -5 -1 -3 4102.59
    -5 -1 -3 4145.79
    -5 -1 -3 4354.36
    -5 -1 -3 4494.45
    -5 -1 -3 4318.97
    5 -1 3 4217.58
    -5 -1 -3 4413.36
    -5 -1 -3 3852.91
    -5 -1 -3 4193.68
    -5 1 -3 4119.19
    5 1 3 4018.2
    -5 1 -3 4154.48
    -5 1 -3 4396.06
    -5 1 -3 4343.67
    -5 1 -3 4290.37
    -5 1 -3 3811.92
    -7 -1 -3 37
    -7 -1 -3 35.3
    -7 -1 -3 43.8
    -7 -1 -3 33.5
    -7 -1 -3 37.4
    -7 -1 -3 34.3
    -7 -1 -3 34.8
    -7 1 -3 35.9
    -7 1 -3 33.1
    -7 1 -3 35.3
    -7 1 -3 35.5
    -7 1 -3 36.9
    -7 1 -3 33
    -9 -1 -3 836.02
    -9 -1 -3 907.71
    -9 -1 -3 858.41
    -9 -1 -3 868.11
    -9 -1 -3 805.92
    -9 -1 -3 903.51
    -9 -1 -3 894.61
    -9 -1 -3 786.12
    -9 1 -3 831.82
    -9 1 -3 819.82
    -9 1 -3 835.22
    -9 1 -3 843.52
    -9 1 -3 865.61
    -9 1 -3 858.21
    -9 1 -3 847.62
    -11 -1 -3 521.75
    -11 -1 -3 491.65
    -11 -1 -3 530.55
    -11 -1 -3 518.45
    -11 -1 -3 513.25
    -11 1 -3 523.45
    -11 1 -3 511.65
    -11 1 -3 501.65
    -11 1 -3 513.15
    -11 1 -3 494.75
    -11 1 -3 557.04
    -13 -1 -3 993.8
    -13 -1 -3 1139.89
    -13 -1 -3 969.3
    -13 1 -3 958.3
    -13 1 -3 958.1
    -13 1 -3 1092.29
    -13 1 -3 988.6
    -13 1 -3 1003
    -15 -1 -3 259.67
    -15 -1 -3 303.67
    -15 -1 -3 259.77
    -15 1 -3 297.57
    -15 1 -3 267.97
    -18 -2 3 10.7
    -18 -2 3 11.9
    -18 -2 3 16.6
    -18 -2 3 9.8
    -18 2 3 10.7
    -18 2 3 13.9
    -18 2 3 11.8
    -18 2 3 13.6
    -16 -2 3 18.2
    -16 -2 3 12.7
    -16 -2 3 17.5
    -16 -2 3 18.2
    -16 -2 3 15.1
    -16 2 3 17.9
    -16 2 3 21.7
    -16 2 3 19.1
    -16 2 3 18.4
    -16 2 3 17.3
    -14 -2 3 219.78
    -14 -2 3 224.18
    -14 -2 3 210.08
    -14 -2 3 224.38
    -14 -2 3 218.58
    -14 2 3 209.88
    -14 2 3 207.88
    -14 2 3 224.38
    -14 2 3 220.48
    -14 2 3 209.18
    -14 2 3 222.08
    -14 2 3 221.78
    -14 2 3 226.98
    -12 -2 3 211.18
    -12 -2 3 216.68
    -12 -2 3 211.08
    -12 -2 3 214.58
    -12 -2 3 198.08
    -12 -2 3 175.08
    -12 2 3 223.68
    12 2 -3 229.48
    -12 2 3 215.98
    -12 2 3 191.18
    -12 2 3 216.18
    -12 2 3 207.78
    -12 2 3 227.28
    -12 2 3 196.28
    -12 2 3 212.48
    -10 -2 3 39.6
    -10 -2 3 35.6
    -10 -2 3 31.9
    -10 -2 3 39.3
    -10 -2 3 34.3
    -10 -2 3 34.7
    -10 -2 3 41.6
    -10 2 3 35.5
    -10 2 3 36
    -10 2 3 36.1
    10 2 -3 37.4
    -10 2 3 34.7
    -10 2 3 42.1
    -10 2 3 38.6
    -10 2 3 33.3
    -10 2 3 42.7
    -10 2 3 37.4
    -8 -2 3 1520.35
    -8 -2 3 1480.95
    -8 -2 3 1536.55
    -8 -2 3 1597.44
    -8 -2 3 1721.03
    -8 -2 3 1630.54
    -8 -2 3 1443.56
    -8 2 3 1693.53
    -8 2 3 1475.85
    8 2 -3 1535.25
    -8 2 3 1663.73
    -8 2 3 1740.43
    -8 2 3 1632.74
    8 2 -3 1626.14
    -8 2 3 1434.36
    -8 2 3 1638.34
    -8 2 3 1669.43
    -6 -2 3 1668.83
    6 -2 -3 1571.04
    -6 -2 3 1500.75
    -6 -2 3 1739.53
    -6 -2 3 1668.93
    -6 2 3 1624.64
    -6 2 3 1633.74
    -6 2 3 1556.44
    6 2 -3 1646.74
    -6 2 3 1499.55
    6 2 -3 1814.52
    -6 2 3 1617.54
    -6 2 3 1810.22
    6 2 -3 1756.72
    -4 -2 3 239.58
    -4 -2 3 254.67
    -4 -2 3 234.48
    4 -2 -3 253.77
    -4 -2 3 259.17
    4 2 -3 250.17
    -4 2 3 251.07
    4 2 -3 244.58
    4 2 -3 230.08
    -4 2 3 243.38
    -4 2 3 264.77
    -2 -2 3 332.07
    -2 -2 3 330.27
    2 -2 -3 304.57
    -2 -2 3 303.17
    2 2 -3 306.17
    2 2 -3 316.47
    -2 2 3 282.97
    0 -2 -3 98.29
    0 -2 3 95.49
    0 -2 -3 116.79
    0 -2 3 103.29
    0 -2 -3 100.09
    0 2 3 90.79
    0 2 3 108.89
    0 2 -3 92.69
    0 2 -3 94.29
    0 2 -3 97.89
    0 2 -3 98.39
    2 -2 3 518.05
    2 -2 3 510.65
    -2 -2 -3 475.55
    -2 -2 -3 536.35
    -2 2 -3 529.95
    2 2 3 526.35
    -2 2 -3 533.75
    2 2 3 474.45
    -2 2 -3 494.15
    -2 2 -3 521.85
    -2 2 -3 537.45
    4 -2 3 25.5
    -4 -2 -3 22.7
    -4 -2 -3 23.9
    4 -2 3 21.9
    -4 -2 -3 24.4
    -4 -2 -3 23.9
    -4 -2 -3 26.9
    -4 -2 -3 21.6
    -4 -2 -3 28.1
    -4 2 -3 21.6
    4 2 3 22.2
    -4 2 -3 23.7
    -4 2 -3 23.6
    -4 2 -3 25.8
    -4 2 -3 24.7
    -4 2 -3 23
    -4 2 -3 20.3
    -4 2 -3 22
    -6 -2 -3 245.28
    -6 -2 -3 268.37
    -6 -2 -3 263.67
    -6 -2 -3 274.47
    6 -2 3 258.97
    -6 -2 -3 273.47
    -6 -2 -3 258.57
    -6 -2 -3 273.47
    -6 -2 -3 257.07
    -6 2 -3 270.27
    -6 2 -3 274.27
    -6 2 -3 258.77
    -6 2 -3 280.07
    -6 2 -3 248.08
    -6 2 -3 241.18
    -6 2 -3 274.07
    -6 2 -3 272.27
    -8 -2 -3 273.17
    -8 -2 -3 275.17
    -8 -2 -3 296.27
    -8 -2 -3 289.17
    -8 -2 -3 293.07
    -8 -2 -3 297.87
    -8 -2 -3 302.67
    -8 -2 -3 294.97
    -8 2 -3 283.67
    -8 2 -3 265.57
    -8 2 -3 256.77
    -8 2 -3 291.47
    -8 2 -3 286.97
    -8 2 -3 278.57
    -8 2 -3 300.57
    -8 2 -3 272.17
    -8 2 -3 288.87
    -10 -2 -3 381.26
    -10 -2 -3 378.56
    -10 -2 -3 412.16
    -10 -2 -3 403.66
    -10 -2 -3 424.46
    -10 -2 -3 396.56
    -10 -2 -3 403.76
    -10 2 -3 394.46
    -10 2 -3 383.06
    -10 2 -3 386.56
    -10 2 -3 389.66
    -10 2 -3 393.56
    -10 2 -3 393.96
    -12 -2 -3 8.8
    -12 -2 -3 12.9
    -12 -2 -3 11.5
    -12 -2 -3 14.4
    -12 2 -3 9.4
    -12 2 -3 7.9
    -12 2 -3 8.3
    -12 2 -3 8.8
    -12 2 -3 8.9
    -12 2 -3 12.2
    -14 -2 -3 21.4
    -14 -2 -3 17.6
    -14 -2 -3 22.9
    -14 2 -3 20.2
    -14 2 -3 17.9
    -14 2 -3 16.2
    -17 -3 3 471.75
    -17 -3 3 437.86
    -17 -3 3 462.15
    -17 -3 3 451.65
    -17 -3 3 458.45
    -17 3 3 489.35
    -17 3 3 467.55
    -17 3 3 447.36
    -15 -3 3 495.35
    -15 -3 3 492.45
    -15 -3 3 519.65
    -15 -3 3 513.65
    -15 3 3 504.25
    -15 3 3 518.35
    -15 3 3 540.85
    -15 3 3 522.55
    -15 3 3 482.65
    -15 3 3 519.35
    -13 -3 3 32
    -13 -3 3 40.5
    -13 -3 3 32.3
    -13 -3 3 44.4
    -13 3 3 40.7
    -13 3 3 46
    -13 3 3 38.7
    -13 3 3 41.2
    -13 3 3 41
    -13 3 3 38
    13 3 -3 43
    -13 3 3 41.4
    -11 -3 3 422.56
    -11 -3 3 433.86
    -11 -3 3 351.16
    -11 -3 3 403.06
    -11 -3 3 421.46
    -11 -3 3 436.66
    -11 -3 3 407.86
    -11 3 3 421.76
    -11 3 3 397.66
    -11 3 3 362.56
    -11 3 3 398.66
    -11 3 3 423.66
    -11 3 3 432.66
    -11 3 3 421.06
    -11 3 3 412.86
    11 3 -3 445.26
    -11 3 3 427.06
    -9 -3 3 3429.96
    9 -3 -3 3655.93
    -9 -3 3 3654.03
    -9 -3 3 3674.63
    -9 -3 3 3828.02
    -9 -3 3 3552.74
    -9 -3 3 3219.48
    -9 3 3 3903.51
    -9 3 3 3920.61
    -9 3 3 3834.82
    -9 3 3 3549.15
    -9 3 3 3227.98
    -9 3 3 3514.45
    -9 3 3 3574.64
    -9 3 3 3438.46
    -7 -3 3 59.69
    -7 -3 3 50.89
    -7 -3 3 55.89
    -7 -3 3 52.79
    -7 -3 3 59.99
    -7 -3 3 53.89
    -7 -3 3 52.49
    -7 -3 3 55.19
    -7 3 3 58.79
    -7 3 3 52.89
    -7 3 3 57.69
    7 3 -3 54.49
    -7 3 3 54.19
    7 3 -3 58.09
    -7 3 3 51.99
    -5 -3 3 861.71
    -5 -3 3 885.51
    -5 -3 3 990.7
    -5 -3 3 1017.1
    -5 -3 3 1117.59
    5 -3 -3 1013.9
    -5 3 3 881.41
    5 3 -3 1016
    5 3 -3 1001.1
    -5 3 3 914.31
    -5 3 3 973.9
    -5 3 3 968.8
    5 3 -3 1090.79
    5 3 -3 1005.6
    -3 -3 3 188.18
    3 -3 -3 181.38
    -3 -3 3 170.68
    -3 3 3 179.48
    3 3 -3 171.58
    3 3 -3 162.18
    -3 3 3 167.68
    3 3 -3 171.98
    1 -3 -3 2082.19
    -1 -3 3 2175.98
    1 -3 -3 2296.57
    -1 3 3 2149.39
    1 3 -3 2344.47
    1 3 -3 2187.48
    -1 3 3 2344.07
    -1 -3 -3 1499.05
    1 -3 3 1500.95
    1 -3 3 1518.15
    -1 -3 -3 1429.16
    -1 3 -3 1427.56
    -1 3 -3 1459.55
    -1 3 -3 1467.85
    -1 3 -3 1549.05
    1 3 3 1485.15
    1 3 3 1660.33
    -1 3 -3 1466.05
    3 -3 3 333.37
    -3 -3 -3 317.27
    3 -3 3 309.87
    -3 -3 -3 334.57
    -3 -3 -3 321.47
    -3 -3 -3 277.17
    -3 -3 -3 260.37
    -3 -3 -3 270.27
    -3 3 -3 306.57
    -3 3 -3 329.07
    -3 3 -3 326.77
    -3 3 -3 313.87
    -3 3 -3 317.97
    -3 3 -3 280.47
    -3 3 -3 320.17
    -3 3 -3 334.07
    -5 -3 -3 1529.55
    -5 -3 -3 1290.77
    -5 -3 -3 1335.27
    5 -3 3 1395.86
    -5 -3 -3 1372.06
    -5 -3 -3 1580.24
    -5 -3 -3 1469.45
    -5 -3 -3 1410.56
    -5 -3 -3 1272.77
    -5 -3 -3 1481.95
    -5 3 -3 1263.57
    -5 3 -3 1247.18
    -5 3 -3 1471.35
    -5 3 -3 1283.27
    -5 3 -3 1545.35
    -5 3 -3 1365.26
    -5 3 -3 1409.16
    -5 3 -3 1472.85
    -5 3 -3 1439.66
    -7 -3 -3 116.19
    -7 -3 -3 116.09
    -7 -3 -3 125.69
    -7 -3 -3 134.09
    -7 -3 -3 121.79
    -7 -3 -3 120.99
    -7 3 -3 130.29
    -7 3 -3 119.09
    -7 3 -3 104.09
    -7 3 -3 133.19
    -7 3 -3 108.49
    -7 3 -3 109.99
    -7 3 -3 121.29
    -7 3 -3 128.89
    -9 -3 -3 3288.07
    -9 -3 -3 3771.32
    -9 -3 -3 3511.35
    -9 -3 -3 3588.64
    -9 -3 -3 3564.74
    -9 -3 -3 3132.49
    -9 -3 -3 3491.25
    -9 3 -3 2995
    -9 3 -3 3290.47
    -9 3 -3 3311.17
    -9 3 -3 3281.37
    -9 3 -3 3053.49
    -9 3 -3 3512.55
    -9 3 -3 3168.28
    -9 3 -3 3330.77
    -9 3 -3 3328.97
    -11 -3 -3 84.39
    -11 -3 -3 85.09
    -11 -3 -3 73.79
    -11 -3 -3 78.39
    -11 -3 -3 79.59
    -11 3 -3 79.99
    -11 3 -3 74.59
    -11 3 -3 75.59
    -11 3 -3 76.39
    -11 3 -3 77.29
    -11 3 -3 71.29
    -13 -3 -3 135.09
    -13 -3 -3 136.09
    -13 -3 -3 145.29
    -13 3 -3 140.29
    -13 3 -3 136.79
    -13 3 -3 142.59
    -13 3 -3 130.59
    -15 -3 -3 142.39
    -15 -3 -3 143.29
    -15 3 -3 149.99
    -15 3 -3 135.99
    -18 -4 3 237.38
    -18 -4 3 239.98
    -18 -4 3 257.07
    -18 -4 3 229.48
    -18 4 3 230.08
    -18 4 3 229.58
    -16 -4 3 2.4
    -16 -4 3 4.2
    -16 -4 3 1.1
    -16 -4 3 2
    -16 -4 3 0.7
    -16 4 3 1.7
    -16 4 3 0.7
    -16 4 3 1.8
    -16 4 3 1.1
    -14 -4 3 88.19
    -14 -4 3 91.89
    -14 -4 3 88.19
    -14 -4 3 86.79
    -14 -4 3 72.49
    14 4 -3 85.49
    -14 4 3 80.99
    -14 4 3 85.99
    -14 4 3 89.39
    -14 4 3 84.69
    -14 4 3 84.09
    -14 4 3 87.09
    -12 -4 3 21.8
    -12 -4 3 22.1
    -12 -4 3 22.5
    -12 -4 3 22.6
    -12 4 3 20.8
    -12 4 3 20.6
    -12 4 3 24.3
    -12 4 3 25
    -12 4 3 21.9
    -12 4 3 21.7
    -12 4 3 26.5
    12 4 -3 22.6
    -12 4 3 22
    -10 -4 3 1735.83
    -10 -4 3 1972
    -10 -4 3 1907.21
    -10 -4 3 1975.7
    -10 -4 3 2051.39
    -10 -4 3 2035.3
    -10 -4 3 1778.52
    -10 4 3 2073.39
    -10 4 3 2068.99
    -10 4 3 2108.29
    -10 4 3 1870.71
    -10 4 3 2096.09
    -10 4 3 1977.6
    -10 4 3 2026.9
    10 4 -3 2002.5
    -10 4 3 1970.5
    -8 -4 3 2729.83
    -8 -4 3 2817.62
    -8 -4 3 2625.84
    -8 -4 3 2743.23
    -8 -4 3 3061.39
    -8 -4 3 2811.62
    -8 -4 3 3004.5
    -8 4 3 2744.83
    -8 4 3 2942.51
    -8 4 3 2878.21
    -8 4 3 2870.21
    8 4 -3 2742.93
    -8 4 3 2942.31
    -8 4 3 2628.34
    -8 4 3 2850.11
    -6 -4 3 309.67
    -6 -4 3 347.77
    -6 -4 3 306.57
    -6 -4 3 326.27
    -6 -4 3 348.27
    -6 -4 3 352.26
    -6 4 3 344.87
    -6 4 3 341.57
    -6 4 3 322.77
    -6 4 3 345.27
    -6 4 3 298.37
    -6 4 3 341.87
    6 4 -3 336.57
    6 4 -3 339.77
    -6 4 3 369.86
    -6 4 3 336.57
    -4 -4 3 670.03
    -4 -4 3 767.32
    -4 -4 3 672.63
    4 -4 -3 838.12
    -4 -4 3 760.02
    -4 -4 3 743.63
    -4 -4 3 641.14
    4 4 -3 705.93
    -4 4 3 771.42
    -4 4 3 752.72
    4 4 -3 769.32
    4 4 -3 721.73
    -4 4 3 848.52
    -2 -4 3 17.1
    -2 -4 3 21.1
    -2 -4 3 16.8
    2 -4 -3 23.6
    -2 -4 3 14.1
    -2 4 3 25.8
    -2 4 3 15.6
    2 4 -3 13.5
    2 4 -3 18
    2 4 -3 19.8
    0 -4 3 816.52
    0 -4 -3 786.12
    0 -4 -3 888.81
    0 -4 -3 772.02
    0 -4 3 842.12
    0 -4 3 695.83
    0 4 3 884.61
    0 4 -3 813.32
    0 4 3 784.82
    0 4 3 861.31
    0 4 -3 788.62
    0 4 -3 743.23
    -2 -4 -3 80.49
    -2 -4 -3 70.69
    -2 -4 -3 79.19
    2 -4 3 77.29
    -2 -4 -3 89.49
    2 4 3 86.79
    -2 4 -3 79.69
    -2 4 -3 80.19
    -2 4 -3 72.89
    -2 4 -3 77.59
    -2 4 -3 82.59
    -2 4 -3 80.39
    -2 4 -3 79.29
    -4 -4 -3 737.73
    4 -4 3 730.93
    -4 -4 -3 766.32
    -4 -4 -3 757.62
    -4 -4 -3 684.43
    -4 -4 -3 746.73
    4 -4 3 626.94
    -4 -4 -3 801.32
    -4 4 -3 708.33
    -4 4 -3 757.92
    -4 4 -3 646.74
    -4 4 -3 776.52
    -4 4 -3 779.52
    -4 4 -3 844.02
    -4 4 -3 689.33
    -4 4 -3 706.33
    -4 4 -3 750.52
    -4 4 -3 716.63
    -6 -4 -3 21.9
    -6 -4 -3 26.6
    -6 -4 -3 25.1
    -6 -4 -3 23.7
    -6 -4 -3 27.7
    -6 -4 -3 24.1
    -6 4 -3 23
    -6 4 -3 23.6
    -6 4 -3 24.7
    -6 4 -3 24.3
    -6 4 -3 25.2
    -6 4 -3 22.8
    -6 4 -3 21.8
    -6 4 -3 26.3
    -8 -4 -3 714.13
    -8 -4 -3 725.33
    -8 -4 -3 745.53
    -8 -4 -3 676.93
    -8 -4 -3 763.62
    -8 -4 -3 724.03
    -8 4 -3 626.44
    -8 4 -3 713.63
    -8 4 -3 735.13
    -8 4 -3 740.03
    -8 4 -3 686.43
    -8 4 -3 660.23
    -8 4 -3 702.33
    -8 4 -3 701.43
    -8 4 -3 707.63
    -8 4 -3 749.03
    -8 4 -3 709.23
    -10 -4 -3 1131.69
    -10 -4 -3 1069.89
    -10 -4 -3 1126.79
    -10 -4 -3 1159.08
    -10 -4 -3 1121.99
    -10 -4 -3 1250.67
    -10 4 -3 1087.09
    -10 4 -3 1096.59
    -10 4 -3 1027.8
    -10 4 -3 1128.79
    -10 4 -3 1117.49
    -10 4 -3 1093.89
    -10 4 -3 1071.29
    -10 4 -3 1008.6
    -12 -4 -3 82.19
    -12 -4 -3 77.69
    -12 -4 -3 77.19
    -12 -4 -3 77.09
    -12 4 -3 74.59
    -12 4 -3 72.49
    -12 4 -3 79.59
    -12 4 -3 78.69
    -12 4 -3 74.59
    -14 -4 -3 23.3
    -14 -4 -3 23.8
    -14 -4 -3 25.2
    -14 4 -3 25
    -14 4 -3 20.9
    -14 4 -3 22.2
    -17 -5 3 435.46
    -17 -5 3 415.76
    -17 -5 3 442.56
    -17 -5 3 457.45
    -17 5 3 409.06
    -17 5 3 401.06
    -17 5 3 461.05
    -15 -5 3 426.86
    -15 -5 3 420.46
    -15 -5 3 386.86
    -15 -5 3 431.36
    -15 -5 3 440.96
    15 5 -3 412.16
    -15 5 3 420.66
    -15 5 3 440.86
    -15 5 3 409.36
    -15 5 3 415.26
    -15 5 3 406.86
    -15 5 3 450.35
    -13 -5 3 44.8
    -13 -5 3 40.6
    -13 -5 3 36.7
    -13 -5 3 43.6
    -13 -5 3 47.3
    -13 5 3 49.3
    -13 5 3 41.1
    -13 5 3 47.8
    -13 5 3 43.6
    -13 5 3 40.4
    -13 5 3 51.29
    13 5 -3 54.19
    -13 5 3 44.8
    -11 -5 3 52.49
    -11 -5 3 54.69
    -11 -5 3 67.79
    -11 -5 3 57.79
    -11 -5 3 51.79
    -11 -5 3 51.69
    -11 5 3 55.69
    -11 5 3 68.79
    11 5 -3 59.29
    -11 5 3 58.59
    -11 5 3 58.89
    -11 5 3 51.39
    -11 5 3 50.99
    -11 5 3 54.89
    -9 -5 3 1521.05
    -9 -5 3 1385.56
    -9 -5 3 1580.84
    -9 -5 3 1365.26
    -9 -5 3 1502.25
    -9 -5 3 1544.95
    -9 -5 3 1614.14
    -9 5 3 1483.95
    -9 5 3 1411.46
    -9 5 3 1352.76
    9 5 -3 1500.95
    -9 5 3 1600.24
    -9 5 3 1502.55
    -9 5 3 1550.64
    9 5 -3 1498.35
    -9 5 3 1600.94
    -7 -5 3 222.18
    -7 -5 3 198.48
    -7 -5 3 208.48
    -7 -5 3 241.28
    -7 -5 3 212.18
    -7 -5 3 194.88
    -7 5 3 210.18
    7 5 -3 202.28
    -7 5 3 242.28
    7 5 -3 223.38
    -7 5 3 234.48
    -7 5 3 219.28
    -7 5 3 209.28
    -7 5 3 218.38
    -5 -5 3 991.5
    -5 -5 3 933.11
    -5 -5 3 1130.99
    -5 -5 3 1230.58
    -5 -5 3 1167.88
    -5 -5 3 976.3
    -5 5 3 1208.78
    -5 5 3 1114.89
    -5 5 3 1227.68
    5 5 -3 1107.89
    5 5 -3 994.3
    -5 5 3 1090.09
    5 5 -3 1151.78
    -5 5 3 1101.39
    -5 5 3 1131.69
    -3 -5 3 145.79
    -3 -5 3 183.68
    -3 -5 3 158.78
    3 -5 -3 206.18
    -3 -5 3 158.08
    -3 -5 3 160.78
    -3 -5 3 175.18
    -3 5 3 198.68
    -3 5 3 160.98
    3 5 -3 170.78
    3 5 -3 172.38
    -3 5 3 171.08
    3 5 -3 178.28
    3 5 -3 182.88
    -1 -5 3 1768.32
    1 -5 -3 1751.22
    1 -5 -3 1833.42
    -1 -5 3 1931.01
    -1 -5 3 1563.34
    -1 -5 3 1798.52
    -1 5 3 1828.02
    1 5 -3 1911.81
    1 5 -3 1796.52
    1 5 -3 1757.52
    1 5 -3 1840.32
    1 -5 3 2789.72
    -1 -5 -3 3049.59
    -1 -5 -3 3251.47
    1 5 3 2730.63
    1 5 3 3302.87
    -1 5 -3 2925.41
    -1 5 -3 3004.2
    -1 5 -3 2896.51
    -3 -5 -3 267.27
    -3 -5 -3 354.46
    -3 -5 -3 336.07
    3 -5 3 288.77
    -3 -5 -3 284.87
    -3 5 -3 318.87
    -3 5 -3 286.97
    -3 5 -3 300.77
    -3 5 -3 335.47
    -3 5 -3 347.57
    -3 5 -3 269.37
    -3 5 -3 299.47
    -3 5 -3 316.17
    -3 5 -3 312.37
    -5 -5 -3 224.18
    -5 -5 -3 219.38
    -5 -5 -3 226.88
    -5 -5 -3 215.18
    -5 -5 -3 231.68
    -5 -5 -3 229.88
    -5 5 -3 205.08
    -5 5 -3 223.48
    -5 5 -3 230.58
    -5 5 -3 241.78
    -5 5 -3 234.08
    -5 5 -3 254.57
    -5 5 -3 200.88
    -5 5 -3 237.18
    -5 5 -3 233.28
    -5 5 -3 243.98
    -7 -5 -3 1.6
    -7 -5 -3 2.7
    -7 -5 -3 0.5
    -7 -5 -3 2.1
    -7 -5 -3 2.6
    -7 -5 -3 1.2
    -7 -5 -3 4.9
    -7 5 -3 2.4
    -7 5 -3 1
    -7 5 -3 2.8
    -7 5 -3 4.2
    -7 5 -3 3.9
    -7 5 -3 3.1
    -7 5 -3 1.9
    -7 5 -3 6
    -9 -5 -3 1448.26
    -9 -5 -3 1496.95
    -9 -5 -3 1534.75
    -9 -5 -3 1444.86
    -9 -5 -3 1377.26
    -9 -5 -3 1528.95
    -9 5 -3 1450.25
    -9 5 -3 1511.15
    -9 5 -3 1467.15
    -9 5 -3 1328.97
    -9 5 -3 1326.17
    -9 5 -3 1485.05
    -9 5 -3 1432.56
    -11 -5 -3 1.9
    -11 -5 -3 7.1
    -11 -5 -3 2.7
    -11 -5 -3 3.4
    -11 -5 -3 3.5
    -11 5 -3 -0.6
    -11 5 -3 1.3
    -11 5 -3 2.7
    -11 5 -3 6.8
    -11 5 -3 1.9
    -13 -5 -3 26
    -13 -5 -3 30.8
    -13 -5 -3 25.6
    -13 -5 -3 25.6
    -13 5 -3 23.6
    -13 5 -3 27.8
    -13 5 -3 28.9
    -13 5 -3 28.6
    -16 -6 3 52.29
    -16 -6 3 57.49
    -16 -6 3 53.49
    -16 -6 3 51.09
    -16 6 3 55.69
    -16 6 3 51.99
    -16 6 3 55.59
    -16 6 3 53.09
    -14 -6 3 256.47
    -14 -6 3 272.37
    -14 -6 3 259.77
    -14 -6 3 251.27
    -14 -6 3 247.48
    14 6 -3 237.68
    -14 6 3 247.78
    -14 6 3 215.68
    -14 6 3 246.78
    -14 6 3 252.17
    -14 6 3 258.77
    -12 -6 3 31.8
    -12 -6 3 30.3
    -12 -6 3 30.3
    -12 -6 3 28.8
    -12 6 3 31.7
    -12 6 3 35.6
    -12 6 3 31.3
    -12 6 3 25.3
    -12 6 3 32.9
    -12 6 3 29.9
    12 6 -3 29.5
    -10 -6 3 2367.46
    -10 -6 3 2438.76
    -10 -6 3 2516.85
    -10 -6 3 2577.94
    -10 -6 3 2482.55
    -10 -6 3 2549.04
    -10 -6 3 2539.65
    -10 6 3 2579.24
    10 6 -3 2531.65
    -10 6 3 2714.73
    -10 6 3 2285.07
    -10 6 3 2455.65
    -10 6 3 2431.86
    -10 6 3 2554.74
    -8 -6 3 310.67
    -8 -6 3 370.26
    -8 -6 3 324.17
    -8 -6 3 360.36
    -8 -6 3 331.07
    -8 -6 3 335.67
    -8 -6 3 335.57
    -8 -6 3 350.46
    8 6 -3 362.96
    -8 6 3 334.07
    8 6 -3 343.57
    -8 6 3 298.97
    -8 6 3 376.26
    -8 6 3 363.26
    -8 6 3 360.06
    -8 6 3 335.97
    -8 6 3 317.97
    -6 -6 3 29.7
    -6 -6 3 27.5
    -6 -6 3 29.6
    -6 -6 3 28.8
    -6 -6 3 25.6
    -6 -6 3 30.4
    -6 6 3 27.3
    -6 6 3 30.5
    6 6 -3 27.8
    -6 6 3 29.8
    -6 6 3 35.3
    -6 6 3 21
    6 6 -3 27
    -6 6 3 30.4
    -6 6 3 25.5
    -4 -6 3 2694.03
    -4 -6 3 2346.87
    -4 -6 3 2834.92
    -4 -6 3 2190.28
    -4 -6 3 2661.63
    -4 6 3 2622.64
    -4 6 3 2460.15
    -4 6 3 2622.84
    4 6 -3 2548.15
    4 6 -3 2613.14
    4 6 -3 2606.74
    -4 6 3 2749.72
    4 6 -3 2521.45
    -4 6 3 2815.72
    -2 -6 3 13
    -2 -6 3 16
    -2 -6 3 11.5
    2 -6 -3 12.5
    -2 6 3 12.6
    -2 6 3 11.9
    2 6 -3 16.4
    2 6 -3 15.3
    2 6 -3 15.2
    2 6 -3 14.8
    2 6 -3 14.9
    0 -6 3 1471.65
    0 -6 -3 1398.56
    0 -6 3 1522.05
    0 -6 3 1330.97
    0 -6 3 1355.76
    0 -6 -3 1324.27
    0 -6 -3 1467.45
    0 6 -3 1441.86
    0 6 3 1368.56
    0 6 3 1625.84
    0 6 -3 1437.96
    0 6 -3 1453.25
    0 6 -3 1393.56
    0 6 -3 1486.05
    -2 -6 -3 0.7
    2 -6 3 2.3
    -2 -6 -3 2.1
    2 -6 3 2.9
    -2 -6 -3 2.5
    2 -6 3 2.1
    -2 6 -3 2.4
    -2 6 -3 2.1
    -2 6 -3 1.9
    -2 6 -3 2.4
    -2 6 -3 4.1
    -2 6 -3 2
    -2 6 -3 1
    -2 6 -3 3.2
    4 -6 3 2826.72
    -4 -6 -3 2788.12
    -4 -6 -3 2602.14
    -4 -6 -3 3020.9
    -4 -6 -3 2842.52
    -4 -6 -3 2654.93
    -4 -6 -3 2756.52
    -4 6 -3 2673.23
    -4 6 -3 2695.03
    -4 6 -3 2664.83
    -4 6 -3 2728.23
    -4 6 -3 2783.72
    -4 6 -3 2863.51
    -4 6 -3 2683.83
    -4 6 -3 2847.52
    -4 6 -3 3157.28
    -6 -6 -3 57.99
    -6 -6 -3 63.39
    -6 -6 -3 46.6
    -6 -6 -3 54.39
    -6 -6 -3 55.89
    -6 -6 -3 58.79
    -6 -6 -3 57.79
    -6 6 -3 57.29
    -6 6 -3 50.29
    -6 6 -3 56.29
    -6 6 -3 52.99
    -6 6 -3 56.39
    -6 6 -3 51.19
    -6 6 -3 53.39
    -6 6 -3 58.89
    -8 -6 -3 846.52
    -8 -6 -3 794.22
    -8 -6 -3 774.12
    -8 -6 -3 780.72
    -8 -6 -3 703.73
    -8 -6 -3 818.52
    -8 -6 -3 793.12
    -8 6 -3 760.42
    -8 6 -3 751.12
    -8 6 -3 787.22
    -8 6 -3 757.62
    -8 6 -3 766.82
    -8 6 -3 779.12
    -8 6 -3 682.23
    -8 6 -3 833.12
    -10 -6 -3 827.42
    -10 -6 -3 691.13
    -10 -6 -3 772.92
    -10 -6 -3 860.61
    -10 -6 -3 763.72
    -10 6 -3 750.02
    -10 6 -3 734.23
    -10 6 -3 781.22
    -10 6 -3 768.02
    -10 6 -3 745.03
    -10 6 -3 757.72
    -12 -6 -3 28.5
    -12 -6 -3 19.9
    -12 -6 -3 19.1
    -12 -6 -3 22.9
    -12 6 -3 18.8
    -12 6 -3 20.6
    -12 6 -3 24.9
    -12 6 -3 19.8
    -14 -6 -3 590.44
    -14 -6 -3 643.54
    -14 6 -3 592.24
    -14 6 -3 550.24
    -17 -7 3 9.7
    -17 -7 3 9.4
    -17 -7 3 8.7
    -17 -7 3 6
    -17 7 3 9.6
    -17 7 3 4.9
    -15 -7 3 38.7
    -15 -7 3 40.9
    -15 -7 3 37.1
    -15 -7 3 31.6
    -15 7 3 40
    -15 7 3 36.8
    -15 7 3 39.7
    -15 7 3 40.5
    -15 7 3 37.9
    15 7 -3 37.1
    -13 -7 3 440.06
    -13 -7 3 446.36
    -13 -7 3 429.36
    -13 -7 3 438.56
    -13 -7 3 439.66
    -13 7 3 387.66
    -13 7 3 465.45
    -13 7 3 447.86
    -13 7 3 496.65
    -13 7 3 408.56
    -13 7 3 463.55
    13 7 -3 446.26
    -11 -7 3 18.1
    -11 -7 3 15.5
    -11 -7 3 19.6
    -11 -7 3 21
    -11 -7 3 21.5
    -11 7 3 19.9
    -11 7 3 17.5
    11 7 -3 16.7
    -11 7 3 21.9
    -11 7 3 17.7
    -11 7 3 20.4
    -11 7 3 12.6
    -9 -7 3 93.29
    -9 -7 3 86.59
    -9 -7 3 70.89
    -9 -7 3 94.39
    -9 -7 3 72.99
    -9 -7 3 86.79
    -9 -7 3 96.69
    -9 -7 3 86.19
    -9 7 3 79.89
    -9 7 3 79.69
    9 7 -3 96.49
    -9 7 3 73.89
    -9 7 3 76.99
    -9 7 3 84.09
    -9 7 3 87.99
    -9 7 3 91.29
    9 7 -3 72.09
    -7 -7 3 42.4
    -7 -7 3 46.9
    -7 -7 3 44.9
    -7 -7 3 48.8
    -7 -7 3 50.69
    -7 -7 3 49.9
    7 7 -3 47.9
    7 7 -3 46.9
    -7 7 3 44.3
    -7 7 3 48.8
    -7 7 3 44.3
    -7 7 3 48.1
    -7 7 3 43
    -7 7 3 49.9
    -7 7 3 47.4
    -7 7 3 45
    -5 -7 3 804.42
    -5 -7 3 749.13
    -5 -7 3 858.61
    -5 -7 3 949.51
    -5 -7 3 927.61
    -5 7 3 923.01
    5 7 -3 876.01
    5 7 -3 812.62
    -5 7 3 897.31
    -5 7 3 742.93
    -5 7 3 816.62
    -5 7 3 853.71
    -5 7 3 838.62
    -5 7 3 853.01
    5 7 -3 839.72
    -3 -7 3 3
    -3 -7 3 5
    -3 -7 3 2.9
    3 7 -3 3.4
    3 7 -3 2.9
    -3 7 3 3.7
    3 7 -3 4.4
    3 7 -3 5.3
    -3 7 3 6.5
    -3 7 3 4
    -3 7 3 3.4
    3 7 -3 4.1
    -3 7 3 4.4
    -1 -7 3 337.17
    1 -7 -3 394.06
    -1 -7 3 394.16
    1 -7 -3 318.87
    -1 -7 3 366.66
    1 -7 -3 344.37
    -1 7 3 357.26
    -1 7 3 415.66
    1 7 -3 358.96
    1 7 -3 369.06
    1 7 -3 361.16
    1 7 -3 369.66
    1 7 -3 359.96
    1 -7 3 581.34
    -1 -7 -3 575.54
    -1 -7 -3 527.55
    -1 -7 -3 634.84
    1 -7 3 602.24
    -1 7 -3 530.95
    -1 7 -3 541.95
    -1 7 -3 579.84
    1 7 3 535.45
    -1 7 -3 572.74
    -1 7 -3 561.74
    -1 7 -3 606.24
    -1 7 -3 589.84
    -1 7 -3 573.74
    -3 -7 -3 83.49
    -3 -7 -3 107.29
    -3 -7 -3 92.29
    3 -7 3 90.99
    -3 -7 -3 103.99
    -3 7 -3 106.79
    -3 7 -3 89.49
    -3 7 -3 99.59
    -3 7 -3 93.19
    -3 7 -3 87.79
    -3 7 -3 100.79
    -3 7 -3 104.39
    -3 7 -3 96.09
    -5 -7 -3 290.47
    -5 -7 -3 256.77
    -5 -7 -3 300.77
    -5 -7 -3 304.27
    -5 -7 -3 265.37
    -5 -7 -3 269.47
    -5 -7 -3 282.67
    -5 7 -3 287.17
    -5 7 -3 321.07
    -5 7 -3 278.07
    -5 7 -3 268.47
    -5 7 -3 272.77
    -5 7 -3 270.57
    -5 7 -3 271.27
    -5 7 -3 268.77
    -7 -7 -3 2.9
    -7 -7 -3 4.3
    -7 -7 -3 1.3
    -7 -7 -3 2.4
    -7 -7 -3 3.8
    -7 -7 -3 2.7
    -7 -7 -3 2.1
    -7 7 -3 1.9
    -7 7 -3 4.4
    -7 7 -3 2.8
    -7 7 -3 3.6
    -7 7 -3 4.7
    -7 7 -3 1.5
    -7 7 -3 4
    -9 -7 -3 8.6
    -9 -7 -3 8.5
    -9 -7 -3 5.5
    -9 -7 -3 13
    -9 -7 -3 9.2
    -9 -7 -3 16.5
    -9 7 -3 8.6
    -9 7 -3 11.5
    -9 7 -3 12.5
    -9 7 -3 9.9
    -9 7 -3 8.8
    -9 7 -3 11.2
    -11 -7 -3 17.6
    -11 -7 -3 15.6
    -11 -7 -3 12.8
    -11 -7 -3 17.2
    -11 -7 -3 16.7
    -11 7 -3 17.7
    -11 7 -3 21.9
    -11 7 -3 15.1
    -11 7 -3 14.9
    -11 7 -3 16.1
    -13 -7 -3 199.08
    -13 -7 -3 221.58
    -13 7 -3 210.98
    -13 7 -3 206.28
    -16 -8 3 212.48
    -16 -8 3 182.78
    -16 -8 3 198.68
    -16 -8 3 192.78
    16 8 -3 188.88
    -16 8 3 194.18
    -16 8 3 192.28
    -16 8 3 192.18
    -14 -8 3 823.22
    -14 -8 3 777.32
    -14 -8 3 853.91
    -14 -8 3 833.72
    -14 8 3 754.52
    -14 8 3 914.61
    14 8 -3 781.22
    -14 8 3 713.53
    -14 8 3 744.33
    -14 8 3 816.12
    -14 8 3 821.42
    -12 -8 3 327.97
    -12 -8 3 348.47
    -12 -8 3 345.57
    -12 -8 3 335.07
    -12 -8 3 317.57
    -12 8 3 306.07
    12 8 -3 334.57
    -12 8 3 337.87
    -12 8 3 354.76
    -12 8 3 279.67
    -12 8 3 304.77
    -12 8 3 321.27
    -10 -8 3 961.6
    -10 -8 3 976.8
    -10 -8 3 1008.5
    -10 -8 3 1047.8
    -10 -8 3 986.4
    -10 -8 3 960.9
    -10 -8 3 956.7
    -10 8 3 956.6
    -10 8 3 862.81
    -10 8 3 1021
    10 8 -3 1079.69
    -10 8 3 966.2
    -10 8 3 1146.79
    -10 8 3 880.41
    -8 -8 3 68.79
    -8 -8 3 74.69
    -8 -8 3 70.99
    -8 -8 3 74.99
    -8 -8 3 66.09
    -8 -8 3 76.79
    -8 -8 3 73.79
    -8 8 3 71.99
    8 8 -3 68.39
    -8 8 3 71.99
    -8 8 3 67.49
    -8 8 3 60.29
    -8 8 3 68.89
    8 8 -3 66.49
    -8 8 3 60.79
    -8 8 3 72.49
    -8 8 3 73.39
    -6 -8 3 797.02
    -6 -8 3 916.21
    -6 -8 3 966.4
    -6 -8 3 910.81
    -6 -8 3 875.41
    6 8 -3 904.41
    -6 8 3 950.9
    -6 8 3 990.3
    6 8 -3 917.11
    -6 8 3 941.11
    -6 8 3 803.82
    -6 8 3 967
    -6 8 3 960
    6 8 -3 956.6
    -4 -8 3 3102.09
    -4 -8 3 3133.39
    -4 -8 3 3344.17
    4 -8 -3 2772.62
    -4 -8 3 2973.9
    -4 8 3 3375.76
    -4 8 3 3213.58
    4 8 -3 3241.78
    -4 8 3 2781.02
    -4 8 3 3108.29
    4 8 -3 3142.59
    4 8 -3 3258.17
    -4 8 3 3550.44
    -4 8 3 3395.76
    4 8 -3 3103.19
    -2 -8 3 10.8
    -2 -8 3 11.9
    2 -8 -3 10.6
    -2 -8 3 11.2
    -2 8 3 11.6
    2 8 -3 9.4
    2 8 -3 10.8
    -2 8 3 11.3
    2 8 -3 11.1
    -2 8 3 12.2
    -2 8 3 10.1
    2 8 -3 9.9
    0 -8 -3 323.17
    0 -8 3 342.37
    0 -8 3 349.87
    0 -8 3 351.26
    0 -8 -3 376.16
    0 -8 -3 339.37
    0 8 -3 340.87
    0 8 -3 344.27
    0 8 -3 372.06
    0 8 -3 376.96
    0 8 -3 376.06
    0 8 -3 349.27
    0 8 3 348.87
    0 8 -3 332.27
    -2 -8 -3 1.4
    -2 -8 -3 0.3
    -2 8 -3 0.4
    -2 8 -3 1
    -2 8 -3 0
    -2 8 -3 0.7
    -2 8 -3 0.6
    -2 8 -3 0.2
    -4 -8 -3 3467.55
    -4 -8 -3 3801.32
    -4 -8 -3 3369.06
    -4 -8 -3 3953.3
    -4 -8 -3 3740.23
    -4 8 -3 3612.94
    -4 8 -3 3595.94
    -4 8 -3 4260.97
    -4 8 -3 3569.24
    -4 8 -3 3684.03
    -4 8 -3 3831.62
    -4 8 -3 3613.74
    -4 8 -3 3573.94
    -6 -8 -3 838.62
    -6 -8 -3 837.72
    -6 -8 -3 888.81
    -6 -8 -3 779.52
    -6 -8 -3 779.52
    -6 8 -3 847.92
    -6 8 -3 816.42
    -6 8 -3 803.42
    -6 8 -3 818.22
    -6 8 -3 788.62
    -6 8 -3 857.11
    -8 -8 -3 381.06
    8 -8 3 356.86
    -8 -8 -3 393.86
    -8 -8 -3 393.06
    -8 -8 -3 386.86
    -8 -8 -3 377.06
    -8 8 -3 382.66
    -8 8 -3 393.66
    -8 8 -3 380.76
    -8 8 -3 390.06
    -8 8 -3 364.76
    -8 8 -3 367.86
    -8 8 -3 369.26
    -10 -8 -3 323.27
    -10 -8 -3 309.17
    -10 -8 -3 334.87
    -10 -8 -3 284.77
    -10 8 -3 291.17
    -10 8 -3 313.07
    -10 8 -3 311.77
    -10 8 -3 313.97
    -10 8 -3 308.77
    -10 8 -3 312.97
    -12 -8 -3 182.08
    -12 -8 -3 192.98
    -12 -8 -3 192.58
    -12 8 -3 173.48
    -12 8 -3 174.58
    -15 -9 3 5.5
    -15 -9 3 4.5
    -15 -9 3 5
    -15 9 3 8.4
    15 9 -3 2.2
    -15 9 3 4.8
    -15 9 3 3.4
    -13 -9 3 234.08
    -13 -9 3 256.47
    -13 -9 3 256.77
    -13 9 3 240.48
    -13 9 3 255.47
    -13 9 3 275.67
    -13 9 3 273.37
    13 9 -3 259.57
    -13 9 3 240.58
    -13 9 3 236.18
    -11 -9 3 3.7
    -11 -9 3 4.2
    -11 -9 3 2.3
    -11 -9 3 3.9
    -11 9 3 2.8
    -11 9 3 5.2
    11 9 -3 2.5
    -11 9 3 4.1
    -11 9 3 2.4
    -11 9 3 3
    -11 9 3 2.6
    -9 -9 3 83.29
    -9 -9 3 79.49
    -9 -9 3 69.59
    -9 -9 3 89.19
    -9 -9 3 88.79
    -9 9 3 80.29
    -9 9 3 63.19
    9 9 -3 67.09
    -9 9 3 74.09
    -9 9 3 86.69
    -9 9 3 66.99
    -9 9 3 77.59
    -9 9 3 85.29
    -7 -9 3 216.68
    -7 -9 3 187.38
    -7 -9 3 210.08
    -7 -9 3 213.68
    -7 -9 3 230.78
    -7 9 3 239.48
    7 9 -3 235.78
    -7 9 3 207.98
    -7 9 3 234.08
    -7 9 3 237.08
    7 9 -3 228.28
    -7 9 3 233.28
    -5 -9 3 14.7
    -5 -9 3 13
    -5 -9 3 19.1
    -5 -9 3 20.7
    -5 9 3 16.8
    5 9 -3 15.8
    5 9 -3 11.3
    5 9 -3 18.3
    -5 9 3 12.1
    -5 9 3 15.6
    -3 -9 3 7.9
    -3 -9 3 8.7
    3 -9 -3 9.2
    -3 -9 3 6.4
    3 9 -3 7.6
    -3 9 3 5.4
    -3 9 3 9.2
    -3 9 3 8.8
    3 9 -3 6.5
    -3 9 3 8.4
    3 9 -3 8.3
    1 -9 -3 328.97
    1 -9 -3 244.78
    -1 -9 3 273.17
    -1 -9 3 302.27
    -1 -9 3 267.37
    1 9 -3 306.97
    1 9 -3 266.87
    -1 9 3 283.67
    -1 9 3 306.57
    1 9 -3 253.77
    1 9 -3 288.87
    -1 9 3 270.57
    -1 -9 -3 43.2
    1 -9 3 49.3
    1 -9 3 52.19
    1 -9 3 48.6
    -1 -9 -3 50.39
    -1 9 -3 52.99
    -1 9 -3 51.69
    -1 9 -3 39.6
    1 9 3 48.2
    1 9 3 47.2
    -1 9 -3 45.2
    -1 9 -3 46.4
    -1 9 -3 48.1
    -3 -9 -3 45.3
    -3 -9 -3 57.09
    -3 -9 -3 53.19
    -3 -9 -3 45.1
    -3 9 -3 51.99
    -3 9 -3 43.3
    -3 9 -3 53.99
    -3 9 -3 54.49
    -3 9 -3 51.39
    -3 9 -3 46
    -3 9 -3 46.6
    -5 -9 -3 55.39
    -5 -9 -3 61.79
    -5 -9 -3 80.89
    -5 -9 -3 72.99
    -5 9 -3 61.59
    -5 9 -3 67.09
    -5 9 -3 74.89
    -5 9 -3 66.09
    -7 -9 -3 33.8
    -7 -9 -3 29.5
    -7 -9 -3 21
    -7 -9 -3 25.1
    -7 9 -3 35.5
    -7 9 -3 28.6
    -7 9 -3 32.2
    -7 9 -3 27.3
    -7 9 -3 28.2
    -7 9 -3 27.5
    -7 9 -3 30.9
    -7 9 -3 28.4
    -9 -9 -3 211.38
    -9 -9 -3 214.18
    -9 -9 -3 214.38
    -9 -9 -3 175.78
    -9 -9 -3 178.78
    -9 9 -3 205.08
    -9 9 -3 197.08
    -9 9 -3 199.78
    -9 9 -3 200.18
    -9 9 -3 207.18
    -9 9 -3 186.78
    -9 9 -3 190.68
    -11 -9 -3 15
    -11 -9 -3 14.5
    -11 -9 -3 18.6
    -11 9 -3 11.9
    -11 9 -3 16.4
    -11 9 -3 15.1
    -11 9 -3 14.2
    -13 -9 -3 369.36
    -13 -9 -3 391.46
    -13 9 -3 345.87
    -16 -10 3 6
    -16 -10 3 3.5
    -16 10 3 6.6
    -16 10 3 4.6
    -14 -10 3 1152.18
    -14 -10 3 1069.99
    -14 -10 3 1081.79
    14 10 -3 1067.69
    -14 10 3 911.21
    -14 10 3 1060.99
    -14 10 3 1203.68
    -12 -10 3 101.99
    -12 -10 3 98.29
    -12 -10 3 106.99
    12 10 -3 93.79
    -12 10 3 107.69
    -12 10 3 99.59
    -12 10 3 89.29
    -12 10 3 77.99
    -12 10 3 95.89
    -10 -10 3 498.65
    -10 -10 3 484.65
    -10 -10 3 491.35
    -10 -10 3 522.65
    -10 -10 3 466.05
    -10 10 3 442.06
    -10 10 3 467.55
    -10 10 3 517.55
    10 10 -3 487.05
    -10 10 3 500.05
    -8 -10 3 695.63
    -8 -10 3 698.43
    -8 -10 3 736.63
    -8 -10 3 622.34
    8 10 -3 734.43
    -8 10 3 713.93
    -8 10 3 773.82
    -8 10 3 753.82
    -8 10 3 705.23
    -8 10 3 706.83
    -6 -10 3 811.12
    -6 -10 3 811.32
    -6 -10 3 876.51
    6 10 -3 832.82
    -6 10 3 859.41
    -6 10 3 846.32
    -6 10 3 885.81
    -6 10 3 886.11
    -6 10 3 882.61
    6 10 -3 849.61
    -6 10 3 861.21
    -4 -10 3 1469.85
    4 -10 -3 1417.06
    -4 -10 3 1689.93
    -4 -10 3 1473.85
    -4 -10 3 1555.74
    -4 10 3 1385.86
    -4 10 3 1724.93
    -4 10 3 1718.03
    4 10 -3 1678.13
    4 10 -3 1664.63
    -4 10 3 1781.92
    -4 10 3 1789.92
    -4 10 3 1645.34
    -2 -10 3 117.39
    2 -10 -3 119.89
    -2 -10 3 122.09
    -2 -10 3 121.19
    2 10 -3 119.39
    -2 10 3 129.49
    2 10 -3 129.19
    2 10 -3 142.39
    -2 10 3 124.19
    -2 10 3 133.39
    -2 10 3 102.49
    2 10 -3 122.69
    0 -10 3 1586.24
    0 -10 3 1612.54
    0 -10 -3 1623.94
    0 -10 3 1701.13
    0 -10 -3 1458.95
    0 10 -3 1757.12
    0 10 -3 1537.35
    0 10 -3 1635.34
    0 10 3 1567.44
    0 10 -3 1731.63
    0 10 -3 1413.86
    0 10 -3 1560.04
    2 -10 3 62.69
    2 -10 3 69.99
    -2 -10 -3 63.49
    -2 -10 -3 68.89
    -2 10 -3 66.29
    -2 10 -3 75.89
    -2 10 -3 57.59
    -2 10 -3 66.19
    -2 10 -3 70.09
    -4 -10 -3 1088.39
    -4 -10 -3 1049.3
    -4 -10 -3 1104.09
    -4 10 -3 974.3
    -4 10 -3 1024.8
    -4 10 -3 1082.59
    4 10 3 982.6
    -4 10 -3 1053.09
    -4 10 -3 1220.78
    -4 10 -3 1053.09
    -4 10 -3 1002.7
    -6 -10 -3 378.46
    -6 -10 -3 380.56
    -6 -10 -3 388.66
    6 -10 3 381.66
    -6 10 -3 344.67
    -6 10 -3 371.96
    -6 10 -3 342.37
    -6 10 -3 370.56
    -6 10 -3 369.06
    -6 10 -3 365.86
    -8 -10 -3 173.38
    -8 -10 -3 154.98
    8 -10 3 151.68
    -8 -10 -3 167.08
    -8 10 -3 152.38
    -8 10 -3 155.38
    -8 10 -3 148.19
    -8 10 -3 153.18
    -8 10 -3 153.88
    -8 10 -3 158.08
    -8 10 -3 157.88
    -10 -10 -3 592.44
    -10 -10 -3 571.34
    -10 -10 -3 490.95
    -10 10 -3 551.84
    -10 10 -3 541.75
    -10 10 -3 562.14
    -10 10 -3 529.15
    -10 10 -3 497.35
    -12 -10 -3 190.48
    -12 -10 -3 194.38
    -12 10 -3 171.58
    -15 -11 3 13.9
    -15 -11 3 9.2
    -15 11 3 7.3
    -15 11 3 10.4
    15 11 -3 11
    -13 -11 3 6.9
    -13 -11 3 5
    -13 11 3 8.8
    -13 11 3 3.2
    13 11 -3 8.1
    -13 11 3 6.3
    -13 11 3 5.2
    -11 -11 3 157.58
    -11 -11 3 176.08
    -11 -11 3 179.18
    -11 -11 3 179.28
    11 11 -3 173.78
    -11 11 3 204.18
    -11 11 3 152.58
    -11 11 3 141.39
    -11 11 3 180.88
    -11 11 3 168.18
    -11 11 3 172.18
    -9 -11 3 75.09
    -9 -11 3 82.89
    -9 11 3 86.09
    9 11 -3 74.89
    -9 11 3 95.39
    -9 11 3 85.09
    -9 11 3 89.79
    -9 11 3 105.39
    -7 -11 3 47.4
    -7 -11 3 42.8
    -7 -11 3 42.1
    -7 -11 3 42.4
    -7 11 3 45.5
    -7 11 3 45.5
    7 11 -3 47.9
    -7 11 3 48.6
    7 11 -3 47.4
    -7 11 3 45.2
    -5 -11 3 21.4
    -5 -11 3 30.7
    -5 -11 3 25.6
    5 11 -3 18.5
    -5 11 3 26.1
    5 11 -3 25.5
    -5 11 3 29.7
    5 11 -3 28.6
    -3 -11 3 35.5
    -3 -11 3 39.9
    3 -11 -3 40.5
    3 -11 -3 38.5
    -3 -11 3 40.7
    3 11 -3 40.7
    -3 11 3 36.7
    -3 11 3 39.1
    -3 11 3 37.5
    3 11 -3 44.8
    3 11 -3 39.8
    3 11 -3 37.2
    1 -11 -3 3.7
    -1 -11 3 5.5
    1 -11 -3 1.2
    -1 -11 3 3.3
    1 11 -3 -0.3
    -1 11 3 2.4
    1 11 -3 7.8
    -1 11 3 0.9
    1 11 -3 2.1
    1 11 -3 2.5
    -1 -11 -3 3.8
    1 -11 3 2.5
    -1 -11 -3 4.4
    -1 11 -3 4.1
    -1 11 -3 6.4
    -1 11 -3 5.7
    -1 11 -3 7.4
    3 -11 3 221.18
    -3 -11 -3 217.98
    3 11 3 207.38
    -3 11 -3 236.78
    -3 11 -3 207.58
    -3 11 -3 206.88
    -3 11 -3 218.28
    -3 11 -3 223.18
    -3 11 -3 207.08
    -5 -11 -3 2
    -5 -11 -3 -0.7
    -5 -11 -3 -0.3
    5 -11 3 2.9
    -5 11 -3 0.9
    -5 11 -3 1.5
    -5 11 -3 1.8
    -5 11 -3 3.3
    -5 11 -3 1.5
    -5 11 -3 2
    -7 -11 -3 2.8
    -7 -11 -3 -0.4
    -7 -11 -3 2.3
    -7 -11 -3 2.7
    7 -11 3 -0.1
    -7 11 -3 2
    -7 11 -3 3.5
    -7 11 -3 1.2
    -7 11 -3 1.8
    -7 11 -3 -0.1
    -7 11 -3 1.6
    -7 11 -3 0.6
    -7 11 -3 -0.8
    -9 -11 -3 285.57
    -9 -11 -3 311.67
    -9 -11 -3 376.46
    -9 -11 -3 384.26
    -9 11 -3 304.07
    -9 11 -3 353.06
    -9 11 -3 360.36
    -9 11 -3 343.27
    -9 11 -3 340.27
    -9 11 -3 355.46
    -11 -11 -3 17
    -11 -11 -3 16.6
    -11 11 -3 13
    -11 11 -3 16.1
    -11 11 -3 14.6
    -14 -12 3 471.85
    -14 -12 3 493.15
    14 12 -3 489.25
    -14 12 3 415.16
    -12 -12 3 -0.1
    12 -12 -3 2
    -12 -12 3 1
    -12 12 3 2.8
    -12 12 3 0.9
    -12 12 3 1.2
    -12 12 3 -2.5
    12 12 -3 -0.7
    -10 -12 3 231.48
    -10 -12 3 228.28
    -10 -12 3 233.18
    10 12 -3 244.08
    -10 12 3 242.08
    -10 12 3 275.07
    -10 12 3 237.18
    -10 12 3 197.08
    -10 12 3 257.07
    -8 -12 3 1116.69
    -8 -12 3 1071.29
    -8 -12 3 1148.79
    -8 -12 3 1068.19
    -8 12 3 1230.88
    8 12 -3 1121.89
    -8 12 3 1166.68
    -8 12 3 1124.19
    -8 12 3 1150.28
    6 -12 -3 679.73
    -6 -12 3 640.54
    -6 -12 3 635.84
    -6 -12 3 647.64
    -6 -12 3 610.94
    6 12 -3 672.03
    6 12 -3 657.73
    -6 12 3 699.63
    -6 12 3 669.83
    -6 12 3 654.43
    -6 12 3 705.73
    6 12 -3 637.44
    -4 -12 3 39.8
    4 -12 -3 51.89
    -4 12 3 39.6
    4 12 -3 44.7
    4 12 -3 44.2
    4 12 -3 45.8
    -4 12 3 44.8
    -4 12 3 43.8
    -4 12 3 51.09
    -2 -12 3 298.77
    2 -12 -3 310.87
    -2 -12 3 322.97
    2 -12 -3 271.97
    2 12 -3 287.57
    2 12 -3 292.77
    -2 12 3 278.77
    2 12 -3 314.67
    2 12 -3 312.97
    -2 12 3 316.27
    0 -12 3 3108.39
    0 -12 3 2840.42
    0 -12 -3 2577.54
    0 -12 -3 2801.12
    0 12 -3 2819.22
    0 12 3 2942.91
    0 12 3 3049.89
    0 12 -3 2958.2
    0 12 -3 3300.07
    -2 -12 -3 87.19
    -2 -12 -3 86.79
    2 -12 3 81.49
    2 -12 3 98.49
    -2 12 -3 98.29
    -2 12 -3 87.39
    -2 12 -3 95.89
    -2 12 -3 83.99
    2 12 3 88.39
    -2 12 -3 88.29
    -2 12 -3 98.29
    -4 -12 -3 43.3
    -4 -12 -3 42.3
    -4 12 -3 37.4
    4 12 3 37.7
    -4 12 -3 39.2
    -4 12 -3 40.4
    -4 12 -3 38.8
    -4 12 -3 41.4
    6 -12 3 193.68
    -6 -12 -3 180.08
    -6 -12 -3 192.68
    -6 12 -3 190.28
    -6 12 -3 181.08
    -6 12 -3 198.58
    -6 12 -3 185.08
    -6 12 -3 181.88
    -6 12 -3 185.58
    -6 12 -3 180.48
    8 -12 3 654.13
    -8 -12 -3 654.53
    -8 -12 -3 606.04
    -8 -12 -3 691.73
    -8 -12 -3 728.33
    -8 12 -3 622.44
    -8 12 -3 680.93
    -8 12 -3 677.23
    -8 12 -3 624.44
    -8 12 -3 691.93
    -8 12 -3 687.23
    -8 12 -3 756.22
    -10 -12 -3 406.36
    -10 -12 -3 340.17
    -10 -12 -3 395.56
    -10 12 -3 371.96
    13 13 -3 149.88
    -13 13 3 185.98
    -13 13 3 171.18
    -13 13 3 136.09
    -11 -13 3 263.27
    11 -13 -3 260.07
    -11 13 3 288.37
    -11 13 3 238.78
    -11 13 3 300.97
    -11 13 3 270.87
    -11 13 3 281.67
    11 13 -3 275.27
    -9 -13 3 298.87
    9 -13 -3 294.27
    -9 -13 3 308.37
    -9 13 3 351.96
    -9 13 3 273.37
    -9 13 3 324.37
    -9 13 3 340.77
    -9 13 3 347.77
    9 13 -3 312.07
    -7 -13 3 14.4
    7 -13 -3 8.9
    -7 -13 3 6
    -7 13 3 9.8
    -7 13 3 7
    -7 13 3 7.5
    -7 13 3 10.9
    7 13 -3 8.4
    -5 -13 3 87.39
    5 -13 -3 69.59
    -5 -13 3 70.69
    5 13 -3 65.69
    5 13 -3 88.39
    -5 13 3 86.69
    -5 13 3 84.59
    -5 13 3 74.79
    5 13 -3 65.59
    -3 -13 3 46.8
    -3 -13 3 48.6
    3 -13 -3 48.6
    -3 13 3 53.69
    -3 13 3 56.19
    -3 13 3 50.09
    3 13 -3 53.09
    3 13 -3 45.6
    1 -13 -3 308.27
    -1 -13 3 354.96
    -1 -13 3 297.57
    1 13 -3 336.27
    -1 13 3 324.37
    -1 13 3 341.37
    1 13 -3 297.37
    1 13 -3 348.37
    -1 -13 -3 54.79
    1 -13 3 57.89
    -1 -13 -3 65.29
    -1 -13 -3 62.09
    1 13 3 61.09
    -1 13 -3 62.79
    -1 13 -3 72.89
    -1 13 -3 57.79
    3 -13 3 6.4
    -3 -13 -3 6.3
    -3 13 -3 5.9
    -3 13 -3 8.4
    -3 13 -3 7
    3 13 3 9.1
    -3 13 -3 10
    -5 -13 -3 244.08
    5 -13 3 303.47
    -5 -13 -3 259.97
    -5 13 -3 252.37
    -5 13 -3 267.37
    -5 13 -3 268.77
    -5 13 -3 230.38
    -5 13 -3 281.77
    -5 13 -3 280.87
    7 -13 3 81.39
    -7 -13 -3 78.89
    -7 -13 -3 86.39
    -7 -13 -3 72.49
    -7 13 -3 89.39
    -7 13 -3 75.79
    -7 13 -3 68.49
    -7 13 -3 77.59
    -7 13 -3 83.69
    -7 13 -3 78.39
    -9 -13 -3 133.79
    -9 -13 -3 156.28
    -9 13 -3 150.78
    -9 13 -3 145.19
    -12 -14 3 45.3
    12 14 -3 46.7
    -12 14 3 54.89
    -12 14 3 48.6
    -10 -14 3 132.19
    10 -14 -3 152.48
    -10 -14 3 148.29
    -10 14 3 169.28
    -10 14 3 158.38
    -10 14 3 159.38
    -10 14 3 140.49
    10 14 -3 166.28
    8 -14 -3 27.5
    -8 -14 3 20.5
    -8 -14 3 22.7
    -8 -14 3 24.1
    -8 14 3 22.6
    -8 14 3 27.1
    -8 14 3 19.8
    -8 14 3 20.4
    8 14 -3 25.2
    -6 -14 3 105.09
    6 -14 -3 98.29
    -6 -14 3 89.19
    -6 14 3 108.59
    6 14 -3 96.59
    -6 14 3 105.69
    -6 14 3 98.49
    6 14 -3 103.89
    -6 14 3 105.09
    4 -14 -3 234.28
    -4 -14 3 197.98
    -4 -14 3 205.28
    -4 14 3 205.78
    4 14 -3 204.68
    -4 14 3 197.08
    -4 14 3 212.38
    4 14 -3 197.68
    2 -14 -3 99.99
    -2 -14 3 99.99
    2 -14 -3 107.49
    -2 -14 3 104.19
    2 14 -3 117.19
    -2 14 3 102.69
    0 -14 -3 1087.49
    0 -14 3 1075.59
    0 -14 3 1213.78
    0 -14 -3 1047.8
    0 -14 -3 1157.38
    0 14 -3 1077.49
    0 14 -3 1085.29
    0 14 -3 1130.99
    0 14 3 1223.18
    0 14 -3 1228.78
    -2 -14 -3 73.59
    2 -14 3 83.39
    -2 -14 -3 75.39
    -2 14 -3 75.09
    -2 14 -3 73.59
    -2 14 -3 76.29
    -2 14 -3 75.69
    -2 14 -3 77.39
    2 14 3 76.49
    -4 -14 -3 161.98
    4 -14 3 177.78
    -4 -14 -3 156.88
    -4 14 -3 166.48
    -4 14 -3 161.28
    -4 14 -3 173.28
    -4 14 -3 159.48
    -4 14 -3 172.38
    -6 -14 -3 142.59
    6 -14 3 155.78
    -6 -14 -3 144.79
    -6 14 -3 138.79
    -6 14 -3 135.79
    -6 14 -3 132.39
    -6 14 -3 147.69
    -6 14 -3 116.79
    -6 14 -3 137.69
    -8 -14 -3 156.88
    -8 -14 -3 140.69
    -8 -14 -3 158.18
    8 -14 3 141.59
    -8 14 -3 144.99
    -8 14 -3 146.89
    -11 -15 3 7.5
    11 15 -3 10
    -11 15 3 8.5
    9 -15 -3 191.68
    -9 -15 3 188.28
    -9 -15 3 160.18
    -9 15 3 202.08
    -9 15 3 202.68
    -9 15 3 210.88
    -9 15 3 207.88
    9 15 -3 190.68
    7 -15 -3 6.5
    -7 -15 3 12.9
    -7 -15 3 7.4
    -7 15 3 9.2
    -7 15 3 9.7
    -7 15 3 6.2
    -7 15 3 11.6
    7 15 -3 8.1
    5 -15 -3 479.95
    -5 -15 3 445.16
    -5 15 3 548.45
    5 15 -3 497.85
    -5 15 3 552.14
    5 15 -3 509.15
    -5 15 3 555.94
    -5 15 3 579.84
    3 -15 -3 216.88
    -3 -15 3 196.88
    -3 -15 3 243.08
    -3 15 3 229.18
    -3 15 3 232.38
    -3 15 3 244.28
    3 15 -3 223.38
    3 15 -3 221.38
    1 -15 -3 387.26
    1 -15 -3 412.36
    -1 -15 3 363.36
    1 -15 -3 377.36
    1 15 -3 432.46
    1 15 -3 387.36
    -1 15 3 394.76
    1 -15 3 104.59
    -1 -15 -3 79.79
    -1 -15 -3 86.09
    -1 15 -3 80.69
    -1 15 -3 70.19
    -1 15 -3 92.49
    1 15 3 80.59
    -1 15 -3 93.99
    -1 15 -3 86.19
    3 -15 3 31.7
    -3 -15 -3 24.2
    -3 -15 -3 22.8
    -3 15 -3 26
    3 15 3 20.9
    -3 15 -3 24.7
    -3 15 -3 21.9
    -3 15 -3 27.8
    -5 -15 -3 561.94
    5 -15 3 692.63
    -5 -15 -3 627.64
    -5 15 -3 671.83
    -5 15 -3 643.54
    -5 15 -3 670.73
    7 -15 3 5.7
    -7 -15 -3 8
    -7 -15 -3 5.9
    7 15 3 6.7
    -7 15 -3 8.9
    -7 15 -3 6.3
    8 -16 -3 58.29
    -8 -16 3 51.99
    -8 16 3 64.99
    8 16 -3 55.49
    -8 16 3 63.99
    -8 16 3 64.69
    -8 16 3 57.09
    -6 -16 3 3
    6 -16 -3 1.3
    -6 -16 3 -0.2
    6 16 -3 4
    -6 16 3 5.9
    -6 16 3 5.7
    -6 16 3 4.7
    6 16 -3 7.5
    -6 16 3 4.7
    4 -16 -3 654.83
    -4 -16 3 593.34
    -4 -16 3 696.33
    4 -16 -3 690.23
    -4 16 3 661.63
    -4 16 3 710.23
    4 16 -3 696.33
    -4 16 3 669.03
    -4 16 3 688.03
    2 -16 -3 108.49
    -2 -16 3 116.99
    -2 -16 3 103.39
    2 -16 -3 104.09
    -2 16 3 114.09
    2 16 -3 116.69
    2 16 -3 108.49
    0 -16 -3 74.49
    0 -16 -3 57.39
    0 -16 3 62.59
    0 16 3 62.49
    0 16 -3 63.59
    0 16 -3 67.19
    2 -16 3 97.39
    -2 -16 -3 76.69
    -2 -16 -3 89.49
    -2 16 -3 85.09
    2 16 3 79.99
    -2 16 -3 83.29
    -4 -16 -3 303.07
    -4 -16 -3 320.77
    4 -16 3 334.07
    -4 16 -3 339.27
    -4 16 -3 339.97
    4 16 3 287.87
    6 -16 3 24.5
    -6 -16 -3 20.2
    -6 -16 -3 21.9
    -6 -16 -3 25.3
    -6 16 -3 26.1
    6 16 3 21.6
    -6 16 -3 25.6
    -7 -17 3 39.2
    7 -17 -3 39.5
    7 -17 -3 54.99
    -7 17 3 54.79
    -7 17 3 53.39
    -7 17 3 59.19
    5 -17 -3 647.84
    5 -17 -3 716.43
    -5 -17 3 810.22
    5 17 -3 710.73
    -5 17 3 720.33
    -5 17 3 664.23
    -5 17 3 707.13
    -5 17 3 734.03
    3 -17 -3 65.49
    3 -17 -3 73.29
    -3 -17 3 73.89
    -3 -17 3 59.39
    -3 17 3 71.59
    -3 17 3 75.19
    3 17 -3 68.69
    1 -17 -3 147.69
    -1 -17 3 193.98
    1 17 -3 168.28
    -1 17 3 165.78
    1 17 -3 180.18
    -1 -17 -3 250.77
    1 -17 3 314.27
    -1 17 -3 281.37
    1 17 3 289.87
    -1 17 -3 299.67
    -3 -17 -3 243.88
    3 -17 3 299.87
    -3 -17 -3 256.47
    -3 17 -3 279.67
    4 -18 -3 17.5
    4 -18 -3 28.4
    -4 -18 3 26.3
    -4 18 3 25.5
    -4 18 3 25.4
    4 18 -3 29
    2 -18 -3 22.5
    -2 -18 3 27.5
    2 18 -3 32.3
    -2 18 3 32.5
    -2 18 3 35
    0 -18 -3 5.8
    0 -18 3 3.9
    0 18 -3 5
    0 18 -3 8.2
    0 18 3 6.5
    -18 0 4 7.2
    -18 0 4 5.4
    -18 0 4 7.1
    -18 0 4 6.1
    -16 0 4 364.06
    -16 0 4 360.06
    -16 0 4 374.96
    -16 0 4 368.46
    -16 0 4 388.46
    -16 0 4 371.76
    -14 0 4 881.61
    -14 0 4 888.21
    -14 0 4 921.01
    -14 0 4 893.61
    -14 0 4 904.41
    -14 0 4 932.61
    -12 0 4 460.85
    -12 0 4 431.46
    -12 0 4 473.95
    -12 0 4 454.35
    -12 0 4 414.96
    -12 0 4 459.35
    -12 0 4 403.76
    10 0 -4 247.38
    -10 0 4 211.48
    -10 0 4 218.08
    -10 0 4 246.48
    -10 0 4 260.77
    -10 0 4 259.57
    -10 0 4 213.18
    -10 0 4 272.37
    -10 0 4 213.28
    -10 0 4 242.88
    -10 0 4 253.87
    -8 0 4 3006.9
    -8 0 4 3099.59
    -8 0 4 3120.09
    -8 0 4 2717.83
    -8 0 4 2655.13
    -8 0 4 2851.91
    -8 0 4 2613.84
    -8 0 4 2926.61
    -6 0 4 6705.33
    6 0 -4 7297.47
    -4 0 4 1248.38
    4 0 -4 1262.97
    -4 0 4 1156.38
    4 0 -4 1301.97
    2 0 -4 427.66
    2 0 -4 415.66
    -2 0 4 413.66
    -2 0 4 397.76
    2 0 -4 472.35
    0 0 -4 310.87
    0 0 4 311.27
    0 0 -4 305.67
    0 0 4 321.97
    -2 0 -4 1529.05
    2 0 4 1364.36
    2 0 4 1370.56
    -2 0 -4 1480.35
    -2 0 -4 1386.86
    -2 0 -4 1292.07
    -2 0 -4 1376.76
    -2 0 -4 1365.66
    -2 0 -4 1353.96
    -4 0 -4 2616.24
    -4 0 -4 3062.09
    -4 0 -4 3053.79
    -4 0 -4 2771.62
    -4 0 -4 3007
    -4 0 -4 2895.51
    -4 0 -4 2813.52
    -6 0 -4 973.9
    -6 0 -4 1119.89
    -6 0 -4 1133.29
    -6 0 -4 1046
    -6 0 -4 1095.09
    -6 0 -4 1099.59
    -6 0 -4 1066.99
    -8 0 -4 497.05
    -8 0 -4 466.65
    -8 0 -4 505.95
    -8 0 -4 497.65
    -8 0 -4 469.95
    -8 0 -4 479.65
    -8 0 -4 482.65
    -10 0 -4 134.19
    -10 0 -4 124.19
    -10 0 -4 126.09
    -10 0 -4 131.59
    -10 0 -4 134.39
    -10 0 -4 130.29
    -10 0 -4 141.59
    -12 0 -4 2535.65
    -12 0 -4 2771.62
    -12 0 -4 3162.18
    -12 0 -4 2783.42
    -14 0 -4 298.27
    -14 0 -4 265.87
    -19 -1 4 28.4
    -19 -1 4 25.8
    -19 -1 4 30.8
    -19 1 4 31.3
    -19 1 4 25.6
    -19 1 4 26.3
    -17 -1 4 4.8
    -17 -1 4 4.7
    -17 -1 4 3.6
    -17 -1 4 4.4
    -17 -1 4 7.9
    -17 1 4 5.4
    -17 1 4 5.7
    -17 1 4 5.5
    -17 1 4 5.1
    -15 -1 4 19.4
    -15 -1 4 18.1
    -15 -1 4 21.5
    -15 -1 4 21.5
    -15 -1 4 18.5
    -15 -1 4 17.9
    -15 1 4 20.5
    -15 1 4 20.5
    -15 1 4 18.4
    -15 1 4 19.2
    -15 1 4 20.2
    -15 1 4 18.3
    -13 -1 4 22.3
    -13 -1 4 19.6
    -13 -1 4 21.4
    -13 -1 4 18.7
    -13 -1 4 16.8
    -13 1 4 17.9
    -13 1 4 16.8
    -13 1 4 19.4
    -13 1 4 18.2
    -13 1 4 16
    -13 1 4 19.9
    -13 1 4 19
    -11 -1 4 14.8
    -11 -1 4 11.5
    -11 -1 4 10.9
    -11 -1 4 11.8
    -11 -1 4 14.2
    -11 -1 4 12
    -11 -1 4 12.9
    -11 -1 4 13.4
    -11 -1 4 12.4
    11 1 -4 10.9
    -11 1 4 12.1
    -11 1 4 11.2
    -11 1 4 13.9
    -11 1 4 10.1
    -11 1 4 13.1
    -11 1 4 14.1
    -11 1 4 12.8
    -11 1 4 10.4
    -11 1 4 14.7
    9 -1 -4 0.1
    -9 -1 4 1
    -9 -1 4 0.8
    -9 -1 4 0.8
    -9 -1 4 -0.9
    -9 -1 4 1.2
    -9 -1 4 1.1
    -9 -1 4 0.3
    -9 -1 4 0.3
    -9 1 4 0.6
    -9 1 4 0.4
    -9 1 4 0.4
    -9 1 4 2.1
    -9 1 4 0.7
    9 1 -4 1
    -9 1 4 0.5
    -9 1 4 0.6
    -9 1 4 1.2
    -9 1 4 0.3
    -7 -1 4 308.77
    -7 -1 4 364.16
    -7 -1 4 376.06
    -7 -1 4 391.76
    -7 -1 4 376.86
    -7 -1 4 376.96
    -7 -1 4 372.46
    7 -1 -4 362.76
    -7 -1 4 352.46
    -7 1 4 359.46
    -7 1 4 387.86
    -7 1 4 358.46
    7 1 -4 407.06
    7 1 -4 371.86
    -7 1 4 398.36
    -7 1 4 350.26
    -7 1 4 377.66
    -7 1 4 331.37
    5 -1 -4 182.88
    -5 -1 4 182.88
    -5 -1 4 171.88
    -5 -1 4 181.18
    5 -1 -4 199.48
    -5 -1 4 184.58
    -5 -1 4 183.08
    5 1 -4 170.88
    5 1 -4 208.48
    5 1 -4 188.18
    -5 1 4 186.88
    -5 1 4 181.18
    -5 1 4 181.98
    -5 1 4 183.18
    -5 1 4 196.98
    3 -1 -4 248.18
    -3 -1 4 248.18
    3 -1 -4 261.47
    3 1 -4 262.07
    3 1 -4 273.27
    -3 1 4 284.77
    3 1 -4 270.17
    -3 1 4 246.98
    1 -1 -4 1281.27
    1 -1 -4 1161.18
    -1 -1 4 1208.38
    -1 -1 4 1226.18
    1 -1 -4 1299.87
    1 1 -4 1319.07
    1 1 -4 1269.57
    -1 1 4 1326.27
    1 1 -4 1433.56
    -1 1 4 1231.08
    1 -1 4 19.2
    -1 -1 -4 22.5
    -1 -1 -4 33.4
    -1 -1 -4 20
    1 -1 4 15.8
    -1 1 -4 18.3
    1 1 4 21.2
    1 1 4 21.5
    -1 1 -4 20.1
    1 1 4 21
    -1 1 -4 22.8
    -1 1 -4 20.8
    -3 -1 -4 115.39
    -3 -1 -4 108.49
    -3 -1 -4 118.59
    -3 -1 -4 114.89
    -3 -1 -4 106.29
    -3 -1 -4 114.99
    3 -1 4 109.69
    -3 -1 -4 108.89
    -3 1 -4 105.59
    -3 1 -4 110.79
    -3 1 -4 114.09
    -3 1 -4 104.79
    3 1 4 105.29
    -3 1 -4 99.19
    -3 1 -4 101.69
    -3 1 -4 112.99
    -5 -1 -4 6.7
    -5 -1 -4 4.3
    -5 -1 -4 2.7
    -5 -1 -4 3.8
    -5 -1 -4 5.8
    -5 -1 -4 2.9
    -5 -1 -4 3.9
    -5 -1 -4 3.5
    -5 1 -4 3.2
    -5 1 -4 3.7
    -5 1 -4 6.5
    -5 1 -4 2.6
    -5 1 -4 3.8
    -5 1 -4 3.4
    -5 1 -4 5.6
    -7 -1 -4 171.38
    -7 -1 -4 163.28
    -7 -1 -4 172.98
    -7 -1 -4 192.38
    -7 -1 -4 166.48
    -7 -1 -4 172.18
    -7 -1 -4 177.38
    -7 1 -4 168.48
    -7 1 -4 181.38
    -7 1 -4 180.58
    -7 1 -4 178.68
    -7 1 -4 165.98
    -7 1 -4 177.28
    -7 1 -4 176.78
    -9 -1 -4 2.7
    -9 -1 -4 2.4
    -9 -1 -4 3.6
    -9 -1 -4 1.5
    -9 -1 -4 2.9
    -9 -1 -4 2.1
    -9 -1 -4 5.2
    -9 1 -4 1.7
    -9 1 -4 5.7
    -9 1 -4 3.5
    -9 1 -4 5.1
    -9 1 -4 3.1
    -9 1 -4 1
    -11 -1 -4 11.6
    -11 -1 -4 11.1
    -11 -1 -4 8.1
    -11 -1 -4 5.3
    -11 -1 -4 5.6
    -11 1 -4 8.1
    -11 1 -4 5.3
    -11 1 -4 4.3
    -11 1 -4 7
    -11 1 -4 7.6
    -11 1 -4 7.9
    -13 -1 -4 41.8
    -13 -1 -4 43.9
    -13 -1 -4 42.1
    -13 1 -4 45.7
    -13 1 -4 47.4
    -13 1 -4 39.2
    -18 -2 4 42.1
    -18 -2 4 38.5
    -18 -2 4 38.3
    -18 -2 4 38.2
    -18 2 4 40.1
    -18 2 4 38
    -18 2 4 44.2
    -18 2 4 40.8
    -16 -2 4 379.36
    -16 -2 4 374.76
    -16 -2 4 385.46
    -16 -2 4 376.66
    -16 -2 4 334.97
    -16 2 4 396.66
    -16 2 4 380.66
    -16 2 4 381.96
    -16 2 4 412.46
    -16 2 4 389.66
    -14 -2 4 305.47
    -14 -2 4 303.77
    -14 -2 4 284.77
    -14 -2 4 311.97
    -14 2 4 307.57
    -14 2 4 293.37
    -14 2 4 323.97
    -14 2 4 305.17
    -14 2 4 309.17
    -14 2 4 316.97
    -14 2 4 310.17
    -12 -2 4 930.31
    -12 -2 4 923.81
    -12 -2 4 883.11
    -12 -2 4 920.51
    -12 -2 4 871.71
    -12 -2 4 894.01
    -12 2 4 930.91
    -12 2 4 855.81
    -12 2 4 869.71
    12 2 -4 925.21
    -12 2 4 871.91
    -12 2 4 919.51
    -12 2 4 946.91
    -12 2 4 896.91
    -12 2 4 929.71
    -12 2 4 995.3
    -10 -2 4 855.91
    -10 -2 4 845.32
    -10 -2 4 806.72
    -10 -2 4 775.82
    -10 -2 4 815.12
    -10 2 4 787.82
    -10 2 4 830.72
    -10 2 4 833.02
    -10 2 4 855.11
    10 2 -4 831.02
    -10 2 4 920.11
    -10 2 4 767.22
    -10 2 4 803.22
    -10 2 4 856.31
    -8 -2 4 577.44
    -8 -2 4 536.35
    -8 -2 4 599.04
    -8 -2 4 613.44
    -8 -2 4 576.04
    8 -2 -4 633.74
    -8 -2 4 602.14
    -8 -2 4 637.54
    -8 2 4 530.85
    -8 2 4 570.44
    -8 2 4 610.64
    8 2 -4 599.04
    8 2 -4 637.74
    -8 2 4 613.44
    -8 2 4 619.04
    -8 2 4 529.65
    -8 2 4 593.24
    -8 2 4 636.34
    -8 2 4 516.85
    6 -2 -4 4927.51
    -6 -2 4 5111.09
    -6 2 4 5045.6
    -6 2 4 4706.23
    6 2 -4 5462.15
    -4 -2 4 592.94
    -4 -2 4 587.74
    4 -2 -4 564.74
    4 -2 -4 621.54
    -4 -2 4 622.84
    -4 -2 4 581.74
    4 2 -4 614.04
    -4 2 4 534.65
    -4 2 4 593.64
    -4 2 4 676.03
    4 2 -4 660.93
    -4 2 4 534.05
    4 2 -4 647.74
    2 -2 -4 4485.05
    -2 -2 4 4378.36
    2 2 -4 4883.21
    -2 2 4 4028.9
    0 -2 -4 1238.38
    0 -2 -4 1311.87
    0 -2 4 1203.78
    0 -2 -4 1196.98
    0 -2 4 1173.18
    0 2 -4 1223.98
    0 2 4 1095.99
    0 2 -4 1244.08
    0 2 -4 1245.08
    0 2 4 1195.28
    0 2 -4 1233.28
    0 2 4 1312.07
    0 2 -4 1202.48
    2 -2 4 1115.49
    -2 -2 -4 1220.58
    -2 -2 -4 1080.39
    -2 -2 -4 1060.89
    -2 -2 -4 1176.68
    -2 2 -4 1272.97
    -2 2 -4 1078.59
    -2 2 -4 1094.79
    -2 2 -4 1193.98
    -2 2 -4 1273.27
    -2 2 -4 1138.69
    2 2 4 1068.39
    -2 2 -4 964.2
    -4 -2 -4 848.12
    -4 -2 -4 895.61
    -4 -2 -4 868.41
    -4 -2 -4 779.02
    -4 -2 -4 841.62
    -4 -2 -4 825.32
    -4 -2 -4 786.32
    -4 -2 -4 819.32
    -4 2 -4 817.62
    -4 2 -4 801.62
    -4 2 -4 804.82
    -4 2 -4 835.12
    -4 2 -4 827.92
    -4 2 -4 879.81
    -4 2 -4 745.53
    -6 -2 -4 743.23
    -6 -2 -4 821.02
    -6 -2 -4 774.82
    -6 -2 -4 821.42
    -6 -2 -4 830.92
    -6 -2 -4 823.92
    -6 -2 -4 734.03
    -6 -2 -4 824.22
    -6 2 -4 716.73
    -6 2 -4 812.82
    -6 2 -4 780.12
    -6 2 -4 794.22
    -6 2 -4 716.43
    -6 2 -4 830.22
    -6 2 -4 795.12
    -8 -2 -4 1407.26
    -8 -2 -4 1416.56
    -8 -2 -4 1354.56
    -8 -2 -4 1302.67
    -8 -2 -4 1371.76
    -8 -2 -4 1292.87
    -8 -2 -4 1363.16
    -8 -2 -4 1297.27
    -8 2 -4 1266.07
    -8 2 -4 1286.37
    -8 2 -4 1369.96
    -8 2 -4 1326.17
    -8 2 -4 1320.47
    -8 2 -4 1312.97
    -8 2 -4 1402.06
    -8 2 -4 1307.77
    -8 2 -4 1271.37
    -10 -2 -4 0.7
    -10 -2 -4 1.9
    -10 -2 -4 5.9
    -10 -2 -4 1.8
    -10 -2 -4 1.3
    -10 2 -4 0.9
    -10 2 -4 0.1
    -10 2 -4 0.7
    -10 2 -4 1.5
    -10 2 -4 -1.2
    -10 2 -4 2.2
    -10 2 -4 1.8
    -12 -2 -4 1459.45
    -12 -2 -4 1403.66
    -12 -2 -4 1535.35
    -12 -2 -4 1378.36
    -12 -2 -4 1471.25
    -12 2 -4 1383.36
    -12 2 -4 1558.64
    -12 2 -4 1402.06
    -12 2 -4 1366.86
    -12 2 -4 1325.97
    -12 2 -4 1403.06
    -14 -2 -4 120.59
    -14 -2 -4 121.89
    -14 2 -4 130.19
    -17 -3 4 10.4
    -17 -3 4 11.4
    -17 -3 4 8.7
    -17 -3 4 13.8
    -17 -3 4 10.4
    -17 3 4 12.9
    -17 3 4 16.6
    -17 3 4 14.9
    -17 3 4 14.7
    -15 -3 4 109.39
    -15 -3 4 107.29
    -15 -3 4 97.59
    -15 -3 4 110.49
    -15 -3 4 114.29
    -15 3 4 113.09
    -15 3 4 114.79
    -15 3 4 115.69
    -13 -3 4 416.86
    -13 -3 4 398.76
    -13 -3 4 409.76
    -13 -3 4 424.86
    -13 -3 4 399.06
    -13 3 4 407.86
    -13 3 4 442.76
    -13 3 4 432.96
    -13 3 4 423.26
    -13 3 4 432.76
    -13 3 4 434.16
    13 3 -4 431.96
    -13 3 4 420.56
    -13 3 4 449.46
    -11 -3 4 34.1
    -11 -3 4 32.7
    -11 -3 4 32.2
    11 -3 -4 40.5
    -11 -3 4 34.3
    -11 -3 4 42.1
    11 3 -4 37.5
    -11 3 4 38
    -11 3 4 42.9
    -11 3 4 34.4
    -11 3 4 34.6
    -11 3 4 36.7
    -11 3 4 37.1
    -11 3 4 38.3
    -11 3 4 32.7
    -9 -3 4 123.49
    -9 -3 4 127.69
    -9 -3 4 136.29
    -9 -3 4 130.59
    9 -3 -4 126.39
    -9 -3 4 132.09
    -9 3 4 139.59
    9 3 -4 130.79
    -9 3 4 136.09
    9 3 -4 127.59
    -9 3 4 144.79
    -9 3 4 132.19
    -9 3 4 138.19
    -9 3 4 126.99
    -9 3 4 137.09
    7 -3 -4 1072.99
    -7 -3 4 1307.47
    -7 -3 4 1143.49
    -7 -3 4 1243.28
    -7 -3 4 1177.18
    -7 -3 4 1094.39
    -7 -3 4 1234.28
    -7 -3 4 1126.29
    -7 3 4 1171.88
    -7 3 4 1241.68
    -7 3 4 1222.98
    -7 3 4 1080.89
    -7 3 4 1336.07
    -7 3 4 1332.47
    7 3 -4 1189.18
    7 3 -4 1297.87
    -7 3 4 1090.79
    -5 -3 4 334.77
    -5 -3 4 322.07
    5 -3 -4 313.87
    -5 -3 4 318.67
    -5 -3 4 339.67
    -5 -3 4 331.77
    -5 3 4 273.87
    -5 3 4 361.36
    -5 3 4 303.97
    -5 3 4 348.37
    5 3 -4 313.67
    -5 3 4 326.07
    5 3 -4 327.67
    5 3 -4 339.87
    3 -3 -4 13.1
    -3 -3 4 14.7
    -3 -3 4 15
    -3 -3 4 14.4
    3 -3 -4 19.2
    -3 -3 4 10.5
    3 3 -4 17.3
    3 3 -4 16
    -3 3 4 15.9
    3 3 -4 17
    -3 3 4 15.8
    1 -3 -4 3590.64
    -1 -3 4 3326.97
    1 -3 -4 3624.84
    1 -3 -4 3904.51
    -1 -3 4 3591.84
    1 3 -4 3697.23
    -1 3 4 3846.92
    1 3 -4 3545.25
    -1 -3 -4 100.89
    -1 -3 -4 107.19
    1 -3 4 99.79
    -1 -3 -4 111.39
    -1 3 -4 111.39
    1 3 4 121.19
    -1 3 -4 104.39
    -1 3 -4 108.49
    -1 3 -4 102.79
    -1 3 -4 103.19
    -1 3 -4 102.49
    -1 3 -4 95.49
    -1 3 -4 114.89
    -3 -3 -4 28.4
    -3 -3 -4 32.6
    -3 -3 -4 31
    3 -3 4 29.7
    -3 -3 -4 28.5
    -3 -3 -4 24.8
    -3 -3 -4 37
    -3 -3 -4 33
    3 -3 4 27.6
    -3 3 -4 30.5
    -3 3 -4 35.2
    -3 3 -4 29
    -3 3 -4 31.6
    -3 3 -4 32.8
    -3 3 -4 30.9
    -3 3 -4 31.7
    -3 3 -4 30
    -3 3 -4 32.9
    -3 3 -4 29.5
    -5 -3 -4 3.7
    -5 -3 -4 6.2
    -5 -3 -4 6.4
    -5 -3 -4 4.1
    -5 -3 -4 3.9
    -5 -3 -4 9.5
    -5 -3 -4 4.6
    -5 -3 -4 4.7
    -5 3 -4 5.4
    -5 3 -4 2.8
    -5 3 -4 3
    -5 3 -4 6.8
    -5 3 -4 6.5
    -5 3 -4 2.7
    -5 3 -4 5.3
    -7 -3 -4 1237.08
    -7 -3 -4 1252.47
    -7 -3 -4 1237.78
    -7 -3 -4 1312.17
    -7 -3 -4 1268.17
    -7 -3 -4 1379.16
    -7 3 -4 1220.18
    -7 3 -4 1285.07
    -7 3 -4 1268.77
    -7 3 -4 1350.46
    -7 3 -4 1295.07
    -7 3 -4 1357.16
    -7 3 -4 1264.57
    -9 -3 -4 78.39
    -9 -3 -4 77.99
    -9 -3 -4 79.39
    -9 -3 -4 75.49
    -9 -3 -4 80.59
    -9 -3 -4 82.59
    -9 3 -4 75.19
    -9 3 -4 74.09
    -9 3 -4 82.09
    -9 3 -4 69.99
    -9 3 -4 79.79
    -9 3 -4 76.89
    -11 -3 -4 113.39
    -11 -3 -4 108.69
    -11 -3 -4 103.59
    -11 -3 -4 101.29
    -11 -3 -4 113.09
    -11 3 -4 103.99
    -11 3 -4 108.79
    -11 3 -4 101.49
    -11 3 -4 102.79
    -11 3 -4 119.49
    -11 3 -4 99.59
    -13 -3 -4 198.48
    -13 -3 -4 214.38
    -13 -3 -4 204.48
    -13 3 -4 215.08
    -13 3 -4 197.98
    -13 3 -4 214.08
    -13 3 -4 190.38
    -18 -4 4 282.77
    -18 -4 4 296.37
    -18 -4 4 301.87
    -18 -4 4 290.67
    -18 4 4 285.47
    -18 4 4 297.87
    -18 4 4 275.87
    -16 -4 4 287.87
    -16 -4 4 311.27
    -16 -4 4 320.07
    -16 -4 4 338.97
    -16 -4 4 310.77
    -16 4 4 311.67
    -16 4 4 312.87
    -16 4 4 318.57
    -16 4 4 316.37
    -16 4 4 328.67
    -14 -4 4 37.9
    -14 -4 4 37.5
    -14 -4 4 39.3
    -14 -4 4 38.3
    -14 4 4 36.2
    -14 4 4 40.5
    -14 4 4 37.7
    -14 4 4 39.5
    -14 4 4 33.3
    -14 4 4 35.4
    14 4 -4 38.3
    -12 -4 4 702.23
    -12 -4 4 708.53
    -12 -4 4 723.83
    -12 -4 4 765.42
    -12 -4 4 744.33
    -12 4 4 716.43
    -12 4 4 725.23
    -12 4 4 670.63
    -12 4 4 739.53
    -12 4 4 764.42
    -12 4 4 693.43
    12 4 -4 746.33
    -12 4 4 742.13
    -12 4 4 694.03
    -10 -4 4 1834.02
    -10 -4 4 2234.98
    10 -4 -4 2185.48
    -10 -4 4 2131.99
    -10 -4 4 2068.69
    -10 -4 4 2105.59
    -10 -4 4 2044.4
    -10 4 4 2100.79
    -10 4 4 2347.07
    -10 4 4 2171.68
    -10 4 4 2064.69
    -10 4 4 2109.99
    10 4 -4 2099.09
    -10 4 4 2088.49
    -10 4 4 2253.67
    -10 4 4 2007.9
    -8 -4 4 204.88
    -8 -4 4 174.88
    -8 -4 4 203.78
    -8 -4 4 187.58
    8 -4 -4 180.08
    -8 -4 4 169.68
    -8 -4 4 177.78
    -8 -4 4 204.18
    8 4 -4 184.98
    -8 4 4 183.98
    -8 4 4 198.48
    -8 4 4 185.38
    -8 4 4 175.38
    -8 4 4 194.48
    -8 4 4 193.88
    8 4 -4 196.88
    -8 4 4 174.78
    -6 -4 4 948.61
    -6 -4 4 993.3
    -6 -4 4 1034.2
    -6 -4 4 1086.99
    -6 -4 4 1056.89
    -6 -4 4 1208.98
    -6 -4 4 1175.68
    -6 4 4 1166.58
    -6 4 4 1059.49
    6 4 -4 1200.58
    6 4 -4 1083.29
    -6 4 4 1151.48
    -6 4 4 1197.08
    -6 4 4 1094.19
    -6 4 4 952.5
    -6 4 4 1081.89
    -6 4 4 1193.28
    -4 -4 4 79.39
    -4 -4 4 90.79
    4 -4 -4 82.99
    4 -4 -4 71.69
    -4 -4 4 74.29
    -4 -4 4 85.29
    -4 -4 4 83.39
    4 4 -4 84.99
    4 4 -4 76.09
    -4 4 4 68.79
    -4 4 4 81.29
    4 4 -4 79.79
    2 -4 -4 3678.23
    -2 -4 4 3386.16
    2 -4 -4 3929.71
    -2 -4 4 3447.16
    2 -4 -4 3741.03
    2 4 -4 3435.36
    -2 4 4 3524.55
    0 -4 4 1885.11
    0 -4 -4 1970.4
    0 -4 4 1644.74
    0 -4 -4 1954.8
    0 -4 -4 1673.83
    0 4 4 2038.7
    0 4 -4 1852.21
    0 4 -4 1951.9
    0 4 -4 2082.69
    0 4 -4 1973.4
    0 4 -4 1875.21
    0 4 -4 1934.71
    -2 -4 -4 1122.29
    -2 -4 -4 958.8
    2 -4 4 960.5
    2 -4 4 1035
    -2 -4 -4 999.8
    -2 -4 -4 1165.88
    -2 4 -4 1036.4
    -2 4 -4 1031.3
    -2 4 -4 1015.5
    -2 4 -4 1088.29
    -2 4 -4 1069.99
    -2 4 -4 946.91
    -2 4 -4 1087.89
    -2 4 -4 1166.58
    -2 4 -4 1052.19
    4 -4 4 6.6
    -4 -4 -4 6.2
    -4 -4 -4 4.7
    -4 -4 -4 6.4
    -4 -4 -4 9.4
    -4 -4 -4 8.4
    -4 -4 -4 5.9
    -4 -4 -4 5.2
    -4 -4 -4 6.6
    -4 4 -4 7.1
    -4 4 -4 9.4
    -4 4 -4 6.3
    -4 4 -4 6.4
    -4 4 -4 5.4
    -4 4 -4 4.6
    -4 4 -4 7.2
    -4 4 -4 5.2
    -4 4 -4 6.1
    -4 4 -4 10.2
    -6 -4 -4 268.07
    -6 -4 -4 259.97
    -6 -4 -4 268.97
    -6 -4 -4 279.87
    -6 -4 -4 246.28
    -6 -4 -4 260.27
    -6 4 -4 235.98
    -6 4 -4 279.67
    -6 4 -4 244.68
    -6 4 -4 271.07
    -6 4 -4 257.37
    -6 4 -4 242.38
    -6 4 -4 278.97
    -8 -4 -4 2027.2
    -8 -4 -4 2003.7
    -8 -4 -4 2009.4
    -8 -4 -4 1960.1
    -8 -4 -4 1885.31
    -8 -4 -4 2156.18
    -8 4 -4 1877.11
    -8 4 -4 1957.2
    -8 4 -4 2017.2
    -8 4 -4 1954
    -8 4 -4 1886.21
    -8 4 -4 1990.8
    -8 4 -4 1841.72
    -8 4 -4 1872.91
    -8 4 -4 1947.81
    -10 -4 -4 1.1
    -10 -4 -4 3.3
    -10 -4 -4 0.1
    -10 -4 -4 7.5
    -10 4 -4 0.8
    -10 4 -4 8.1
    -10 4 -4 1
    -12 -4 -4 154.38
    -12 -4 -4 143.59
    -12 -4 -4 144.89
    -12 4 -4 145.79
    -12 4 -4 153.78
    -12 4 -4 132.59
    -12 4 -4 136.29
    -12 4 -4 139.39
    -14 -4 -4 91.19
    -14 -4 -4 94.49
    -14 4 -4 88.89
    -17 -5 4 15.7
    -17 -5 4 16.3
    -17 -5 4 15.8
    -17 -5 4 13.3
    -17 -5 4 15.6
    -17 5 4 20.8
    -17 5 4 15.3
    -17 5 4 14.5
    -17 5 4 15
    -15 -5 4 129.19
    -15 -5 4 116.99
    -15 -5 4 137.39
    -15 -5 4 145.29
    -15 -5 4 129.69
    -15 5 4 113.99
    -15 5 4 134.79
    -15 5 4 124.69
    -15 5 4 144.59
    15 5 -4 128.89
    -13 -5 4 81.49
    -13 -5 4 87.99
    -13 -5 4 70.79
    -13 -5 4 84.39
    -13 -5 4 80.29
    -13 5 4 75.89
    -13 5 4 93.29
    -13 5 4 77.09
    -13 5 4 81.59
    -13 5 4 88.09
    -13 5 4 75.39
    -11 -5 4 974
    -11 -5 4 1000.1
    -11 -5 4 999.3
    -11 -5 4 1019.8
    -11 5 4 1056.59
    -11 5 4 1019.9
    -11 5 4 1017.1
    -11 5 4 1023.9
    11 5 -4 968.8
    -11 5 4 940.71
    -11 5 4 935.01
    -9 -5 4 77.59
    -9 -5 4 74.99
    -9 -5 4 71.09
    -9 -5 4 74.99
    -9 -5 4 79.39
    9 -5 -4 81.19
    -9 -5 4 65.69
    -9 -5 4 76.49
    -9 -5 4 78.69
    -9 5 4 73.89
    -9 5 4 80.39
    -9 5 4 80.69
    -9 5 4 77.49
    -9 5 4 80.39
    9 5 -4 78.79
    9 5 -4 75.99
    -7 -5 4 1704.83
    -7 -5 4 1644.24
    -7 -5 4 1863.91
    -7 -5 4 1968.5
    -7 -5 4 1814.22
    7 -5 -4 1798.12
    -7 5 4 1791.32
    7 5 -4 1787.82
    -7 5 4 1933.71
    -7 5 4 1931.31
    -7 5 4 1994.1
    -7 5 4 1859.71
    -7 5 4 1686.23
    -7 5 4 2131.89
    -5 -5 4 625.64
    -5 -5 4 561.24
    -5 -5 4 602.74
    -5 -5 4 550.64
    -5 -5 4 584.34
    5 -5 -4 564.54
    -5 -5 4 568.74
    5 5 -4 611.24
    -5 5 4 616.24
    5 5 -4 588.44
    5 5 -4 598.94
    -5 5 4 659.83
    -5 5 4 534.15
    5 5 -4 579.54
    -3 -5 4 944.41
    -3 -5 4 996.9
    -3 -5 4 1109.39
    -3 -5 4 1127.99
    3 -5 -4 1041.4
    -3 -5 4 986.9
    3 -5 -4 1007.2
    3 5 -4 1068.79
    3 5 -4 1106.59
    -3 5 4 1155.08
    -3 5 4 1214.18
    3 5 -4 1042.2
    1 -5 -4 852.41
    -1 -5 4 847.72
    -1 -5 4 763.62
    1 -5 -4 748.33
    -1 -5 4 804.92
    1 5 -4 811.32
    1 5 -4 811.32
    -1 5 4 925.51
    -1 5 4 869.71
    1 5 -4 807.42
    1 5 -4 807.42
    1 -5 4 348.27
    -1 -5 -4 403.96
    -1 -5 -4 339.57
    1 -5 4 332.87
    -1 -5 -4 412.76
    -1 -5 -4 349.96
    -1 5 -4 396.86
    -1 5 -4 391.46
    -1 5 -4 412.26
    -1 5 -4 387.76
    1 5 4 381.96
    -1 5 -4 411.26
    -1 5 -4 370.76
    -1 5 -4 415.06
    -1 5 -4 387.06
    -3 -5 -4 170.38
    -3 -5 -4 181.38
    -3 -5 -4 188.48
    3 -5 4 177.48
    -3 -5 -4 184.68
    -3 -5 -4 175.38
    -3 -5 -4 170.88
    -3 5 -4 184.68
    -3 5 -4 176.08
    -3 5 -4 189.48
    -3 5 -4 164.28
    -3 5 -4 180.68
    -3 5 -4 189.88
    -3 5 -4 182.18
    -3 5 -4 172.18
    -3 5 -4 187.18
    -3 5 -4 180.08
    -5 -5 -4 112.59
    -5 -5 -4 117.39
    -5 -5 -4 116.89
    -5 -5 -4 129.89
    -5 -5 -4 112.59
    -5 -5 -4 117.59
    5 -5 4 107.39
    -5 -5 -4 108.29
    -5 5 -4 108.19
    -5 5 -4 120.59
    -5 5 -4 113.69
    -5 5 -4 117.59
    -5 5 -4 129.69
    -5 5 -4 114.29
    -5 5 -4 107.29
    -5 5 -4 118.59
    -5 5 -4 98.39
    -7 -5 -4 1568.54
    -7 -5 -4 1506.45
    -7 -5 -4 1510.85
    -7 -5 -4 1480.65
    -7 -5 -4 1508.35
    -7 -5 -4 1369.06
    -7 5 -4 1440.26
    -7 5 -4 1315.77
    -7 5 -4 1503.95
    -7 5 -4 1550.64
    -7 5 -4 1373.66
    -7 5 -4 1526.35
    -7 5 -4 1452.15
    -7 5 -4 1559.04
    -9 -5 -4 396.76
    -9 -5 -4 356.46
    -9 -5 -4 377.86
    -9 -5 -4 385.26
    -9 -5 -4 407.36
    -9 -5 -4 390.46
    -9 5 -4 355.16
    -9 5 -4 365.86
    -9 5 -4 383.46
    -9 5 -4 379.26
    -9 5 -4 367.46
    -9 5 -4 376.26
    -9 5 -4 362.36
    -9 5 -4 358.96
    -11 -5 -4 235.38
    -11 -5 -4 238.58
    -11 -5 -4 209.38
    -11 -5 -4 245.88
    -11 -5 -4 229.18
    -11 -5 -4 249.78
    -11 5 -4 220.88
    -11 5 -4 222.38
    -11 5 -4 221.48
    -11 5 -4 241.28
    -13 -5 -4 399.96
    -13 -5 -4 359.86
    -13 5 -4 343.27
    -13 5 -4 355.36
    -18 -6 4 106.19
    -18 -6 4 104.99
    -18 -6 4 102.69
    -18 6 4 104.29
    -18 6 4 104.29
    -16 -6 4 571.54
    -16 -6 4 596.84
    -16 -6 4 575.94
    -16 -6 4 551.74
    -16 -6 4 532.05
    16 6 -4 533.75
    -16 6 4 601.54
    -16 6 4 570.64
    -16 6 4 506.15
    -16 6 4 543.35
    -14 -6 4 39.3
    -14 -6 4 28.5
    -14 -6 4 34.6
    -14 -6 4 39.9
    -14 6 4 45.8
    -14 6 4 37.1
    14 6 -4 42.2
    -14 6 4 39.7
    -14 6 4 36.3
    -14 6 4 40
    -12 -6 4 75.29
    -12 -6 4 74.39
    -12 -6 4 79.59
    -12 -6 4 72.09
    -12 -6 4 76.09
    -12 -6 4 64.29
    -12 6 4 80.49
    12 6 -4 80.99
    -12 6 4 84.09
    -12 6 4 77.49
    -12 6 4 70.09
    -12 6 4 66.89
    -12 6 4 77.59
    -10 -6 4 731.23
    -10 -6 4 710.33
    -10 -6 4 743.63
    -10 -6 4 728.13
    -10 -6 4 742.93
    -10 6 4 768.52
    -10 6 4 702.53
    -10 6 4 757.12
    -10 6 4 640.34
    -10 6 4 749.82
    -10 6 4 705.03
    10 6 -4 751.12
    8 -6 -4 39.3
    -8 -6 4 36.9
    -8 -6 4 36.5
    -8 -6 4 40.1
    -8 -6 4 43.1
    -8 -6 4 36.8
    -8 -6 4 42.9
    -8 6 4 39.9
    -8 6 4 40.5
    -8 6 4 39.5
    8 6 -4 42.7
    -8 6 4 36.9
    8 6 -4 42.3
    -8 6 4 35.8
    6 -6 -4 203.48
    -6 -6 4 214.48
    -6 -6 4 210.88
    -6 -6 4 202.58
    -6 6 4 211.48
    6 6 -4 218.28
    -6 6 4 221.58
    -6 6 4 187.88
    6 6 -4 206.08
    6 6 -4 224.08
    -6 6 4 194.28
    -4 -6 4 44.9
    -4 -6 4 45.7
    4 -6 -4 45
    -4 -6 4 54.59
    -4 -6 4 43.7
    -4 6 4 51.79
    4 6 -4 46
    4 6 -4 42.6
    -4 6 4 44
    4 6 -4 52.09
    4 6 -4 48.4
    2 -6 -4 609.74
    2 -6 -4 693.43
    -2 -6 4 567.54
    -2 -6 4 727.83
    -2 -6 4 710.43
    -2 6 4 775.72
    2 6 -4 697.03
    2 6 -4 656.23
    -2 6 4 689.63
    2 6 -4 638.14
    2 6 -4 640.14
    2 6 -4 674.83
    0 -6 -4 72.49
    0 -6 -4 83.49
    0 -6 4 81.89
    0 6 -4 83.29
    0 6 -4 80.49
    0 6 4 78.19
    0 6 -4 69.49
    0 6 -4 79.39
    0 6 -4 77.89
    0 6 -4 86.79
    0 6 -4 80.39
    2 -6 4 707.33
    2 -6 4 762.92
    -2 -6 -4 800.82
    -2 -6 -4 665.33
    -2 -6 -4 830.12
    -2 -6 -4 724.63
    -2 6 -4 746.73
    -2 6 -4 751.32
    -2 6 -4 755.42
    -2 6 -4 751.22
    -2 6 -4 793.72
    -2 6 -4 806.62
    -2 6 -4 669.93
    -2 6 -4 804.22
    -2 6 -4 768.12
    -2 6 -4 757.02
    -4 -6 -4 166.58
    4 -6 4 192.18
    4 -6 4 171.48
    -4 -6 -4 160.38
    -4 -6 -4 171.98
    -4 -6 -4 186.08
    -4 -6 -4 191.28
    -4 6 -4 182.68
    -4 6 -4 174.98
    -4 6 -4 175.88
    -4 6 -4 162.28
    -4 6 -4 206.98
    -4 6 -4 180.48
    -4 6 -4 166.58
    -4 6 -4 171.78
    -4 6 -4 190.38
    -6 -6 -4 3.4
    -6 -6 -4 7.8
    -6 -6 -4 5
    -6 -6 -4 9.2
    -6 -6 -4 10.8
    -6 -6 -4 9.8
    -6 -6 -4 5.5
    -6 6 -4 9.1
    -6 6 -4 4.2
    -6 6 -4 4
    -6 6 -4 6
    -6 6 -4 5
    -6 6 -4 6.1
    -6 6 -4 5.7
    -6 6 -4 6.6
    -8 -6 -4 513.85
    -8 -6 -4 619.94
    -8 -6 -4 674.93
    -8 -6 -4 619.34
    -8 -6 -4 643.24
    -8 -6 -4 627.14
    -8 6 -4 651.53
    -8 6 -4 612.84
    -8 6 -4 581.04
    -8 6 -4 626.84
    -8 6 -4 577.64
    -8 6 -4 518.35
    -8 6 -4 624.74
    -10 -6 -4 43.9
    -10 -6 -4 36.6
    -10 -6 -4 36.9
    -10 -6 -4 43.9
    -10 -6 -4 39.6
    -10 6 -4 38.5
    -10 6 -4 43.7
    -10 6 -4 39.9
    -10 6 -4 37.3
    -10 6 -4 40.4
    -10 6 -4 35.9
    -12 -6 -4 87.29
    -12 -6 -4 85.29
    -12 -6 -4 96.29
    -12 6 -4 88.89
    -12 6 -4 85.69
    -12 6 -4 83.79
    -17 -7 4 211.08
    -17 -7 4 222.78
    -17 -7 4 219.78
    -17 7 4 222.48
    -17 7 4 218.18
    -17 7 4 229.78
    -17 7 4 231.18
    -15 -7 4 386.16
    -15 -7 4 402.86
    -15 -7 4 420.36
    -15 -7 4 405.46
    -15 -7 4 460.75
    -15 7 4 414.96
    15 7 -4 396.06
    -15 7 4 405.36
    -15 7 4 359.46
    -15 7 4 433.36
    -13 -7 4 82.69
    -13 -7 4 90.39
    -13 -7 4 96.79
    -13 -7 4 95.89
    -13 -7 4 87.09
    13 7 -4 94.79
    -13 7 4 102.09
    -13 7 4 75.99
    -13 7 4 90.79
    -13 7 4 92.59
    -13 7 4 92.39
    -13 7 4 87.59
    -11 -7 4 1350.36
    -11 -7 4 1284.97
    -11 -7 4 1300.27
    -11 -7 4 1214.18
    -11 -7 4 1295.57
    -11 -7 4 1230.38
    -11 7 4 1236.98
    -11 7 4 1348.37
    -11 7 4 1303.57
    -11 7 4 1326.57
    -11 7 4 1122.09
    11 7 -4 1274.57
    -9 -7 4 57.39
    -9 -7 4 52.59
    -9 -7 4 46.3
    -9 -7 4 45.5
    -9 -7 4 64.59
    -9 -7 4 52.59
    -9 7 4 44.6
    -9 7 4 54.59
    9 7 -4 50.89
    -9 7 4 53.29
    -9 7 4 49.7
    9 7 -4 53.69
    -9 7 4 47.9
    -9 7 4 56.69
    -7 -7 4 1861.81
    -7 -7 4 1929.51
    -7 -7 4 1777.32
    -7 -7 4 1670.23
    -7 -7 4 1893.41
    7 -7 -4 1832.92
    -7 -7 4 1718.53
    7 7 -4 1815.02
    7 7 -4 1862.01
    -7 7 4 1721.63
    -7 7 4 1825.62
    -7 7 4 1950.2
    7 7 -4 1822.02
    -7 7 4 1996.5
    -7 7 4 1675.83
    -5 -7 4 4529.35
    5 -7 -4 4803.82
    -5 -7 4 4732.23
    -5 7 4 5609.24
    -5 7 4 4875.21
    5 7 -4 4778.22
    -3 -7 4 1891.51
    -3 -7 4 1976
    -3 -7 4 1737.03
    3 -7 -4 1904.21
    3 -7 -4 1819.42
    3 7 -4 1975.3
    3 7 -4 1862.41
    -3 7 4 1965
    3 7 -4 1923.11
    3 7 -4 1851.81
    3 7 -4 1858.61
    -3 7 4 2007.3
    -1 -7 4 110.79
    1 -7 -4 111.39
    1 -7 -4 116.89
    -1 -7 4 92.89
    -1 -7 4 108.79
    1 -7 -4 96.29
    1 7 -4 111.89
    1 7 -4 107.99
    1 7 -4 104.39
    1 7 -4 108.09
    1 7 -4 103.09
    -1 7 4 112.09
    1 7 -4 110.89
    -1 -7 -4 112.79
    1 -7 4 91.49
    1 -7 4 83.69
    -1 -7 -4 111.09
    -1 -7 -4 81.99
    -1 -7 -4 105.49
    -1 7 -4 82.69
    -1 7 -4 100.29
    -1 7 -4 97.39
    -1 7 -4 105.59
    -1 7 -4 83.59
    1 7 4 94.39
    -1 7 -4 104.09
    3 -7 4 2761.72
    -3 -7 -4 2924.11
    -3 -7 -4 3188.08
    -3 -7 -4 2680.43
    -3 -7 -4 2731.03
    -3 7 -4 3121.39
    -3 7 -4 3040
    -3 7 -4 2821.02
    -3 7 -4 2658.63
    -3 7 -4 2759.42
    -3 7 -4 2990.2
    -3 7 -4 2873.61
    -3 7 -4 2800.52
    -5 -7 -4 1
    -5 -7 -4 0.2
    5 -7 4 2.1
    -5 -7 -4 1.2
    -5 -7 -4 0.7
    -5 -7 -4 0.9
    -5 -7 -4 1
    -5 -7 -4 4.7
    -5 7 -4 4.8
    -5 7 -4 0.4
    -5 7 -4 2.4
    -5 7 -4 2
    -5 7 -4 1.2
    -5 7 -4 1.3
    -5 7 -4 2.6
    -7 -7 -4 476.65
    -7 -7 -4 471.25
    -7 -7 -4 496.15
    -7 -7 -4 477.75
    -7 -7 -4 486.95
    -7 7 -4 449.95
    -7 7 -4 454.75
    -7 7 -4 484.85
    -7 7 -4 452.45
    -7 7 -4 501.85
    -9 -7 -4 239.28
    -9 -7 -4 235.48
    -9 -7 -4 194.58
    -9 -7 -4 254.27
    -9 -7 -4 226.98
    -9 7 -4 227.18
    -9 7 -4 229.18
    -9 7 -4 188.58
    -9 7 -4 218.88
    -9 7 -4 221.18
    -9 7 -4 226.18
    -11 -7 -4 525.95
    -11 -7 -4 602.04
    -11 -7 -4 585.64
    -11 -7 -4 618.34
    -11 7 -4 566.34
    -11 7 -4 563.44
    -13 -7 -4 704.83
    -13 -7 -4 798.92
    -13 7 -4 739.23
    -13 7 -4 678.33
    -16 -8 4 153.78
    -16 -8 4 164.48
    -16 8 4 164.98
    16 8 -4 162.48
    -16 8 4 169.98
    -16 8 4 176.28
    -16 8 4 164.28
    -14 -8 4 109.89
    -14 -8 4 118.99
    -14 -8 4 115.19
    -14 -8 4 106.59
    -14 8 4 112.79
    -14 8 4 116.49
    -14 8 4 117.59
    -14 8 4 109.79
    -14 8 4 131.79
    14 8 -4 112.59
    -12 -8 4 34.4
    -12 -8 4 37.3
    -12 -8 4 39.7
    -12 -8 4 34.9
    -12 -8 4 38.2
    -12 8 4 34.2
    -12 8 4 37.7
    -12 8 4 36.2
    -12 8 4 32.7
    -12 8 4 29.4
    12 8 -4 39.7
    -12 8 4 36.7
    -10 -8 4 80.59
    -10 -8 4 78.89
    -10 -8 4 86.99
    -10 -8 4 77.99
    -10 -8 4 86.39
    -10 -8 4 74.09
    -10 8 4 75.39
    -10 8 4 69.29
    -10 8 4 95.69
    -10 8 4 76.69
    10 8 -4 93.59
    -10 8 4 84.99
    -8 -8 4 47.2
    -8 -8 4 46.1
    -8 -8 4 48.6
    -8 -8 4 39.6
    -8 -8 4 43
    -8 8 4 47.4
    -8 8 4 52.29
    -8 8 4 29.9
    -8 8 4 44
    -8 8 4 37.9
    -8 8 4 39
    8 8 -4 36.9
    -6 -8 4 87.09
    -6 -8 4 65.79
    -6 -8 4 76.59
    6 -8 -4 68.19
    6 8 -4 79.79
    6 8 -4 63.29
    -6 8 4 72.79
    -6 8 4 69.29
    -6 8 4 73.69
    6 8 -4 83.09
    -6 8 4 78.99
    -6 8 4 85.59
    4 -8 -4 17.1
    -4 -8 4 16.6
    -4 -8 4 19
    -4 -8 4 14.5
    -4 -8 4 17.3
    4 8 -4 16.1
    -4 8 4 22.3
    4 8 -4 15.9
    4 8 -4 18.2
    4 8 -4 14.8
    -4 8 4 21.4
    -4 8 4 21.4
    -2 -8 4 197.68
    -2 -8 4 212.18
    2 -8 -4 225.98
    2 -8 -4 200.68
    2 -8 -4 188.78
    2 8 -4 207.18
    2 8 -4 194.08
    -2 8 4 197.18
    2 8 -4 195.28
    -2 8 4 189.38
    2 8 -4 218.18
    2 8 -4 181.88
    0 -8 -4 39.5
    0 -8 4 39.7
    0 -8 4 36
    0 -8 4 37.3
    0 -8 -4 38.9
    0 8 -4 34.4
    0 8 -4 35.5
    0 8 4 34
    0 8 -4 38.4
    0 8 -4 38.5
    0 8 -4 38.4
    -2 -8 -4 115.09
    2 -8 4 132.29
    -2 -8 -4 123.49
    -2 -8 -4 144.19
    2 -8 4 122.09
    -2 -8 -4 147.29
    -2 8 -4 121.09
    -2 8 -4 134.19
    -2 8 -4 142.39
    -2 8 -4 128.09
    -2 8 -4 113.39
    -2 8 -4 135.29
    -2 8 -4 151.98
    -2 8 -4 149.69
    -4 -8 -4 1250.77
    -4 -8 -4 1401.06
    -4 -8 -4 1292.07
    4 -8 4 1279.87
    -4 -8 -4 1333.27
    -4 -8 -4 1370.66
    -4 8 -4 1259.07
    -4 8 -4 1305.27
    -4 8 -4 1319.87
    -4 8 -4 1427.76
    -4 8 -4 1411.06
    -4 8 -4 1292.07
    -4 8 -4 1517.25
    -6 -8 -4 33
    -6 -8 -4 32.6
    -6 -8 -4 34.8
    6 -8 4 25.1
    -6 -8 -4 29.7
    -6 8 -4 33.6
    -6 8 -4 28.2
    -6 8 -4 31
    -6 8 -4 28.6
    -6 8 -4 27.5
    -6 8 -4 35.3
    -8 -8 -4 16
    -8 -8 -4 10.3
    -8 -8 -4 11.9
    -8 -8 -4 11.4
    -8 8 -4 11.1
    -8 8 -4 11.7
    -8 8 -4 18.5
    -8 8 -4 11.2
    -10 -8 -4 9.5
    -10 -8 -4 7.1
    -10 -8 -4 12.9
    -10 -8 -4 12.1
    -10 8 -4 6.9
    -10 8 -4 8.4
    -10 8 -4 8.1
    -10 8 -4 10.3
    -10 8 -4 7.6
    -12 -8 -4 35.8
    -12 -8 -4 42.7
    -12 -8 -4 34.7
    -12 8 -4 39.4
    -12 8 -4 36
    -15 -9 4 992.4
    -15 -9 4 986.1
    -15 9 4 946.51
    -15 9 4 915.21
    -15 9 4 1016.8
    -15 9 4 1012.8
    -15 9 4 1099.79
    -13 -9 4 12.6
    -13 -9 4 16.2
    -13 -9 4 12.1
    13 9 -4 14.9
    -13 9 4 12.9
    -13 9 4 17.3
    -13 9 4 13.5
    -13 9 4 7
    -13 9 4 18.1
    -11 -9 4 490.25
    -11 -9 4 503.35
    -11 -9 4 516.15
    -11 -9 4 532.75
    -11 9 4 439.06
    -11 9 4 457.35
    -11 9 4 550.74
    -11 9 4 443.76
    -11 9 4 529.55
    11 9 -4 505.05
    -11 9 4 525.15
    -9 -9 4 11.8
    -9 -9 4 8.5
    -9 -9 4 10.2
    -9 -9 4 14.7
    -9 -9 4 13.9
    -9 9 4 12.2
    -9 9 4 7
    -9 9 4 17.1
    -9 9 4 10.9
    -9 9 4 5.3
    9 9 -4 10.7
    -7 -9 4 1774.92
    -7 -9 4 1765.52
    -7 -9 4 1789.92
    7 9 -4 1790.62
    -7 9 4 1896.41
    -7 9 4 1821.92
    -7 9 4 1721.83
    -7 9 4 1847.62
    -7 9 4 1643.74
    7 9 -4 1786.12
    5 -9 -4 1527.75
    -5 -9 4 1554.44
    -5 -9 4 1438.86
    -5 -9 4 1476.55
    -5 -9 4 1413.96
    -5 9 4 1671.03
    -5 9 4 1604.54
    -5 9 4 1464.95
    5 9 -4 1489.95
    5 9 -4 1522.75
    -5 9 4 1626.74
    -3 -9 4 201.18
    -3 -9 4 172.68
    3 -9 -4 198.58
    -3 -9 4 197.08
    3 9 -4 197.28
    -3 9 4 197.78
    3 9 -4 217.58
    -3 9 4 211.68
    -3 9 4 219.98
    3 9 -4 195.48
    3 9 -4 209.58
    3 9 -4 186.98
    1 -9 -4 955.5
    -1 -9 4 878.21
    -1 -9 4 904.61
    1 -9 -4 814.72
    -1 -9 4 878.31
    -1 9 4 943.01
    1 9 -4 874.91
    1 9 -4 921.21
    -1 9 4 914.91
    1 9 -4 939.31
    1 9 -4 916.61
    1 9 -4 940.51
    1 -9 4 409.76
    -1 -9 -4 438.96
    -1 -9 -4 367.16
    -1 -9 -4 418.36
    1 -9 4 392.26
    -1 9 -4 425.26
    -1 9 -4 411.96
    -1 9 -4 402.36
    -1 9 -4 418.76
    -1 9 -4 412.26
    -3 -9 -4 1929.91
    3 -9 4 1875.11
    -3 -9 -4 1995.2
    -3 -9 -4 1775.92
    -3 -9 -4 1874.21
    -3 9 -4 1909.51
    -3 9 -4 1863.31
    -3 9 -4 1803.12
    -3 9 -4 1747.03
    -3 9 -4 1761.02
    -3 9 -4 1830.42
    -5 -9 -4 242.38
    -5 -9 -4 236.98
    -5 -9 -4 230.18
    5 -9 4 225.38
    -5 -9 -4 235.78
    -5 9 -4 230.68
    -5 9 -4 235.88
    -5 9 -4 243.58
    -5 9 -4 225.08
    -5 9 -4 239.98
    -5 9 -4 222.78
    -7 -9 -4 600.74
    -7 -9 -4 549.15
    7 -9 4 517.35
    -7 -9 -4 631.44
    -7 9 -4 580.54
    -7 9 -4 566.14
    -7 9 -4 533.55
    -7 9 -4 558.94
    -7 9 -4 543.85
    -7 9 -4 528.95
    -7 9 -4 571.34
    -7 9 -4 579.54
    -9 -9 -4 40
    -9 -9 -4 52.49
    -9 -9 -4 52.59
    -9 9 -4 54.49
    -9 9 -4 41.2
    -9 9 -4 50.99
    -9 9 -4 44.9
    -9 9 -4 47
    -9 9 -4 43.6
    -11 -9 -4 604.64
    -11 -9 -4 593.24
    -11 9 -4 506.05
    -11 9 -4 552.74
    -16 -10 4 4.1
    -16 -10 4 5
    16 10 -4 4.8
    -16 10 4 3.3
    -16 10 4 1.1
    -14 -10 4 60.99
    -14 -10 4 62.69
    -14 10 4 57.79
    -14 10 4 54.39
    -14 10 4 56.09
    14 10 -4 68.69
    -14 10 4 67.29
    -12 -10 4 9.3
    -12 -10 4 8.5
    12 10 -4 9.2
    -12 10 4 10.6
    -12 10 4 8.7
    -12 10 4 9
    -12 10 4 9.5
    -12 10 4 9.7
    -10 -10 4 17.9
    -10 -10 4 16.7
    -10 10 4 13.1
    -10 10 4 26.2
    -10 10 4 23.4
    -10 10 4 26.5
    -10 10 4 24.6
    -10 10 4 20.9
    10 10 -4 16.4
    -8 -10 4 344.27
    -8 -10 4 287.37
    -8 -10 4 319.07
    -8 -10 4 337.07
    -8 10 4 344.57
    -8 10 4 337.47
    -8 10 4 349.27
    -8 10 4 331.37
    8 10 -4 323.67
    -6 -10 4 20.7
    -6 -10 4 15.1
    6 10 -4 20.1
    6 10 -4 17.7
    -6 10 4 27
    -6 10 4 18.1
    -6 10 4 22.2
    -6 10 4 19.7
    -4 -10 4 79.19
    -4 -10 4 83.79
    -4 -10 4 84.19
    4 -10 -4 84.99
    4 10 -4 84.49
    -4 10 4 111.29
    4 10 -4 85.09
    -4 10 4 84.69
    -4 10 4 92.09
    -4 10 4 93.69
    -2 -10 4 7.5
    -2 -10 4 3.6
    2 -10 -4 4.5
    2 -10 -4 3.8
    -2 -10 4 3.4
    2 10 -4 5.8
    2 10 -4 4
    -2 10 4 5.4
    2 10 -4 4.6
    -2 10 4 4.7
    2 10 -4 3.7
    2 10 -4 2
    0 -10 -4 27.7
    0 -10 -4 26.6
    0 -10 4 31.5
    0 -10 4 30
    0 10 -4 25.6
    0 10 4 31
    0 10 -4 33.9
    0 10 -4 27.8
    0 10 -4 33.6
    0 10 -4 28.1
    2 -10 4 3.6
    -2 -10 -4 3.8
    -2 10 -4 5
    -2 10 -4 5.6
    -2 10 -4 4.4
    -2 10 -4 4.6
    -2 10 -4 5.1
    -2 10 -4 4.9
    -4 -10 -4 307.67
    -4 -10 -4 286.17
    -4 -10 -4 320.87
    4 -10 4 272.17
    -4 10 -4 294.07
    -4 10 -4 284.07
    -4 10 -4 276.37
    -4 10 -4 277.17
    -4 10 -4 338.97
    -4 10 -4 296.37
    -4 10 -4 302.57
    -6 -10 -4 14.7
    6 -10 4 13.4
    -6 -10 -4 21.8
    -6 -10 -4 20.4
    -6 -10 -4 18.3
    -6 10 -4 16.6
    -6 10 -4 17
    -6 10 -4 19.9
    -6 10 -4 16.5
    -6 10 -4 17.4
    -6 10 -4 18.6
    -8 -10 -4 142.09
    -8 -10 -4 142.99
    -8 -10 -4 114.99
    -8 -10 -4 110.49
    -8 10 -4 127.09
    -8 10 -4 129.89
    -8 10 -4 105.69
    -8 10 -4 109.69
    -8 10 -4 131.19
    -8 10 -4 120.59
    -10 -10 -4 12.2
    -10 -10 -4 10.2
    -10 -10 -4 10.8
    -10 10 -4 10.8
    -10 10 -4 7.5
    -10 10 -4 12.1
    -10 10 -4 9.9
    -15 -11 4 783.12
    -15 -11 4 758.22
    -15 11 4 704.83
    15 11 -4 733.73
    -15 11 4 692.83
    -13 -11 4 134.79
    -13 -11 4 131.19
    -13 11 4 113.99
    -13 11 4 130.69
    -13 11 4 134.99
    13 11 -4 133.29
    -13 11 4 145.39
    -11 -11 4 755.32
    -11 -11 4 776.42
    -11 11 4 823.62
    11 11 -4 744.23
    -11 11 4 751.12
    -11 11 4 899.81
    -11 11 4 673.93
    -11 11 4 770.42
    -9 -11 4 494.25
    -9 -11 4 488.95
    -9 -11 4 506.55
    -9 -11 4 528.15
    -9 11 4 450.75
    -9 11 4 536.85
    -9 11 4 523.95
    -9 11 4 574.14
    -9 11 4 532.65
    9 11 -4 502.95
    -7 -11 4 588.24
    -7 -11 4 568.34
    -7 -11 4 586.74
    -7 -11 4 577.64
    -7 11 4 610.34
    -7 11 4 564.24
    -7 11 4 648.74
    7 11 -4 637.14
    -7 11 4 652.83
    7 11 -4 603.24
    -5 -11 4 6.6
    5 -11 -4 7.2
    -5 -11 4 8
    -5 11 4 5.8
    -5 11 4 8.6
    5 11 -4 10.3
    -5 11 4 5.1
    5 11 -4 6.5
    5 11 -4 5.8
    -3 -11 4 151.48
    3 -11 -4 150.08
    -3 -11 4 159.88
    3 -11 -4 160.98
    3 11 -4 170.58
    3 11 -4 155.48
    -3 11 4 143.49
    -3 11 4 167.48
    -3 11 4 165.28
    3 11 -4 155.68
    -1 -11 4 2661.23
    -1 -11 4 2516.85
    1 -11 -4 2489.65
    1 -11 -4 2678.73
    1 11 -4 2683.83
    1 11 -4 2662.93
    1 11 -4 2568.34
    1 11 -4 2681.93
    -1 11 4 2741.33
    1 11 -4 2784.72
    1 -11 4 243.28
    -1 -11 -4 239.78
    -1 -11 -4 226.18
    -1 11 -4 250.77
    -1 11 -4 245.78
    -1 11 -4 240.48
    -1 11 -4 233.68
    -1 11 -4 234.28
    3 -11 4 583.54
    -3 -11 -4 584.64
    -3 -11 -4 591.64
    -3 11 -4 592.64
    -3 11 -4 568.14
    -3 11 -4 575.84
    -3 11 -4 572.74
    -3 11 -4 539.95
    5 -11 4 116.69
    -5 -11 -4 122.09
    -5 -11 -4 114.59
    -5 11 -4 117.79
    -5 11 -4 110.09
    -5 11 -4 116.49
    -5 11 -4 111.09
    -5 11 -4 119.39
    -5 11 -4 100.99
    -7 -11 -4 966.1
    7 -11 4 983.3
    -7 -11 -4 1080.99
    -7 -11 -4 976.3
    -7 -11 -4 1113.09
    -7 11 -4 945.51
    -7 11 -4 1029.5
    -7 11 -4 868.41
    -7 11 -4 1111.29
    -7 11 -4 1024.6
    -7 11 -4 1059.39
    -7 11 -4 1148.19
    -7 11 -4 999
    -9 -11 -4 289.07
    -9 -11 -4 296.37
    -9 -11 -4 242.88
    -9 11 -4 264.07
    -9 11 -4 220.48
    -9 11 -4 258.07
    -9 11 -4 261.17
    14 -12 -4 -0.8
    -14 -12 4 8.3
    -14 -12 4 4
    -14 12 4 3.9
    -14 12 4 4.3
    14 12 -4 3.7
    -14 12 4 4.5
    -14 12 4 0
    -12 -12 4 82.29
    -12 -12 4 89.09
    -12 12 4 91.79
    -12 12 4 77.19
    -12 12 4 92.39
    12 12 -4 76.39
    -10 -12 4 145.99
    -10 -12 4 127.59
    -10 -12 4 167.78
    -10 -12 4 168.08
    -10 12 4 159.08
    -10 12 4 172.28
    -10 12 4 166.88
    10 12 -4 136.79
    -10 12 4 128.89
    -10 12 4 160.48
    -8 -12 4 48.6
    -8 -12 4 48.7
    -8 -12 4 44.8
    -8 -12 4 46.7
    -8 12 4 54.69
    -8 12 4 49.4
    -8 12 4 56.49
    -8 12 4 51.19
    -8 12 4 46.9
    8 12 -4 45.1
    -6 -12 4 166.78
    6 -12 -4 163.98
    -6 -12 4 145.89
    -6 -12 4 160.18
    -6 -12 4 171.88
    6 12 -4 184.18
    -6 12 4 189.58
    -6 12 4 147.19
    -6 12 4 178.68
    6 12 -4 158.58
    6 12 -4 173.38
    -6 12 4 176.78
    4 -12 -4 19.6
    4 -12 -4 15.3
    -4 -12 4 18.1
    -4 -12 4 14.2
    -4 12 4 20.7
    4 12 -4 20.5
    4 12 -4 22.8
    4 12 -4 23.1
    -4 12 4 15.3
    -4 12 4 18.8
    2 -12 -4 293.47
    2 -12 -4 316.67
    -2 -12 4 284.17
    2 12 -4 295.87
    -2 12 4 317.17
    2 12 -4 306.47
    2 12 -4 278.17
    2 12 -4 324.57
    0 -12 -4 191.48
    0 -12 4 216.58
    0 -12 -4 195.58
    0 -12 4 194.18
    0 12 -4 210.98
    0 12 -4 212.78
    0 12 -4 184.58
    0 12 -4 190.98
    2 -12 4 2.2
    -2 -12 -4 4.2
    -2 -12 -4 0.5
    2 12 4 2.1
    -2 12 -4 0.5
    -2 12 -4 1.9
    -2 12 -4 3.1
    -2 12 -4 1.2
    -2 12 -4 0.7
    -2 12 -4 1.7
    4 -12 4 78.19
    -4 -12 -4 58.19
    -4 -12 -4 69.19
    -4 12 -4 66.09
    -4 12 -4 68.69
    -4 12 -4 64.79
    -4 12 -4 71.39
    -4 12 -4 64.89
    -6 -12 -4 309.07
    -6 -12 -4 331.37
    6 -12 4 339.37
    -6 -12 -4 290.47
    -6 12 -4 312.97
    -6 12 -4 264.57
    -6 12 -4 313.57
    -6 12 -4 317.17
    -6 12 -4 314.77
    -6 12 -4 330.57
    -6 12 -4 313.67
    -8 -12 -4 78.89
    -8 -12 -4 89.89
    -8 -12 -4 78.39
    -8 12 -4 76.79
    -8 12 -4 81.99
    -8 12 -4 78.79
    -10 -12 -4 25.8
    -10 -12 -4 27.7
    -10 12 -4 29.6
    -10 12 -4 26.1
    -13 -13 4 42.5
    13 -13 -4 35.9
    -13 13 4 35.4
    -13 13 4 31.7
    -13 13 4 39.7
    13 13 -4 38
    -13 13 4 34.3
    11 -13 -4 742.43
    -11 -13 4 844.52
    -11 -13 4 880.51
    -11 13 4 789.52
    -11 13 4 904.11
    -11 13 4 910.11
    11 13 -4 891.31
    -11 13 4 893.61
    -11 13 4 967.5
    9 -13 -4 376.86
    -9 -13 4 401.56
    -9 -13 4 371.96
    -9 -13 4 358.76
    -9 -13 4 399.66
    -9 13 4 403.66
    9 13 -4 403.16
    -9 13 4 414.46
    -9 13 4 417.26
    -9 13 4 386.36
    -9 13 4 328.67
    -7 -13 4 69.59
    7 -13 -4 89.09
    -7 -13 4 82.29
    -7 -13 4 75.19
    -7 -13 4 80.09
    7 13 -4 76.39
    -7 13 4 72.99
    -7 13 4 81.19
    -7 13 4 86.19
    -7 13 4 74.79
    7 13 -4 74.69
    -7 13 4 70.49
    5 -13 -4 43.8
    -5 -13 4 41.3
    -5 -13 4 41.5
    5 13 -4 42.7
    -5 13 4 41.5
    -5 13 4 45.7
    5 13 -4 43.3
    5 13 -4 43.8
    -5 13 4 41.5
    -5 13 4 40.7
    -3 -13 4 581.14
    3 -13 -4 621.34
    3 -13 -4 605.74
    -3 -13 4 582.84
    -3 13 4 624.14
    -3 13 4 595.44
    -3 13 4 608.44
    3 13 -4 578.24
    3 13 -4 605.34
    3 13 -4 576.34
    1 -13 -4 1268.27
    -1 -13 4 1205.68
    1 -13 -4 1301.47
    -1 -13 4 1258.77
    1 13 -4 1255.57
    -1 13 4 1384.16
    -1 13 4 1306.17
    1 13 -4 1258.77
    1 13 -4 1421.06
    -1 -13 -4 36
    -1 -13 -4 38.1
    1 -13 4 49.4
    1 13 4 40.8
    -1 13 -4 42.8
    -1 13 -4 39.2
    -1 13 -4 36
    -1 13 -4 48.5
    -3 -13 -4 676.63
    3 -13 4 714.93
    -3 -13 -4 620.34
    -3 13 -4 675.13
    -3 13 -4 653.53
    -3 13 -4 638.34
    3 13 4 617.64
    -3 13 -4 656.43
    -3 13 -4 647.04
    -5 -13 -4 17
    -5 -13 -4 24.5
    5 -13 4 27.4
    -5 -13 -4 26.3
    -5 13 -4 25.7
    -5 13 -4 20.2
    -5 13 -4 29.2
    -5 13 -4 25.6
    -5 13 -4 20.9
    -5 13 -4 22.2
    -5 13 -4 17.4
    -7 -13 -4 367.86
    -7 -13 -4 342.37
    7 -13 4 357.26
    -7 -13 -4 375.76
    -7 13 -4 362.56
    -7 13 -4 362.16
    -7 13 -4 406.66
    -9 -13 -4 365.96
    -9 -13 -4 319.87
    -9 13 -4 328.67
    -9 13 -4 344.37
    -12 -14 4 213.68
    12 -14 -4 186.28
    -12 14 4 224.18
    -12 14 4 217.78
    12 14 -4 213.28
    -12 14 4 219.08
    -10 -14 4 43.5
    10 -14 -4 32.8
    -10 -14 4 37.8
    -10 14 4 32.7
    -10 14 4 43.8
    10 14 -4 34
    -10 14 4 48
    -10 14 4 48.6
    -10 14 4 44.9
    8 -14 -4 4.6
    -8 -14 4 2.5
    -8 -14 4 6.4
    -8 14 4 5.9
    8 14 -4 5.7
    -8 14 4 5.8
    -8 14 4 5.4
    -8 14 4 6.5
    6 -14 -4 347.37
    -6 -14 4 396.06
    -6 -14 4 307.87
    6 14 -4 386.46
    6 14 -4 341.97
    6 14 -4 333.57
    -6 14 4 362.66
    -6 14 4 368.56
    -6 14 4 354.36
    -6 14 4 360.16
    -4 -14 4 5.8
    -4 -14 4 6.6
    4 -14 -4 3.4
    -4 14 4 7.5
    4 14 -4 5.1
    4 14 -4 4.6
    4 14 -4 8
    -4 14 4 5.9
    -4 14 4 3.7
    -2 -14 4 285.17
    2 -14 -4 285.57
    -2 -14 4 352.86
    2 14 -4 292.87
    -2 14 4 303.17
    -2 14 4 302.87
    2 14 -4 338.27
    0 -14 -4 70.09
    0 -14 4 73.49
    0 -14 -4 74.49
    0 14 -4 78.39
    0 14 -4 65.19
    0 14 4 70.89
    0 14 -4 74.39
    -2 -14 -4 98.49
    -2 -14 -4 84.39
    2 14 4 92.19
    -2 14 -4 113.39
    -2 14 -4 97.09
    -2 14 -4 107.99
    -4 -14 -4 220.68
    -4 -14 -4 231.88
    -4 14 -4 243.28
    -4 14 -4 201.48
    -4 14 -4 200.18
    -4 14 -4 246.68
    -4 14 -4 242.18
    -6 -14 -4 178.78
    -6 -14 -4 176.98
    -6 -14 -4 163.78
    6 -14 4 188.58
    -6 14 -4 175.98
    -6 14 -4 162.48
    -6 14 -4 190.98
    -8 -14 -4 116.29
    -8 -14 -4 115.99
    -8 14 -4 123.19
    -8 14 -4 107.19
    11 -15 -4 312.87
    -11 -15 4 332.77
    -11 15 4 349.57
    -11 15 4 360.16
    -11 15 4 340.97
    -11 15 4 339.67
    11 15 -4 345.37
    9 -15 -4 22.1
    -9 -15 4 13.2
    -9 15 4 17.1
    9 15 -4 21.9
    -9 15 4 23.3
    -9 15 4 21.6
    -9 15 4 17.9
    -7 -15 4 64.49
    7 -15 -4 74.79
    -7 -15 4 78.39
    7 15 -4 69.59
    -7 15 4 66.89
    -7 15 4 82.79
    7 15 -4 64.09
    -7 15 4 72.99
    -7 15 4 80.49
    -5 -15 4 75.09
    -5 -15 4 77.89
    5 -15 -4 74.39
    5 15 -4 79.29
    -5 15 4 76.49
    -5 15 4 85.99
    5 15 -4 67.29
    -5 15 4 73.99
    5 15 -4 74.09
    -5 15 4 79.29
    3 -15 -4 185.88
    -3 -15 4 197.98
    -3 -15 4 182.18
    3 -15 -4 205.68
    3 15 -4 202.38
    -3 15 4 209.58
    3 15 -4 190.08
    -3 15 4 198.18
    1 -15 -4 27.4
    1 -15 -4 37.1
    -1 -15 4 22.5
    1 15 -4 28.2
    1 15 -4 26.5
    -1 15 4 31.2
    -1 -15 -4 31.5
    -1 -15 -4 28.3
    1 -15 4 31.9
    1 15 4 31.3
    -1 15 -4 32.6
    -1 15 -4 29.3
    -1 15 -4 24.4
    -1 15 -4 29.8
    -3 -15 -4 753.52
    -3 -15 -4 727.83
    3 -15 4 842.12
    -3 15 -4 780.32
    -3 15 -4 790.92
    -5 -15 -4 27.7
    5 -15 4 27.3
    -5 -15 -4 30.3
    -5 -15 -4 25.1
    -5 15 -4 25.8
    -5 15 -4 27.2
    -8 -16 4 73.69
    8 -16 -4 85.59
    -8 16 4 91.79
    8 16 -4 87.29
    -8 16 4 94.69
    -8 16 4 98.19
    6 -16 -4 467.85
    -6 -16 4 429.66
    6 16 -4 465.95
    -6 16 4 485.45
    -6 16 4 501.35
    6 16 -4 476.85
    -6 16 4 541.25
    -6 16 4 504.15
    -4 -16 4 11.3
    4 -16 -4 12.4
    4 -16 -4 10
    -4 -16 4 10.4
    4 16 -4 7.3
    -4 16 4 8.1
    -4 16 4 13.1
    -4 16 4 8.8
    4 16 -4 9.4
    2 -16 -4 150.68
    -2 -16 4 170.78
    2 -16 -4 123.69
    2 -16 -4 138.49
    2 16 -4 165.68
    -2 16 4 153.58
    2 16 -4 150.48
    0 -16 -4 14.6
    0 -16 -4 11.7
    0 -16 4 16.2
    0 16 -4 11.8
    0 16 4 17.9
    0 16 -4 15.8
    -2 -16 -4 524.05
    -2 -16 -4 572.04
    2 -16 4 641.14
    2 16 4 580.64
    -2 16 -4 637.44
    -2 16 -4 604.94
    -4 -16 -4 510.05
    -4 -16 -4 559.14
    4 16 4 481.35
    -4 16 -4 582.94
    -4 16 -4 613.94
    7 -17 -4 5.5
    -7 -17 4 3.2
    7 -17 -4 7.2
    -7 17 4 6.4
    -7 17 4 7.4
    -7 17 4 8.1
    5 -17 -4 59.09
    -5 -17 4 43.6
    -5 -17 4 61.09
    5 -17 -4 59.79
    -5 17 4 62.29
    -5 17 4 67.09
    5 17 -4 61.19
    -3 -17 4 61.89
    3 -17 -4 52.69
    3 -17 -4 58.69
    3 17 -4 56.69
    3 17 -4 60.79
    -3 17 4 55.19
    -3 17 4 58.19
    1 -17 -4 2.6
    -1 -17 4 2
    -1 17 4 1.9
    1 17 -4 2
    1 -17 4 16
    -1 -17 -4 15.9
    -1 -17 -4 20.2
    -1 17 -4 17.2
    -1 17 -4 14.3
    1 17 4 18
    -18 0 5 1.2
    -18 0 5 1.6
    -18 0 5 -1.3
    -18 0 5 3.7
    16 0 -5 2
    -16 0 5 0.5
    -16 0 5 0.3
    -16 0 5 1.9
    -16 0 5 2
    -16 0 5 1.7
    -14 0 5 -0.7
    -14 0 5 -1
    -14 0 5 -0.7
    -14 0 5 1.4
    -14 0 5 0.6
    -14 0 5 1.1
    -12 0 5 1.9
    12 0 -5 2.2
    -12 0 5 0.4
    -12 0 5 1.1
    -12 0 5 1.1
    -12 0 5 2.4
    -12 0 5 2.7
    -12 0 5 0.6
    -12 0 5 2.3
    -12 0 5 0.6
    -10 0 5 -0.7
    -10 0 5 0.3
    -10 0 5 0.1
    -10 0 5 3.7
    -10 0 5 0.7
    -10 0 5 2.6
    -10 0 5 0.1
    -10 0 5 1
    10 0 -5 0.8
    -8 0 5 -1.5
    -8 0 5 -0.7
    8 0 -5 -0.5
    -8 0 5 -1.1
    -8 0 5 1
    -8 0 5 -0.6
    -6 0 5 0.1
    -6 0 5 1.2
    6 0 -5 0.2
    -6 0 5 -3.7
    -6 0 5 0
    -6 0 5 0.1
    -6 0 5 0.9
    4 0 -5 -2.1
    -4 0 5 -6.3
    4 0 -5 -2.2
    -4 0 5 -1.8
    -4 0 5 -2.3
    4 0 -5 -2.7
    2 0 -5 1.3
    -2 0 5 2.8
    2 0 -5 0
    2 0 -5 -0.2
    -2 0 5 0.1
    0 0 5 0.3
    0 0 -5 0.7
    0 0 -5 1.9
    0 0 -5 0.2
    0 0 -5 0.7
    -2 0 -5 -0.8
    -2 0 -5 -1.2
    -2 0 -5 -0.5
    -2 0 -5 -0.7
    -2 0 -5 -1.5
    -2 0 -5 1.6
    -2 0 -5 -1.3
    -4 0 -5 0.8
    -4 0 -5 1.3
    -4 0 -5 1.1
    -4 0 -5 2
    -4 0 -5 0.5
    -4 0 -5 0.7
    -6 0 -5 0.9
    -6 0 -5 0
    -6 0 -5 1.1
    -6 0 -5 4.4
    -6 0 -5 2.3
    -6 0 -5 0.8
    -8 0 -5 0.5
    -8 0 -5 1.3
    -8 0 -5 -0.4
    -8 0 -5 1.5
    -8 0 -5 0.6
    -8 0 -5 0.7
    -8 0 -5 0.7
    -10 0 -5 1.3
    -10 0 -5 1.2
    -10 0 -5 1.4
    -10 0 -5 2.3
    -10 0 -5 -0.5
    -10 0 -5 1.2
    -12 0 -5 3.9
    -12 0 -5 4.3
    -12 0 -5 3
    -19 -1 5 263.97
    -19 -1 5 274.37
    -19 -1 5 310.67
    -19 1 5 290.67
    -19 1 5 285.17
    -19 1 5 260.47
    -17 -1 5 1103.49
    -17 -1 5 1194.58
    -17 -1 5 1115.19
    -17 -1 5 1067.59
    -17 1 5 1105.89
    -17 1 5 1095.29
    -17 1 5 1142.69
    17 1 -5 1089.59
    -17 1 5 1140.99
    -17 1 5 1054.49
    -15 -1 5 868.71
    -15 -1 5 892.11
    -15 -1 5 859.31
    15 -1 -5 945.31
    -15 -1 5 911.31
    -15 -1 5 880.01
    -15 -1 5 893.21
    -15 1 5 859.51
    -15 1 5 833.72
    -15 1 5 927.91
    -15 1 5 961.7
    -15 1 5 895.91
    -13 -1 5 648.64
    -13 -1 5 650.63
    -13 -1 5 658.83
    -13 -1 5 688.63
    -13 -1 5 659.03
    -13 -1 5 612.34
    -13 -1 5 673.13
    -13 1 5 709.83
    -13 1 5 684.13
    -13 1 5 694.03
    -13 1 5 597.64
    13 1 -5 695.13
    -13 1 5 655.33
    -13 1 5 632.64
    -13 1 5 668.33
    -13 1 5 718.33
    -11 -1 5 4.5
    -11 -1 5 2.8
    -11 -1 5 3.7
    -11 -1 5 4.5
    -11 -1 5 8.5
    -11 -1 5 4.1
    -11 -1 5 2.9
    -11 -1 5 5.8
    -11 -1 5 3.2
    -11 1 5 4.7
    -11 1 5 4
    -11 1 5 4
    -11 1 5 2.9
    -11 1 5 6.8
    -11 1 5 3.6
    -11 1 5 6.1
    -11 1 5 4.6
    11 1 -5 5.2
    -11 1 5 4.7
    -9 -1 5 1260.57
    -9 -1 5 1311.87
    -9 -1 5 1031.1
    -9 -1 5 1266.07
    -9 -1 5 1196.08
    -9 -1 5 1194.18
    -9 -1 5 1314.67
    9 -1 -5 1276.37
    -9 -1 5 1074.49
    -9 1 5 1292.57
    9 1 -5 1284.47
    -9 1 5 1097.89
    -9 1 5 1065.29
    -9 1 5 1292.57
    -9 1 5 1261.47
    -9 1 5 1228.88
    -9 1 5 1250.57
    -9 1 5 1185.58
    -7 -1 5 4583.74
    -7 1 5 4207.98
    -7 1 5 4215.28
    -7 1 5 4716.63
    5 -1 -5 1096.89
    -5 -1 5 1040.2
    -5 -1 5 1073.39
    5 -1 -5 1065.09
    5 -1 -5 1078.79
    -5 -1 5 936.61
    -5 -1 5 1114.39
    5 -1 -5 1115.49
    -5 -1 5 1074.79
    -5 1 5 902.31
    -5 1 5 1082.59
    -5 1 5 1022.2
    5 1 -5 1103.29
    -5 1 5 1121.29
    5 1 -5 1098.79
    -5 1 5 1000.6
    -5 1 5 1054.19
    5 1 -5 1105.39
    3 -1 -5 4079.99
    -3 -1 5 3799.72
    -3 1 5 3867.41
    -3 1 5 4187.58
    3 1 -5 4328.47
    -1 -1 5 18.6
    1 -1 -5 21.4
    1 -1 -5 18.7
    -1 1 5 21
    1 1 -5 24.4
    1 1 -5 16.9
    -1 -1 -5 3477.05
    -1 -1 -5 3067.29
    -1 -1 -5 3122.39
    -1 -1 -5 3281.07
    -1 -1 -5 3309.77
    1 -1 5 3076.99
    -1 -1 -5 3492.85
    -1 -1 -5 3362.26
    -1 1 -5 3318.27
    -1 1 -5 3269.67
    -1 1 -5 3262.27
    1 1 5 3189.58
    -1 1 -5 3269.67
    -1 1 -5 3238.88
    -1 1 -5 3127.59
    -3 -1 -5 1657.93
    -3 -1 -5 1665.83
    -3 -1 -5 1531.35
    -3 -1 -5 1658.13
    -3 -1 -5 1592.44
    -3 -1 -5 1491.65
    -3 -1 -5 1676.93
    -3 1 -5 1795.52
    -3 1 -5 1568.14
    -3 1 -5 1533.55
    -3 1 -5 1669.73
    -3 1 -5 1639.14
    -3 1 -5 1709.63
    -3 1 -5 1678.43
    -3 1 -5 1762.42
    -5 -1 -5 379.26
    -5 -1 -5 398.46
    -5 -1 -5 379.56
    -5 -1 -5 382.16
    -5 -1 -5 400.46
    -5 -1 -5 386.56
    -5 -1 -5 365.66
    -5 -1 -5 376.86
    -5 1 -5 402.26
    -5 1 -5 384.66
    -5 1 -5 408.86
    -5 1 -5 372.56
    -5 1 -5 377.46
    -5 1 -5 403.36
    -5 1 -5 391.56
    -7 -1 -5 36.3
    -7 -1 -5 38.2
    -7 -1 -5 38.5
    -7 -1 -5 40.2
    -7 -1 -5 38.3
    -7 -1 -5 40.1
    -7 1 -5 44.2
    -7 1 -5 40.2
    -7 1 -5 37.6
    -7 1 -5 39.4
    -7 1 -5 41.9
    -7 1 -5 40.2
    -7 1 -5 30.8
    -9 -1 -5 439.46
    -9 -1 -5 483.25
    -9 -1 -5 413.46
    -9 -1 -5 464.55
    -9 -1 -5 475.85
    -9 -1 -5 487.65
    -9 1 -5 461.85
    -9 1 -5 454.95
    -9 1 -5 429.16
    -9 1 -5 456.25
    -9 1 -5 450.05
    -9 1 -5 492.45
    -9 1 -5 473.05
    -11 -1 -5 2481.85
    -11 -1 -5 2204.08
    -11 -1 -5 2358.16
    -11 -1 -5 2309.37
    -11 -1 -5 2301.57
    -11 1 -5 2230.38
    -11 1 -5 2290.97
    -11 1 -5 2151.28
    -11 1 -5 2302.37
    -11 1 -5 2546.65
    -13 -1 -5 2.1
    -13 -1 -5 2.6
    -13 1 -5 5.7
    -13 1 -5 5.2
    -18 -2 5 23.8
    -18 -2 5 16.9
    -18 -2 5 14.1
    -18 2 5 14.1
    -18 2 5 16.6
    -18 2 5 20.6
    -18 2 5 15.1
    -16 -2 5 192.68
    -16 -2 5 203.58
    -16 -2 5 193.38
    -16 -2 5 196.48
    -16 -2 5 199.78
    -16 2 5 200.48
    -16 2 5 194.58
    -16 2 5 204.38
    -16 2 5 207.38
    -16 2 5 185.48
    -14 -2 5 21.1
    -14 -2 5 19.9
    14 -2 -5 20.2
    -14 -2 5 16.6
    -14 -2 5 18.8
    -14 2 5 15.8
    -14 2 5 13.4
    -14 2 5 9.7
    -14 2 5 16.4
    -14 2 5 16.6
    14 2 -5 16.9
    -12 -2 5 39.2
    -12 -2 5 29
    -12 -2 5 33.4
    -12 -2 5 31.6
    12 -2 -5 39
    -12 -2 5 41.6
    -12 -2 5 34.5
    -12 -2 5 38.5
    -12 -2 5 36.1
    -12 2 5 37.6
    12 2 -5 33.3
    -12 2 5 36.6
    -12 2 5 34
    -12 2 5 33.2
    -12 2 5 36.4
    -12 2 5 35.5
    -10 -2 5 70.09
    -10 -2 5 54.89
    -10 -2 5 66.39
    -10 -2 5 69.09
    -10 -2 5 48.8
    10 -2 -5 58.29
    -10 -2 5 61.19
    10 2 -5 65.09
    -10 2 5 60.29
    -10 2 5 63.29
    -10 2 5 56.59
    -10 2 5 52.99
    -10 2 5 71.79
    -10 2 5 67.99
    -10 2 5 62.69
    8 -2 -5 1171.98
    8 -2 -5 1135.89
    -8 -2 5 1096.99
    -8 -2 5 1107.99
    -8 -2 5 1133.99
    -8 -2 5 1125.39
    -8 -2 5 1085.39
    -8 -2 5 1153.18
    -8 -2 5 1105.59
    -8 2 5 1202.08
    -8 2 5 1279.07
    8 2 -5 1205.98
    -8 2 5 1031.8
    -8 2 5 1092.39
    8 2 -5 1025.9
    -6 -2 5 421.56
    -6 -2 5 488.15
    -6 -2 5 452.05
    -6 -2 5 479.65
    -6 -2 5 452.25
    6 -2 -5 493.05
    -6 -2 5 451.05
    6 -2 -5 428.06
    -6 2 5 415.06
    -6 2 5 437.56
    6 2 -5 476.95
    -6 2 5 430.26
    -6 2 5 490.35
    6 2 -5 459.25
    -6 2 5 462.95
    6 2 -5 497.95
    -6 2 5 470.05
    -4 -2 5 169.38
    4 -2 -5 175.18
    -4 -2 5 159.18
    -4 -2 5 173.78
    -4 -2 5 163.28
    4 -2 -5 157.68
    4 -2 -5 166.28
    4 2 -5 169.38
    -4 2 5 162.78
    -4 2 5 150.88
    4 2 -5 182.58
    -4 2 5 144.89
    -4 2 5 173.58
    4 2 -5 171.08
    2 -2 -5 624.94
    -2 -2 5 552.24
    2 -2 -5 585.14
    2 -2 -5 635.64
    -2 -2 5 569.54
    2 2 -5 639.94
    2 2 -5 629.04
    -2 2 5 554.94
    -2 2 5 599.14
    2 2 -5 625.64
    0 -2 -5 217.88
    0 -2 -5 215.08
    0 -2 -5 241.88
    0 -2 -5 211.68
    0 -2 -5 241.48
    0 -2 5 241.58
    0 2 -5 221.88
    0 2 -5 242.08
    0 2 -5 222.58
    0 2 -5 235.28
    0 2 5 226.38
    0 2 -5 245.38
    -2 -2 -5 50.09
    -2 -2 -5 53.69
    -2 -2 -5 49.2
    -2 -2 -5 52.19
    -2 -2 -5 53.29
    -2 2 -5 61.79
    -2 2 -5 53.79
    -2 2 -5 57.89
    -2 2 -5 60.89
    -2 2 -5 52.69
    -2 2 -5 55.49
    -2 2 -5 53.69
    -2 2 -5 53.19
    -2 2 -5 54.59
    -4 -2 -5 175.38
    -4 -2 -5 184.28
    -4 -2 -5 182.68
    -4 -2 -5 171.88
    -4 -2 -5 185.68
    -4 -2 -5 186.28
    -4 -2 -5 176.58
    -4 2 -5 194.88
    -4 2 -5 172.28
    -4 2 -5 177.08
    -4 2 -5 180.28
    -4 2 -5 180.58
    -4 2 -5 197.88
    -4 2 -5 181.28
    -4 2 -5 171.08
    -6 -2 -5 82.09
    -6 -2 -5 79.89
    -6 -2 -5 81.49
    -6 -2 -5 87.79
    -6 -2 -5 87.89
    -6 -2 -5 86.79
    -6 -2 -5 84.89
    -6 2 -5 83.09
    -6 2 -5 81.09
    -6 2 -5 83.39
    -6 2 -5 76.09
    -6 2 -5 78.79
    -6 2 -5 84.99
    -6 2 -5 91.09
    -8 -2 -5 70.79
    -8 -2 -5 62.79
    -8 -2 -5 62.89
    -8 -2 -5 66.09
    -8 -2 -5 68.99
    -8 -2 -5 71.69
    -8 2 -5 62.49
    -8 2 -5 70.19
    -8 2 -5 66.79
    -8 2 -5 71.09
    -8 2 -5 68.19
    -8 2 -5 68.29
    -8 2 -5 67.19
    -10 -2 -5 69.69
    -10 -2 -5 67.99
    -10 -2 -5 69.19
    -10 -2 -5 73.79
    -10 -2 -5 77.39
    -10 2 -5 79.39
    -10 2 -5 76.09
    -10 2 -5 69.59
    -10 2 -5 67.99
    -10 2 -5 69.99
    -10 2 -5 68.79
    -12 -2 -5 69.99
    -12 -2 -5 61.69
    -12 -2 -5 69.29
    -12 2 -5 76.89
    -12 2 -5 63.39
    -12 2 -5 65.49
    -12 2 -5 69.99
    -19 -3 5 29.4
    -19 -3 5 21.2
    -19 -3 5 21
    -19 -3 5 31.9
    -19 3 5 20.8
    -19 3 5 23.5
    -17 -3 5 889.61
    -17 -3 5 905.51
    -17 -3 5 786.22
    -17 -3 5 881.81
    -17 3 5 834.22
    -17 3 5 819.42
    -17 3 5 876.41
    -15 -3 5 12.5
    -15 -3 5 8.8
    -15 3 5 5.3
    -15 3 5 9.7
    -15 3 5 7.8
    -15 3 5 4
    -15 3 5 7.1
    -15 3 5 11.1
    -13 -3 5 542.65
    -13 -3 5 521.35
    -13 -3 5 530.15
    13 -3 -5 565.54
    -13 -3 5 528.25
    -13 -3 5 550.94
    -13 3 5 505.05
    -13 3 5 519.35
    -13 3 5 586.74
    -13 3 5 517.05
    -13 3 5 546.95
    13 3 -5 523.35
    -13 3 5 498.55
    -13 3 5 586.14
    11 -3 -5 1118.59
    -11 -3 5 1145.89
    -11 -3 5 1133.99
    -11 -3 5 1150.08
    -11 -3 5 1200.78
    -11 -3 5 1200.58
    -11 3 5 1275.27
    -11 3 5 1101.79
    -11 3 5 1166.88
    -11 3 5 1124.59
    -11 3 5 1272.17
    11 3 -5 1206.88
    -11 3 5 1158.98
    -11 3 5 1113.89
    -9 -3 5 863.71
    -9 -3 5 930.41
    -9 -3 5 908.71
    -9 -3 5 829.62
    -9 -3 5 822.32
    -9 -3 5 921.71
    9 -3 -5 845.92
    -9 -3 5 780.82
    -9 3 5 990.2
    -9 3 5 966.8
    -9 3 5 917.81
    -9 3 5 878.21
    -9 3 5 744.23
    -9 3 5 951.6
    9 3 -5 871.31
    9 3 -5 899.61
    -9 3 5 790.02
    -9 3 5 1022
    -7 -3 5 355.06
    -7 -3 5 341.17
    7 -3 -5 352.76
    -7 -3 5 382.46
    7 -3 -5 382.16
    -7 -3 5 340.77
    -7 -3 5 339.07
    -7 -3 5 376.56
    -7 -3 5 382.66
    -7 3 5 362.06
    -7 3 5 380.16
    7 3 -5 400.26
    -7 3 5 309.77
    -7 3 5 369.96
    -7 3 5 348.07
    -7 3 5 387.96
    7 3 -5 363.86
    -5 -3 5 1084.59
    -5 -3 5 1019.4
    -5 -3 5 1060.69
    5 -3 -5 1158.38
    -5 -3 5 1109.09
    -5 -3 5 947.41
    5 -3 -5 1056.69
    5 -3 -5 1011.1
    5 3 -5 1168.38
    5 3 -5 1186.18
    -5 3 5 1041.3
    5 3 -5 1136.79
    -5 3 5 1158.68
    5 3 -5 1134.89
    -5 3 5 894.71
    -5 3 5 961.8
    -5 3 5 1035.1
    -3 -3 5 3007.7
    3 -3 -5 2838.92
    -3 -3 5 2795.72
    3 -3 -5 2959.8
    3 -3 -5 3188.58
    3 -3 -5 2782.52
    -3 3 5 3189.28
    3 3 -5 3116.49
    -3 3 5 2815.12
    -3 3 5 2687.93
    3 3 -5 3052.49
    -3 3 5 3078.39
    -1 -3 5 765.02
    1 -3 -5 859.91
    -1 -3 5 796.62
    1 -3 -5 806.82
    1 -3 -5 843.72
    1 3 -5 856.91
    -1 3 5 850.81
    1 3 -5 883.71
    1 3 -5 804.22
    1 3 -5 821.42
    -1 3 5 792.92
    1 3 -5 797.92
    -1 -3 -5 1085.59
    -1 -3 -5 1063.69
    -1 -3 -5 1223.38
    -1 -3 -5 1162.08
    1 -3 5 992.5
    -1 -3 -5 1012.7
    -1 -3 -5 980.9
    -1 3 -5 1172.48
    -1 3 -5 1196.28
    -1 3 -5 1188.18
    -1 3 -5 1111.49
    -1 3 -5 1182.58
    -1 3 -5 1153.18
    -1 3 -5 1073.59
    -1 3 -5 1148.99
    -3 -3 -5 85.99
    -3 -3 -5 85.09
    -3 -3 -5 92.49
    -3 -3 -5 86.29
    -3 -3 -5 88.89
    -3 -3 -5 98.69
    -3 -3 -5 101.29
    -3 3 -5 104.89
    -3 3 -5 106.69
    -3 3 -5 91.29
    -3 3 -5 99.69
    -3 3 -5 89.89
    -3 3 -5 91.99
    -3 3 -5 90.79
    -3 3 -5 96.89
    -3 3 -5 104.39
    -3 3 -5 91.89
    -5 -3 -5 742.13
    -5 -3 -5 789.62
    -5 -3 -5 768.52
    -5 -3 -5 828.72
    -5 -3 -5 729.23
    -5 -3 -5 777.42
    -5 -3 -5 772.52
    -5 -3 -5 786.82
    -5 3 -5 739.43
    -5 3 -5 797.42
    -5 3 -5 649.04
    -5 3 -5 798.32
    -5 3 -5 745.93
    -5 3 -5 782.12
    -5 3 -5 816.62
    -7 -3 -5 777.62
    -7 -3 -5 775.52
    -7 -3 -5 732.43
    -7 -3 -5 770.02
    -7 -3 -5 766.62
    -7 -3 -5 781.62
    -7 -3 -5 745.13
    -7 3 -5 763.72
    -7 3 -5 829.82
    -7 3 -5 731.83
    -7 3 -5 767.62
    -7 3 -5 777.42
    -7 3 -5 745.03
    -7 3 -5 748.43
    -9 -3 -5 238.58
    -9 -3 -5 284.37
    -9 -3 -5 255.97
    -9 3 -5 260.07
    -9 3 -5 252.47
    -9 3 -5 257.77
    -9 3 -5 269.57
    -9 3 -5 250.77
    -9 3 -5 252.07
    -11 -3 -5 230.98
    -11 -3 -5 264.07
    -11 -3 -5 257.67
    -11 -3 -5 239.48
    -11 3 -5 241.98
    -11 3 -5 235.98
    -11 3 -5 260.07
    -11 3 -5 230.78
    -13 -3 -5 0.6
    -13 -3 -5 1.3
    -13 3 -5 -0.6
    -18 -4 5 147.19
    -18 -4 5 138.79
    -18 -4 5 146.29
    -18 -4 5 142.09
    -18 4 5 139.19
    -18 4 5 162.58
    -18 4 5 147.39
    -16 -4 5 214.18
    -16 -4 5 182.88
    -16 -4 5 216.08
    -16 -4 5 233.48
    -16 -4 5 226.08
    -16 4 5 206.08
    -16 4 5 228.38
    -16 4 5 198.48
    -16 4 5 210.08
    -14 -4 5 23.2
    -14 -4 5 22
    -14 -4 5 18.9
    -14 -4 5 25.4
    -14 -4 5 23.7
    -14 -4 5 27.3
    -14 4 5 28.6
    -14 4 5 25.1
    14 4 -5 22.5
    -14 4 5 24.7
    -14 4 5 23.5
    -14 4 5 28.9
    -14 4 5 22.2
    -14 4 5 15.2
    -12 -4 5 549.05
    12 -4 -5 557.04
    -12 -4 5 527.55
    -12 -4 5 528.65
    -12 -4 5 567.94
    -12 -4 5 527.95
    -12 4 5 483.55
    12 4 -5 541.85
    -12 4 5 529.75
    -12 4 5 591.04
    -12 4 5 560.44
    -12 4 5 536.55
    -12 4 5 544.15
    -12 4 5 497.95
    -10 -4 5 17.8
    10 -4 -5 16.2
    -10 -4 5 13.9
    -10 -4 5 17.9
    -10 -4 5 17.4
    -10 -4 5 20
    10 4 -5 18.5
    -10 4 5 17
    -10 4 5 14.3
    -10 4 5 19.4
    -10 4 5 18.2
    -10 4 5 17
    -10 4 5 17.1
    -8 -4 5 321.47
    -8 -4 5 352.46
    -8 -4 5 312.37
    8 -4 -5 331.07
    -8 -4 5 354.26
    -8 -4 5 346.87
    -8 4 5 382.46
    8 4 -5 352.06
    8 4 -5 336.37
    -8 4 5 311.27
    8 4 -5 323.07
    -8 4 5 340.57
    -8 4 5 359.06
    -8 4 5 382.06
    -6 -4 5 32
    6 -4 -5 29
    -6 -4 5 34.9
    -6 -4 5 31.4
    -6 -4 5 29.8
    -6 -4 5 33.2
    6 -4 -5 33.6
    -6 4 5 34.9
    -6 4 5 33
    6 4 -5 30.3
    -6 4 5 40
    -6 4 5 35.3
    6 4 -5 33.1
    -6 4 5 28.7
    -6 4 5 34.2
    6 4 -5 33.9
    4 -4 -5 2763.52
    -4 -4 5 2524.65
    -4 -4 5 2682.53
    4 -4 -5 2930.11
    -4 -4 5 2926.11
    4 -4 -5 2708.33
    -4 -4 5 2456.75
    4 -4 -5 2556.94
    -4 -4 5 2786.52
    -4 4 5 2677.13
    -4 4 5 2891.51
    4 4 -5 2821.52
    -4 4 5 2687.13
    -4 4 5 2830.22
    2 -4 -5 3815.62
    2 -4 -5 3620.14
    -2 -4 5 3341.37
    2 -4 -5 3660.23
    2 4 -5 3661.83
    2 4 -5 3659.43
    2 4 -5 3723.93
    -2 4 5 3959.5
    2 4 -5 3573.04
    0 -4 5 51.29
    0 -4 -5 53.49
    0 -4 -5 52.69
    0 -4 -5 55.39
    0 -4 -5 50.69
    0 4 -5 47.5
    0 4 -5 50.49
    0 4 -5 53.09
    0 4 -5 54.59
    0 4 -5 54.89
    0 4 -5 53.19
    -2 -4 -5 310.47
    -2 -4 -5 299.27
    -2 -4 -5 324.77
    -2 -4 -5 329.87
    -2 -4 -5 293.67
    -2 -4 -5 346.27
    2 -4 5 302.67
    -2 4 -5 315.47
    -2 4 -5 326.87
    -2 4 -5 343.27
    -2 4 -5 321.27
    -2 4 -5 335.67
    -2 4 -5 335.57
    -2 4 -5 304.57
    -2 4 -5 310.57
    -4 -4 -5 12.6
    -4 -4 -5 12.8
    -4 -4 -5 12.6
    -4 -4 -5 18.8
    -4 -4 -5 13.4
    -4 -4 -5 11.2
    -4 -4 -5 10.2
    -4 4 -5 11.2
    -4 4 -5 11.3
    -4 4 -5 10.9
    -4 4 -5 12.1
    -4 4 -5 11.2
    -4 4 -5 15.2
    -4 4 -5 11.7
    -6 -4 -5 709.63
    -6 -4 -5 623.34
    -6 -4 -5 678.73
    -6 -4 -5 684.83
    -6 -4 -5 702.33
    -6 -4 -5 708.33
    -6 4 -5 668.23
    -6 4 -5 725.03
    -6 4 -5 663.93
    -6 4 -5 644.84
    -6 4 -5 632.44
    -6 4 -5 652.83
    -6 4 -5 677.03
    -8 -4 -5 3.6
    -8 -4 -5 1.3
    -8 -4 -5 5.3
    -8 -4 -5 -0.2
    -8 -4 -5 0.1
    -8 -4 -5 4.1
    -8 4 -5 -0.6
    -8 4 -5 -2.4
    -8 4 -5 0.8
    -8 4 -5 2.2
    -8 4 -5 2.6
    -8 4 -5 2.3
    -8 4 -5 -0.2
    -8 4 -5 1.3
    -8 4 -5 0.2
    -10 -4 -5 248.48
    -10 -4 -5 268.17
    -10 -4 -5 271.07
    -10 -4 -5 275.67
    -10 4 -5 256.67
    -10 4 -5 251.07
    -10 4 -5 253.37
    -10 4 -5 254.17
    -10 4 -5 252.77
    -10 4 -5 240.38
    -12 -4 -5 87.19
    -12 -4 -5 85.69
    -12 4 -5 77.49
    -12 4 -5 80.59
    -17 -5 5 602.34
    -17 -5 5 600.64
    -17 -5 5 590.24
    -17 -5 5 534.05
    -17 5 5 548.65
    -17 5 5 573.94
    -17 5 5 621.04
    -17 5 5 589.94
    -15 -5 5 183.68
    -15 -5 5 225.68
    -15 -5 5 219.28
    -15 -5 5 235.88
    -15 -5 5 227.68
    -15 5 5 223.88
    15 5 -5 232.18
    -15 5 5 228.48
    -15 5 5 185.98
    -15 5 5 249.48
    -13 -5 5 257.57
    -13 -5 5 285.87
    -13 -5 5 290.17
    -13 -5 5 280.37
    -13 -5 5 285.37
    -13 5 5 255.07
    -13 5 5 293.87
    -13 5 5 321.27
    -13 5 5 296.27
    13 5 -5 311.17
    -13 5 5 291.97
    -11 -5 5 1265.47
    -11 -5 5 1221.78
    -11 -5 5 1182.88
    -11 -5 5 1151.98
    -11 -5 5 1218.28
    11 -5 -5 1237.28
    -11 5 5 1117.59
    -11 5 5 1228.98
    11 5 -5 1247.48
    -11 5 5 1214.38
    -11 5 5 1286.47
    9 -5 -5 674.33
    -9 -5 5 700.83
    -9 -5 5 604.34
    -9 -5 5 721.63
    -9 -5 5 621.24
    -9 -5 5 627.94
    -9 -5 5 683.03
    -9 5 5 724.03
    -9 5 5 686.53
    -9 5 5 627.24
    -9 5 5 702.23
    9 5 -5 681.93
    9 5 -5 669.23
    -7 -5 5 128.99
    -7 -5 5 111.59
    -7 -5 5 116.89
    -7 -5 5 127.19
    7 -5 -5 116.79
    7 5 -5 130.19
    -7 5 5 136.39
    -7 5 5 132.29
    -7 5 5 114.59
    -7 5 5 131.49
    7 5 -5 111.29
    7 5 -5 121.59
    -7 5 5 125.29
    5 -5 -5 73.29
    -5 -5 5 78.89
    -5 -5 5 77.99
    -5 -5 5 67.39
    -5 -5 5 91.19
    5 5 -5 87.79
    -5 5 5 73.69
    5 5 -5 68.99
    -5 5 5 87.29
    5 5 -5 85.49
    -5 5 5 77.89
    -5 5 5 78.29
    3 -5 -5 2262.57
    -3 -5 5 2566.44
    -3 -5 5 2101.49
    -3 -5 5 2314.77
    3 -5 -5 2289.37
    -3 5 5 2333.77
    3 5 -5 2216.48
    -3 5 5 2495.15
    3 5 -5 2353.86
    3 5 -5 2424.46
    3 5 -5 2382.76
    -3 5 5 2542.85
    3 5 -5 2233.18
    1 -5 -5 94.29
    1 -5 -5 104.69
    1 -5 -5 94.89
    -1 -5 5 89.99
    1 -5 -5 119.29
    -1 -5 5 104.69
    1 5 -5 104.89
    1 5 -5 106.79
    1 5 -5 103.59
    1 5 -5 107.49
    1 -5 5 558.94
    -1 -5 -5 585.94
    -1 -5 -5 572.84
    -1 -5 -5 668.43
    -1 -5 -5 667.53
    -1 5 -5 675.43
    -1 5 -5 588.44
    -1 5 -5 657.83
    -1 5 -5 653.33
    -1 5 -5 635.04
    1 5 5 636.04
    -1 5 -5 629.44
    -1 5 -5 641.74
    -3 -5 -5 222.38
    -3 -5 -5 211.48
    -3 -5 -5 209.78
    -3 -5 -5 201.78
    -3 -5 -5 227.78
    3 -5 5 198.48
    -3 -5 -5 199.88
    -3 5 -5 215.08
    -3 5 -5 207.08
    -3 5 -5 210.38
    -3 5 -5 197.78
    -3 5 -5 210.68
    -3 5 -5 221.18
    -3 5 -5 199.58
    -3 5 -5 225.48
    -3 5 -5 212.58
    -5 -5 -5 962.3
    -5 -5 -5 999.4
    -5 -5 -5 920.51
    -5 -5 -5 898.11
    -5 -5 -5 892.71
    -5 5 -5 863.31
    -5 5 -5 1034.7
    -5 5 -5 924.51
    -5 5 -5 951.4
    -5 5 -5 978.3
    -5 5 -5 967.9
    -5 5 -5 886.21
    -5 5 -5 905.11
    -7 -5 -5 951.2
    -7 -5 -5 1115.69
    -7 -5 -5 1107.89
    -7 -5 -5 1083.09
    -7 -5 -5 1169.78
    -7 5 -5 1083.99
    -7 5 -5 1082.19
    -7 5 -5 1059.99
    -7 5 -5 1031.1
    -7 5 -5 1011
    -9 -5 -5 154.78
    -9 -5 -5 160.08
    -9 -5 -5 164.28
    -9 -5 -5 140.49
    -9 -5 -5 154.28
    -9 5 -5 145.19
    -9 5 -5 150.78
    -9 5 -5 148.39
    -9 5 -5 145.59
    -9 5 -5 142.89
    -11 -5 -5 44.1
    -11 -5 -5 46.7
    -11 -5 -5 45.2
    -11 5 -5 47.2
    -11 5 -5 48.3
    -11 5 -5 40.6
    -18 -6 5 354.96
    -18 -6 5 303.47
    -18 6 5 327.57
    -18 6 5 295.57
    -18 6 5 305.27
    -16 -6 5 721.83
    -16 -6 5 751.32
    -16 -6 5 705.13
    -16 -6 5 617.24
    -16 6 5 768.52
    -16 6 5 746.33
    -16 6 5 599.44
    -16 6 5 692.43
    16 6 -5 683.73
    -14 -6 5 55.09
    -14 -6 5 57.49
    -14 -6 5 70.79
    -14 -6 5 54.99
    -14 -6 5 72.39
    -14 -6 5 60.29
    -14 6 5 69.49
    -14 6 5 61.19
    -14 6 5 49
    14 6 -5 59.59
    -14 6 5 57.19
    -14 6 5 51.69
    -12 -6 5 357.86
    -12 -6 5 352.16
    -12 -6 5 356.56
    -12 -6 5 360.66
    -12 -6 5 343.27
    -12 6 5 336.27
    12 6 -5 369.26
    -12 6 5 311.97
    -12 6 5 356.66
    -12 6 5 399.76
    -10 -6 5 107.39
    -10 -6 5 93.79
    -10 -6 5 109.69
    -10 -6 5 111.29
    -10 -6 5 109.79
    -10 6 5 104.69
    10 6 -5 119.19
    -10 6 5 114.09
    -10 6 5 108.39
    -10 6 5 105.89
    -8 -6 5 408.36
    -8 -6 5 393.16
    -8 -6 5 406.66
    8 -6 -5 412.66
    -8 -6 5 391.66
    -8 6 5 415.46
    8 6 -5 418.26
    -8 6 5 382.96
    -8 6 5 436.96
    8 6 -5 411.26
    8 6 -5 407.86
    -8 6 5 422.36
    -6 -6 5 383.36
    -6 -6 5 398.66
    -6 -6 5 426.16
    -6 -6 5 390.16
    6 -6 -5 403.36
    -6 -6 5 401.16
    -6 6 5 431.06
    -6 6 5 437.56
    -6 6 5 371.56
    6 6 -5 395.96
    6 6 -5 406.36
    -6 6 5 438.06
    6 6 -5 392.06
    4 -6 -5 3304.17
    -4 -6 5 3539.05
    -4 -6 5 3360.86
    -4 -6 5 3066.59
    4 -6 -5 3238.48
    -4 6 5 3545.95
    4 6 -5 3171.58
    -4 6 5 3762.52
    4 6 -5 3323.47
    4 6 -5 3410.26
    -2 -6 5 1434.96
    2 -6 -5 1439.36
    2 -6 -5 1431.26
    -2 -6 5 1645.44
    2 6 -5 1570.14
    2 6 -5 1496.45
    2 6 -5 1484.25
    2 6 -5 1525.15
    -2 6 5 1554.44
    2 6 -5 1501.65
    0 -6 5 107.79
    0 -6 -5 121.99
    0 -6 -5 120.59
    0 -6 5 128.89
    0 -6 -5 142.29
    0 -6 -5 126.79
    0 6 -5 144.79
    0 6 -5 123.89
    0 6 -5 133.29
    0 6 -5 125.49
    0 6 -5 123.99
    0 6 -5 129.69
    0 6 5 124.39
    0 6 -5 130.19
    0 6 -5 131.09
    2 -6 5 1177.28
    -2 -6 -5 1212.08
    -2 -6 -5 1144.49
    -2 -6 -5 1168.58
    -2 -6 -5 1277.67
    2 -6 5 1128.89
    -2 6 -5 1100.09
    -2 6 -5 1052.49
    -2 6 -5 1245.58
    -2 6 -5 1259.87
    -2 6 -5 1276.27
    -2 6 -5 1060.69
    -2 6 -5 1186.18
    -2 6 -5 1174.78
    -2 6 -5 1151.18
    4 -6 5 11.5
    -4 -6 -5 10.3
    -4 -6 -5 16.6
    -4 -6 -5 12.1
    -4 -6 -5 11.5
    -4 -6 -5 15
    -4 6 -5 9.4
    -4 6 -5 12.3
    -4 6 -5 12.9
    -4 6 -5 10.9
    -4 6 -5 17
    -4 6 -5 12.5
    -4 6 -5 11
    -6 -6 -5 411.56
    -6 -6 -5 402.76
    -6 -6 -5 405.96
    -6 -6 -5 409.66
    -6 6 -5 392.66
    -6 6 -5 383.36
    -6 6 -5 376.66
    -6 6 -5 363.76
    -6 6 -5 425.56
    -6 6 -5 355.66
    -6 6 -5 406.66
    -8 -6 -5 15.3
    -8 -6 -5 19.6
    -8 6 -5 18.6
    -8 6 -5 17
    -8 6 -5 19.3
    -8 6 -5 16.9
    -10 -6 -5 1118.99
    -10 -6 -5 1207.28
    -10 -6 -5 1216.98
    -10 -6 -5 1029
    -10 -6 -5 1230.58
    -10 6 -5 1128.89
    -10 6 -5 1121.09
    -10 6 -5 1102.29
    -12 -6 -5 93.99
    -12 -6 -5 88.29
    -12 6 -5 83.79
    -17 -7 5 48.3
    -17 -7 5 46.4
    -17 -7 5 38.2
    -17 7 5 45.3
    -17 7 5 37.3
    -17 7 5 46.8
    -17 7 5 45.6
    -15 -7 5 8.1
    -15 -7 5 4.9
    -15 -7 5 8.9
    -15 -7 5 7.3
    -15 7 5 6.8
    -15 7 5 4
    -15 7 5 9.6
    15 7 -5 6.3
    -15 7 5 5.2
    -15 7 5 9.7
    -13 -7 5 503.25
    -13 -7 5 424.26
    -13 -7 5 516.35
    -13 -7 5 532.65
    -13 -7 5 514.35
    -13 -7 5 503.75
    -13 7 5 503.85
    13 7 -5 532.55
    -13 7 5 531.65
    -13 7 5 566.74
    -13 7 5 442.46
    -13 7 5 488.45
    -11 -7 5 43.1
    -11 -7 5 36.6
    -11 -7 5 34.1
    -11 -7 5 40.9
    -11 -7 5 38.4
    -11 7 5 42.1
    11 7 -5 46.6
    -11 7 5 35.6
    -11 7 5 40.2
    -11 7 5 42.7
    -11 7 5 37.1
    9 -7 -5 96.99
    -9 -7 5 93.29
    -9 -7 5 88.89
    -9 -7 5 93.19
    -9 -7 5 80.29
    -9 7 5 101.19
    9 7 -5 92.29
    -9 7 5 96.49
    -9 7 5 88.39
    -9 7 5 81.19
    9 7 -5 78.59
    -9 7 5 82.89
    7 -7 -5 436.76
    -7 -7 5 446.46
    -7 -7 5 392.06
    -7 -7 5 410.96
    -7 -7 5 469.65
    -7 -7 5 454.85
    7 7 -5 458.85
    -7 7 5 482.65
    -7 7 5 442.06
    -7 7 5 438.26
    7 7 -5 427.86
    -7 7 5 414.76
    7 7 -5 440.06
    5 -7 -5 37.6
    -5 -7 5 32.3
    -5 -7 5 37.7
    -5 -7 5 36.1
    -5 -7 5 36.4
    -5 7 5 44.2
    5 7 -5 36.7
    5 7 -5 32
    -5 7 5 41
    5 7 -5 35.5
    5 7 -5 34.4
    -5 7 5 41.8
    -3 -7 5 90.39
    3 -7 -5 72.09
    3 -7 -5 84.19
    -3 -7 5 70.29
    3 7 -5 80.39
    -3 7 5 79.29
    3 7 -5 87.59
    3 7 -5 63.89
    3 7 -5 75.79
    3 7 -5 81.19
    -3 7 5 70.99
    1 -7 -5 56.39
    1 -7 -5 59.89
    1 -7 -5 55.69
    -1 -7 5 54.49
    -1 -7 5 52.79
    1 7 -5 51.99
    1 7 -5 58.69
    1 7 -5 54.39
    -1 7 5 59.29
    1 7 -5 54.59
    1 7 -5 61.39
    1 7 -5 66.69
    1 -7 5 706.73
    -1 -7 -5 721.13
    -1 -7 -5 716.73
    1 -7 5 740.13
    -1 -7 -5 849.91
    -1 -7 -5 800.02
    -1 7 -5 694.53
    -1 7 -5 705.43
    -1 7 -5 671.63
    -1 7 -5 780.22
    -1 7 -5 777.62
    -1 7 -5 812.22
    -1 7 -5 770.82
    -1 7 -5 775.42
    -1 7 -5 841.72
    3 -7 5 42
    -3 -7 -5 57.59
    -3 -7 -5 48.4
    3 -7 5 55.99
    -3 -7 -5 50.29
    -3 -7 -5 50.89
    -3 7 -5 47.2
    -3 7 -5 46.4
    -3 7 -5 49.5
    -3 7 -5 41.3
    -3 7 -5 54.69
    -3 7 -5 51.19
    -3 7 -5 50.39
    -3 7 -5 44.7
    -5 -7 -5 216.08
    -5 -7 -5 247.98
    -5 -7 -5 240.68
    -5 -7 -5 227.18
    5 -7 5 212.48
    -5 -7 -5 253.97
    -5 -7 -5 221.18
    -5 7 -5 225.98
    -5 7 -5 241.38
    -5 7 -5 206.18
    -5 7 -5 213.58
    -5 7 -5 236.78
    -5 7 -5 266.97
    -7 -7 -5 196.08
    -7 -7 -5 149.99
    -7 -7 -5 185.08
    -7 -7 -5 194.88
    -7 -7 -5 203.38
    -7 7 -5 187.98
    -7 7 -5 183.18
    -7 7 -5 187.88
    -7 7 -5 163.38
    -9 -7 -5 5.9
    -9 -7 -5 5.7
    -9 -7 -5 4.1
    -9 -7 -5 1.9
    -9 -7 -5 2.9
    -9 7 -5 2.8
    -9 7 -5 4
    -9 7 -5 4.4
    -9 7 -5 4.7
    -9 7 -5 6.5
    -11 -7 -5 113.99
    -11 -7 -5 99.99
    -11 -7 -5 103.89
    -11 -7 -5 92.09
    -11 7 -5 112.69
    -11 7 -5 111.79
    -16 -8 5 1223.28
    -16 -8 5 1304.17
    -16 8 5 1302.57
    16 8 -5 1219.38
    -16 8 5 1282.17
    -16 8 5 1321.17
    -14 -8 5 13.5
    -14 -8 5 15.7
    -14 -8 5 15.7
    -14 8 5 13.3
    -14 8 5 14.3
    -14 8 5 13.3
    -14 8 5 12.2
    -14 8 5 13.4
    14 8 -5 12.2
    -12 -8 5 445.26
    -12 -8 5 500.55
    -12 -8 5 500.05
    -12 8 5 441.06
    -12 8 5 456.25
    -12 8 5 539.55
    -12 8 5 484.65
    -12 8 5 474.55
    12 8 -5 509.95
    -10 -8 5 352.66
    -10 -8 5 368.36
    -10 -8 5 330.97
    -10 -8 5 367.16
    -10 8 5 339.87
    -10 8 5 303.37
    10 8 -5 361.36
    -10 8 5 359.96
    -10 8 5 378.66
    -10 8 5 326.37
    -8 -8 5 1627.84
    8 -8 -5 1425.66
    -8 -8 5 1527.45
    -8 -8 5 1521.15
    -8 -8 5 1544.75
    8 8 -5 1518.25
    -8 8 5 1381.36
    -8 8 5 1598.64
    -8 8 5 1560.74
    8 8 -5 1541.95
    -8 8 5 1508.15
    -8 8 5 1373.66
    6 -8 -5 817.62
    -6 -8 5 728.33
    -6 -8 5 813.82
    -6 -8 5 789.62
    -6 -8 5 782.82
    -6 8 5 819.82
    6 8 -5 789.12
    -6 8 5 843.22
    6 8 -5 850.31
    -6 8 5 825.92
    6 8 -5 918.31
    -4 -8 5 1009.1
    -4 -8 5 963.5
    -4 -8 5 906.51
    4 8 -5 930.01
    -4 8 5 991.7
    -4 8 5 1049.7
    4 8 -5 859.61
    -4 8 5 1019.5
    4 8 -5 995.3
    4 8 -5 983.6
    -2 -8 5 243.88
    -2 -8 5 225.78
    2 -8 -5 275.17
    2 -8 -5 246.78
    -2 -8 5 267.27
    2 -8 -5 243.98
    2 8 -5 231.98
    -2 8 5 249.78
    2 8 -5 218.08
    2 8 -5 265.97
    2 8 -5 242.88
    2 8 -5 257.17
    0 -8 -5 594.94
    0 -8 -5 632.44
    0 -8 5 593.14
    0 -8 5 577.64
    0 -8 -5 557.34
    0 8 -5 582.14
    0 8 -5 618.94
    0 8 5 623.04
    0 8 -5 593.14
    0 8 -5 630.34
    0 8 -5 587.94
    -2 -8 -5 2895.01
    2 -8 5 2730.93
    -2 -8 -5 2761.12
    -2 -8 -5 2953.9
    -2 -8 -5 3114.79
    -2 8 -5 3052.49
    -2 8 -5 2782.12
    -2 8 -5 2857.61
    -2 8 -5 2852.81
    -2 8 -5 2873.01
    -2 8 -5 3136.89
    -2 8 -5 2981.4
    -4 -8 -5 0.7
    -4 -8 -5 1.5
    4 -8 5 1.7
    -4 -8 -5 2.9
    -4 -8 -5 2.1
    -4 -8 -5 0.8
    -4 -8 -5 2
    -4 8 -5 1.3
    -4 8 -5 2.1
    -4 8 -5 0.7
    -4 8 -5 0.7
    -4 8 -5 0.2
    -4 8 -5 2.5
    -4 8 -5 2.3
    -6 -8 -5 119.89
    -6 -8 -5 119.59
    -6 -8 -5 116.09
    -6 -8 -5 87.69
    -6 8 -5 111.49
    -6 8 -5 105.69
    -6 8 -5 100.89
    -6 8 -5 95.99
    -6 8 -5 106.49
    -8 -8 -5 -1.4
    -8 -8 -5 1.3
    -8 -8 -5 -0.6
    -8 -8 -5 3
    -8 8 -5 3.7
    -8 8 -5 -2.3
    -8 8 -5 -0.1
    -8 8 -5 3.1
    -8 8 -5 1.1
    -8 8 -5 3.9
    -10 -8 -5 1553.84
    -10 -8 -5 1331.47
    -10 -8 -5 1550.84
    -10 8 -5 1380.86
    -10 8 -5 1403.56
    -10 8 -5 1390.56
    -17 -9 5 55.19
    -17 -9 5 50.09
    -17 9 5 38.3
    -17 9 5 43
    -17 9 5 54.59
    -15 -9 5 42.6
    -15 -9 5 41.5
    -15 9 5 39.5
    15 9 -5 47.7
    -15 9 5 41.7
    -15 9 5 39.1
    -15 9 5 33.4
    -15 9 5 43.8
    -13 -9 5 396.96
    -13 -9 5 385.86
    -13 9 5 405.46
    -13 9 5 394.66
    13 9 -5 431.16
    -13 9 5 441.36
    -13 9 5 382.06
    -13 9 5 415.56
    -11 -9 5 7.4
    -11 -9 5 8.5
    -11 9 5 6.8
    -11 9 5 5.1
    11 9 -5 4.3
    -11 9 5 6.2
    -11 9 5 2.6
    -11 9 5 6.5
    -11 9 5 7.1
    -9 -9 5 128.19
    -9 -9 5 133.39
    -9 -9 5 131.49
    -9 9 5 144.89
    -9 9 5 146.09
    -9 9 5 129.59
    9 9 -5 113.29
    -9 9 5 134.79
    -9 9 5 115.49
    -7 -9 5 387.26
    -7 -9 5 431.56
    7 -9 -5 451.25
    -7 -9 5 473.55
    -7 9 5 447.16
    -7 9 5 474.15
    7 9 -5 463.05
    -7 9 5 430.66
    7 9 -5 458.35
    -7 9 5 465.45
    -5 -9 5 2.5
    5 -9 -5 1.5
    -5 -9 5 1.6
    -5 -9 5 1.4
    -5 9 5 0.4
    -5 9 5 1.4
    5 9 -5 2.1
    -5 9 5 1.6
    5 9 -5 0.3
    -3 -9 5 87.89
    3 -9 -5 83.49
    -3 -9 5 110.39
    -3 -9 5 96.69
    3 -9 -5 108.09
    -3 9 5 100.59
    -3 9 5 98.79
    3 9 -5 89.49
    3 9 -5 88.19
    3 9 -5 95.69
    1 -9 -5 256.67
    -1 -9 5 255.37
    -1 -9 5 248.88
    1 -9 -5 289.27
    1 -9 -5 280.77
    1 9 -5 278.37
    1 9 -5 280.47
    -1 9 5 262.77
    1 9 -5 271.67
    1 9 -5 279.07
    -1 -9 -5 18
    -1 -9 -5 15.2
    1 -9 5 13.8
    -1 -9 -5 10.1
    -1 9 -5 16.2
    -1 9 -5 16.3
    -1 9 -5 20.8
    -1 9 -5 13.8
    -1 9 -5 16.5
    -1 9 -5 15.4
    -3 -9 -5 49.6
    -3 -9 -5 38.2
    -3 -9 -5 45.4
    -3 -9 -5 47.2
    3 -9 5 45.4
    -3 9 -5 42.9
    -3 9 -5 37.1
    -3 9 -5 43.8
    -3 9 -5 43.4
    -3 9 -5 38
    -3 9 -5 47.6
    -3 9 -5 43.1
    5 -9 5 1.9
    -5 -9 -5 2.6
    -5 -9 -5 1.9
    -5 -9 -5 3.6
    -5 -9 -5 4.1
    -5 -9 -5 5.9
    -5 9 -5 4.5
    -5 9 -5 4.3
    -5 9 -5 2.2
    -5 9 -5 3.1
    -5 9 -5 4.7
    -5 9 -5 3.6
    -7 -9 -5 71.29
    -7 -9 -5 73.69
    -7 -9 -5 55.79
    -7 -9 -5 75.39
    -7 9 -5 66.79
    -7 9 -5 64.59
    -7 9 -5 66.09
    -7 9 -5 69.99
    -7 9 -5 67.19
    -7 9 -5 72.09
    -9 -9 -5 92.79
    -9 -9 -5 104.39
    -9 -9 -5 112.09
    -9 9 -5 89.39
    -9 9 -5 88.89
    -9 9 -5 79.59
    -11 -9 -5 39.9
    -11 -9 -5 40.2
    -11 9 -5 36.2
    -11 9 -5 41.4
    -16 -10 5 221.68
    -16 10 5 206.68
    -16 10 5 196.88
    16 10 -5 195.48
    -16 10 5 195.58
    -14 -10 5 115.99
    -14 -10 5 113.79
    -14 10 5 118.29
    -14 10 5 133.99
    -14 10 5 109.59
    14 10 -5 123.19
    -14 10 5 117.29
    -14 10 5 138.39
    -12 -10 5 917.61
    -12 -10 5 915.01
    -12 -10 5 1020.9
    -12 10 5 940.61
    12 10 -5 954.2
    -12 10 5 979.5
    -12 10 5 1024.9
    -12 10 5 856.61
    -12 10 5 909.71
    -12 10 5 1089.19
    -10 -10 5 5.8
    -10 -10 5 0.8
    -10 -10 5 2
    -10 -10 5 0.1
    -10 10 5 1
    10 10 -5 1.2
    -10 10 5 1.1
    -10 10 5 0.8
    -10 10 5 0.3
    -10 10 5 0.9
    -8 -10 5 1638.74
    -8 -10 5 1673.43
    -8 -10 5 1730.33
    -8 10 5 1660.33
    -8 10 5 1951.7
    -8 10 5 1766.32
    -8 10 5 1704.33
    -8 10 5 1802.42
    8 10 -5 1723.23
    8 10 -5 1646.04
    6 -10 -5 197.28
    -6 -10 5 196.68
    -6 -10 5 199.68
    -6 -10 5 192.28
    -6 10 5 212.98
    -6 10 5 204.28
    6 10 -5 193.98
    6 10 -5 190.88
    -6 10 5 188.38
    -6 10 5 203.18
    -4 -10 5 928.51
    -4 -10 5 844.32
    4 -10 -5 908.41
    4 -10 -5 968.2
    4 10 -5 917.41
    -4 10 5 933.11
    4 10 -5 916.91
    -4 10 5 933.91
    -2 -10 5 490.25
    2 -10 -5 532.15
    -2 -10 5 548.75
    2 -10 -5 557.14
    2 10 -5 532.85
    2 10 -5 545.75
    -2 10 5 557.74
    2 10 -5 547.35
    2 10 -5 561.44
    0 -10 5 726.83
    0 -10 -5 694.53
    0 -10 -5 757.52
    0 10 -5 779.12
    0 10 -5 760.82
    0 10 -5 783.82
    0 10 -5 705.43
    0 10 -5 701.73
    -2 -10 -5 1173.58
    -2 -10 -5 1261.87
    2 -10 5 1170.78
    -2 -10 -5 1275.67
    -2 10 -5 1254.37
    -2 10 -5 1170.08
    -2 10 -5 1226.68
    -2 10 -5 1222.38
    -2 10 -5 1305.77
    -2 10 -5 1387.26
    -4 -10 -5 8.7
    -4 -10 -5 12.5
    -4 -10 -5 8.8
    -4 -10 -5 7.4
    -4 -10 -5 8.1
    4 -10 5 11.3
    -4 10 -5 8.4
    -4 10 -5 11.2
    -4 10 -5 15.1
    -4 10 -5 14
    -4 10 -5 12.2
    -4 10 -5 11
    -6 -10 -5 1237.68
    -6 -10 -5 1219.98
    -6 -10 -5 1105.29
    6 -10 5 1092.49
    -6 -10 -5 1049.09
    -6 10 -5 1098.19
    -6 10 -5 1114.09
    -6 10 -5 1164.38
    -6 10 -5 1106.49
    -6 10 -5 1008.5
    -8 -10 -5 31.9
    -8 -10 -5 38.3
    -8 -10 -5 33.7
    -8 10 -5 28
    -8 10 -5 31.3
    -8 10 -5 32
    -8 10 -5 28.9
    -8 10 -5 34.2
    -8 10 -5 29.1
    -10 -10 -5 499.25
    -10 -10 -5 422.36
    -10 -10 -5 478.65
    -10 10 -5 419.76
    -10 10 -5 422.16
    -15 -11 5 11.3
    -15 -11 5 10.4
    -15 11 5 12.6
    -15 11 5 13.8
    -15 11 5 9.9
    15 11 -5 10.6
    -13 -11 5 18.8
    -13 -11 5 10.2
    -13 11 5 18.1
    13 11 -5 14.1
    -13 11 5 12.8
    -13 11 5 10.8
    -13 11 5 11.1
    -11 -11 5 13.6
    -11 -11 5 10.9
    -11 -11 5 14.5
    -11 11 5 11.3
    -11 11 5 12.9
    -11 11 5 10.2
    -11 11 5 9.5
    11 11 -5 8.8
    -11 11 5 10.7
    -11 11 5 14.1
    -9 -11 5 2.1
    -9 -11 5 2
    -9 -11 5 3.1
    -9 -11 5 3.8
    -9 11 5 1
    -9 11 5 0.8
    -9 11 5 4.2
    -9 11 5 1.5
    -9 11 5 1.5
    9 11 -5 2.2
    -7 -11 5 16.2
    -7 -11 5 15.2
    -7 -11 5 18.8
    -7 11 5 16.4
    7 11 -5 14.1
    -7 11 5 12.3
    -7 11 5 19.8
    -7 11 5 17.9
    7 11 -5 10.5
    -5 -11 5 145.99
    5 -11 -5 139.59
    -5 -11 5 154.88
    5 -11 -5 158.38
    -5 11 5 160.48
    5 11 -5 146.99
    5 11 -5 148.59
    -5 11 5 163.08
    -5 11 5 148.29
    3 -11 -5 162.48
    -3 -11 5 175.48
    -3 -11 5 146.59
    -3 11 5 178.38
    -3 11 5 134.09
    3 11 -5 156.58
    -3 11 5 172.88
    3 11 -5 148.69
    3 11 -5 172.18
    1 -11 -5 123.29
    1 -11 -5 133.89
    -1 -11 5 124.69
    -1 11 5 129.29
    1 11 -5 127.99
    1 11 -5 124.49
    1 11 -5 129.19
    -1 -11 -5 6.8
    1 -11 5 12.5
    -1 -11 -5 12.1
    -1 11 -5 8.4
    -1 11 -5 6.2
    -1 11 -5 6.3
    -1 11 -5 11.2
    -1 11 -5 7.9
    -1 11 -5 13.6
    -3 -11 -5 4.1
    -3 -11 -5 3.5
    3 -11 5 3.2
    -3 -11 -5 4.1
    -3 11 -5 0.8
    -3 11 -5 3.3
    -3 11 -5 3.4
    -3 11 -5 3.6
    -3 11 -5 3.2
    -3 11 -5 5.7
    -5 -11 -5 10.2
    -5 -11 -5 5.5
    5 -11 5 4.6
    -5 -11 -5 12.1
    -5 -11 -5 7.7
    -5 11 -5 5.9
    -5 11 -5 8.4
    -5 11 -5 8.9
    -5 11 -5 4.7
    -7 -11 -5 9
    -7 -11 -5 10.6
    -7 -11 -5 5.1
    -7 11 -5 6.1
    -7 11 -5 5.5
    -7 11 -5 8
    -7 11 -5 7.1
    -7 11 -5 9.1
    -9 -11 -5 88.99
    -9 -11 -5 79.79
    -9 -11 -5 96.99
    -9 11 -5 83.89
    -9 11 -5 72.69
    -9 11 -5 78.29
    -14 -12 5 368.06
    -14 -12 5 349.77
    -14 12 5 373.26
    -14 12 5 351.16
    -14 12 5 356.16
    -14 12 5 320.47
    14 12 -5 347.27
    -12 -12 5 1088.89
    -12 -12 5 1115.19
    -12 12 5 1174.88
    -12 12 5 1173.78
    -12 12 5 1183.08
    12 12 -5 1121.79
    -12 12 5 1125.59
    -12 12 5 1020.2
    -10 -12 5 228.48
    -10 -12 5 275.37
    -10 -12 5 244.48
    -10 -12 5 260.77
    -10 12 5 280.27
    -10 12 5 279.87
    -10 12 5 265.97
    -10 12 5 280.97
    -10 12 5 232.88
    10 12 -5 267.17
    -8 -12 5 878.31
    -8 -12 5 859.51
    -8 -12 5 940.71
    -8 -12 5 851.11
    -8 12 5 935.61
    8 12 -5 921.71
    8 12 -5 923.61
    8 12 -5 881.01
    -8 12 5 925.01
    -8 12 5 821.22
    6 -12 -5 29.1
    -6 -12 5 28
    -6 -12 5 28.4
    -6 12 5 27.7
    6 12 -5 27.3
    -6 12 5 33.8
    -6 12 5 28.8
    6 12 -5 31.3
    6 12 -5 30.4
    -6 12 5 31.1
    4 -12 -5 234.98
    -4 -12 5 251.17
    4 -12 -5 249.48
    -4 -12 5 224.88
    -4 12 5 215.88
    4 12 -5 229.38
    -4 12 5 223.78
    4 12 -5 240.08
    -4 12 5 227.18
    4 12 -5 227.88
    -2 -12 5 989.8
    2 -12 -5 1057.39
    2 -12 -5 1045.8
    2 12 -5 1095.89
    2 12 -5 1040
    -2 12 5 1058.19
    2 12 -5 998
    0 -12 5 411.86
    0 -12 -5 395.96
    0 -12 -5 412.36
    0 12 -5 411.96
    0 12 -5 385.76
    0 12 -5 437.66
    0 12 -5 422.46
    -2 -12 -5 95.29
    2 -12 5 89.49
    -2 12 -5 102.19
    -2 12 -5 91.69
    -4 -12 -5 79.89
    4 -12 5 82.69
    -4 -12 -5 75.89
    -4 -12 -5 78.89
    -4 12 -5 85.29
    -4 12 -5 77.39
    -4 12 -5 81.79
    -4 12 -5 77.89
    -6 -12 -5 1691.23
    6 -12 5 1782.62
    -6 -12 -5 1927.61
    -6 -12 -5 2006.6
    -6 12 -5 1746.33
    -6 12 -5 1917.81
    -6 12 -5 1617.44
    -6 12 -5 1850.41
    -6 12 -5 1870.01
    -6 12 -5 1926.31
    -8 -12 -5 74.59
    -8 12 -5 64.79
    -8 12 -5 68.79
    -8 12 -5 74.49
    -13 -13 5 382.16
    13 -13 -5 331.17
    -13 -13 5 365.06
    -13 13 5 387.36
    13 13 -5 348.27
    -13 13 5 390.76
    -13 13 5 389.56
    -13 13 5 310.27
    -11 -13 5 25.6
    -11 -13 5 32.9
    -11 -13 5 24.6
    -11 13 5 18.9
    -11 13 5 26.8
    -11 13 5 26.2
    -11 13 5 29.8
    11 13 -5 20.7
    -11 13 5 24.8
    -9 -13 5 4.2
    9 -13 -5 4.7
    -9 -13 5 5.7
    -9 -13 5 2.6
    -9 -13 5 3.6
    -9 13 5 7
    -9 13 5 4.6
    9 13 -5 5.5
    -9 13 5 4.6
    -9 13 5 5
    -9 13 5 4
    -7 -13 5 216.38
    -7 -13 5 201.68
    7 -13 -5 174.48
    -7 -13 5 157.98
    -7 13 5 200.78
    7 13 -5 165.28
    7 13 -5 181.08
    -7 13 5 197.48
    -7 13 5 160.28
    7 13 -5 203.88
    -7 13 5 199.38
    -7 13 5 193.58
    -5 -13 5 238.98
    5 -13 -5 239.48
    -5 -13 5 278.07
    5 13 -5 244.08
    -5 13 5 249.58
    -5 13 5 256.07
    -5 13 5 260.67
    -5 13 5 246.88
    3 -13 -5 416.76
    -3 -13 5 360.36
    -3 -13 5 431.96
    3 -13 -5 396.06
    3 13 -5 368.66
    3 13 -5 404.76
    -3 13 5 418.66
    3 13 -5 414.36
    1 -13 -5 30
    -1 -13 5 31.3
    1 13 -5 30.5
    1 13 -5 34.1
    -1 -13 -5 74.99
    -1 -13 -5 62.39
    1 -13 5 87.09
    -1 13 -5 68.29
    1 13 5 66.49
    -1 13 -5 74.89
    -1 13 -5 70.59
    -3 -13 -5 24.6
    3 -13 5 22.9
    -3 -13 -5 21.3
    -3 13 -5 22.2
    -3 13 -5 20.6
    -3 13 -5 25.6
    -3 13 -5 20.1
    5 -13 5 170.78
    -5 -13 -5 151.38
    -5 -13 -5 129.59
    -5 -13 -5 157.38
    -5 13 -5 137.09
    -5 13 -5 149.59
    -5 13 -5 157.08
    -5 13 -5 154.78
    -5 13 -5 149.69
    -7 -13 -5 55.79
    -7 -13 -5 53.69
    -7 13 -5 46.4
    -12 -14 5 471.35
    12 -14 -5 454.35
    12 14 -5 485.15
    -12 14 5 464.75
    -12 14 5 499.65
    -12 14 5 463.75
    -10 -14 5 26.9
    10 -14 -5 27.3
    -10 14 5 24.5
    -10 14 5 27.9
    -10 14 5 27.8
    10 14 -5 26.3
    -10 14 5 30.3
    -10 14 5 27.7
    -8 -14 5 415.06
    8 -14 -5 404.86
    -8 -14 5 346.17
    -8 14 5 392.36
    -8 14 5 412.46
    -8 14 5 410.26
    -8 14 5 442.56
    8 14 -5 385.06
    6 -14 -5 78.89
    -6 -14 5 87.19
    -6 -14 5 77.79
    -6 14 5 86.79
    6 14 -5 81.49
    -6 14 5 79.69
    6 14 -5 75.09
    -6 14 5 80.19
    6 14 -5 88.09
    -6 14 5 85.79
    -4 -14 5 149.19
    4 -14 -5 151.88
    -4 -14 5 155.28
    4 14 -5 161.48
    -4 14 5 152.98
    -4 14 5 161.28
    4 14 -5 154.08
    4 14 -5 155.48
    -2 -14 5 55.99
    2 -14 -5 62.49
    2 14 -5 59.89
    2 14 -5 58.49
    -2 14 5 66.49
    0 -14 -5 197.78
    0 -14 -5 213.68
    0 -14 5 216.18
    0 14 -5 201.48
    0 14 -5 214.38
    0 14 5 208.38
    0 14 -5 231.58
    2 -14 5 236.98
    -2 -14 -5 213.28
    -2 -14 -5 217.88
    -2 14 -5 210.78
    -2 14 -5 216.78
    -2 14 -5 192.48
    2 14 5 201.48
    -2 14 -5 221.08
    -4 -14 -5 56.39
    4 -14 5 55.29
    -4 -14 -5 56.79
    -4 -14 -5 56.79
    -4 14 -5 45.5
    -4 14 -5 58.99
    -4 14 -5 59.59
    6 -14 5 523.05
    -6 -14 -5 571.74
    -6 14 -5 599.14
    -6 14 -5 506.65
    11 -15 -5 32.1
    -11 15 5 42
    -11 15 5 43.1
    -11 15 5 40.2
    11 15 -5 34.9
    9 -15 -5 138.99
    -9 -15 5 179.48
    -9 15 5 154.18
    -9 15 5 150.48
    -9 15 5 158.28
    -9 15 5 152.18
    9 15 -5 133.89
    -7 15 5 508.25
    -7 15 5 526.55
    7 15 -5 473.85
    -7 15 5 510.85
    -7 15 5 533.15
    5 -15 -5 3.7
    -5 -15 5 7.7
    -5 15 5 5.3
    -5 15 5 3.6
    5 15 -5 3.7
    5 15 -5 3.7
    5 15 -5 1.7
    -5 15 5 2.6
    -3 -15 5 298.07
    3 -15 -5 263.97
    3 -15 -5 259.77
    3 -15 -5 267.37
    3 15 -5 270.77
    -3 15 5 276.17
    3 15 -5 285.57
    -1 -15 5 22.1
    1 -15 -5 16.6
    1 -15 -5 18.5
    1 15 -5 25.9
    -1 15 5 17.4
    1 15 -5 22.9
    1 15 -5 20.5
    1 15 -5 15.1
    -1 -15 -5 448.46
    -1 -15 -5 434.76
    1 -15 5 537.85
    -1 15 -5 497.55
    1 15 5 429.46
    -1 15 -5 437.96
    -3 -15 -5 234.78
    3 -15 5 280.17
    -3 -15 -5 260.17
    -3 -15 -5 264.27
    -3 15 -5 264.07
    -3 15 -5 254.57
    -5 -15 -5 250.87
    5 -15 5 256.87
    -5 -15 -5 257.57
    -5 15 -5 267.77
    -5 15 -5 258.77
    8 -16 -5 63.59
    -8 -16 5 69.39
    -8 16 5 61.49
    -8 16 5 69.09
    8 16 -5 66.09
    -8 16 5 67.69
    -8 16 5 55.49
    -6 -16 5 288.17
    -6 -16 5 375.26
    6 -16 -5 339.77
    6 16 -5 347.67
    -6 16 5 324.87
    -6 16 5 371.26
    -6 16 5 360.36
    4 -16 -5 143.19
    4 -16 -5 135.39
    -4 -16 5 151.48
    -4 16 5 144.19
    4 16 -5 140.89
    4 16 -5 144.69
    -4 16 5 145.79
    2 -16 -5 38.2
    -2 -16 5 49.99
    2 -16 -5 48.1
    2 16 -5 42.9
    2 16 -5 41
    -2 16 5 43
    2 16 -5 47
    0 -16 -5 14.3
    0 -16 -5 18.5
    0 16 -5 18.5
    0 16 -5 17.2
    0 16 5 18.2
    -2 -16 -5 640.64
    -2 -16 -5 579.34
    2 -16 5 691.73
    -2 16 -5 646.54
    -2 16 -5 650.23
    7 -17 -5 384.36
    -7 17 5 430.46
    -7 17 5 424.36
    5 -17 -5 17.5
    -5 -17 5 22.3
    5 -17 -5 22.1
    5 17 -5 17.9
    -5 17 5 20.4
    -3 -17 5 67.99
    3 -17 -5 49.7
    -3 17 5 57.09
    3 17 -5 61.59
    3 17 -5 55.19
    -1 -17 5 22.8
    1 -17 -5 17.7
    1 -17 -5 14.7
    1 17 -5 23.1
    -1 17 5 19.8
    -1 17 5 16.3
    1 17 -5 14.1
    -1 -17 -5 696.83
    -1 -17 -5 634.74
    -1 17 -5 675.43
    -18 0 6 1370.36
    -18 0 6 1284.17
    -18 0 6 1436.26
    -18 0 6 1384.46
    -16 0 6 226.98
    -16 0 6 223.38
    16 0 -6 244.18
    -16 0 6 267.37
    -16 0 6 223.98
    -16 0 6 221.58
    -14 0 6 2309.67
    -14 0 6 2230.38
    -14 0 6 2112.59
    -14 0 6 2302.57
    -12 0 6 14.1
    12 0 -6 12.8
    -12 0 6 14.8
    -12 0 6 13.1
    -12 0 6 15.5
    -12 0 6 16.6
    -12 0 6 12.2
    -10 0 6 753.72
    -10 0 6 675.03
    -10 0 6 683.33
    -10 0 6 801.02
    -10 0 6 739.03
    -10 0 6 750.62
    -10 0 6 804.62
    10 0 -6 792.62
    -10 0 6 651.93
    -8 0 6 1818.12
    -8 0 6 1780.62
    -8 0 6 1860.61
    -8 0 6 1994.9
    8 0 -6 1837.92
    -8 0 6 1888.91
    8 0 -6 1818.02
    -8 0 6 1740.43
    -6 0 6 1078.19
    6 0 -6 1106.49
    6 0 -6 1027.8
    6 0 -6 1109.69
    6 0 -6 1117.69
    6 0 -6 1111.09
    -6 0 6 910.01
    -6 0 6 1117.69
    -6 0 6 1018.2
    -6 0 6 1118.99
    -6 0 6 1087.29
    4 0 -6 178.58
    -4 0 6 164.68
    4 0 -6 178.78
    4 0 -6 159.08
    4 0 -6 183.38
    -4 0 6 160.98
    -2 0 6 737.13
    2 0 -6 783.82
    2 0 -6 772.42
    -2 0 6 758.82
    2 0 -6 830.82
    2 0 -6 725.53
    0 0 -6 7329.97
    -2 0 -6 733.43
    -2 0 -6 771.22
    -2 0 -6 731.93
    -2 0 -6 775.72
    -2 0 -6 730.03
    -2 0 -6 668.53
    -2 0 -6 719.53
    -2 0 -6 746.63
    -4 0 -6 405.96
    -4 0 -6 400.16
    -4 0 -6 416.06
    -4 0 -6 397.56
    -4 0 -6 416.86
    -6 0 -6 26.1
    -6 0 -6 25.5
    -6 0 -6 23.5
    -6 0 -6 23.6
    -6 0 -6 25.4
    -8 0 -6 621.14
    -8 0 -6 634.34
    -8 0 -6 655.13
    -8 0 -6 590.44
    -8 0 -6 574.74
    -10 0 -6 657.33
    -10 0 -6 591.44
    -10 0 -6 640.44
    -10 0 -6 683.53
    -10 0 -6 592.34
    -12 0 -6 158.18
    -12 0 -6 173.88
    -19 -1 6 167.18
    -19 -1 6 171.78
    -19 -1 6 192.38
    -19 -1 6 157.68
    -19 1 6 167.78
    -19 1 6 159.58
    -19 1 6 177.28
    -17 -1 6 0.7
    -17 -1 6 3
    -17 -1 6 1.2
    -17 -1 6 2.4
    -17 1 6 3.3
    17 1 -6 3.8
    -17 1 6 1.6
    -17 1 6 2.5
    -17 1 6 2.6
    -17 1 6 1.9
    15 -1 -6 50.69
    -15 -1 6 46.9
    -15 -1 6 50.29
    -15 -1 6 53.49
    -15 -1 6 49.5
    -15 -1 6 46.5
    -15 1 6 48.4
    -15 1 6 52.89
    -15 1 6 51.79
    -15 1 6 46.6
    -15 1 6 52.99
    13 -1 -6 11.5
    -13 -1 6 12.5
    -13 -1 6 9.8
    -13 -1 6 14.6
    -13 -1 6 12.9
    -13 -1 6 12.2
    -13 -1 6 14.9
    -13 -1 6 14.8
    -13 1 6 11.6
    -13 1 6 10.4
    -13 1 6 16.5
    -13 1 6 8.2
    13 1 -6 10.9
    -13 1 6 11.6
    -13 1 6 11.4
    -13 1 6 12.6
    -11 -1 6 22.1
    -11 -1 6 19.7
    -11 -1 6 18.7
    -11 -1 6 19.3
    11 -1 -6 19.1
    -11 -1 6 16.6
    -11 -1 6 15.1
    -11 -1 6 19.3
    -11 1 6 20.1
    -11 1 6 23.7
    -11 1 6 19.4
    11 1 -6 17.9
    -11 1 6 25.7
    -11 1 6 20.5
    -11 1 6 23.4
    -11 1 6 17
    -11 1 6 18.8
    9 -1 -6 6.5
    9 -1 -6 4.4
    -9 -1 6 5.1
    -9 -1 6 6.2
    -9 -1 6 5.9
    -9 1 6 4.1
    9 1 -6 5.4
    -9 1 6 6.7
    -9 1 6 5.1
    -9 1 6 5.3
    -9 1 6 5.2
    -9 1 6 5.2
    -9 1 6 4.4
    -7 -1 6 13.1
    -7 -1 6 8.5
    7 -1 -6 10.3
    -7 -1 6 11
    -7 -1 6 9.5
    7 -1 -6 10
    7 -1 -6 8.4
    -7 -1 6 9
    -7 1 6 10.2
    7 1 -6 9.9
    -7 1 6 6.9
    -7 1 6 12.4
    -7 1 6 9.4
    -7 1 6 10.8
    -7 1 6 9.7
    7 1 -6 9.9
    5 -1 -6 1.1
    -5 -1 6 1.8
    5 -1 -6 1.3
    5 -1 -6 -2
    5 -1 -6 1.3
    -5 -1 6 3.1
    -5 -1 6 3.6
    -5 -1 6 2.5
    -5 1 6 0.6
    5 1 -6 1.7
    -5 1 6 -0.1
    -5 1 6 -1.1
    5 1 -6 0.7
    -5 1 6 0.5
    5 1 -6 1
    5 1 -6 0.6
    -3 -1 6 249.28
    3 -1 -6 269.87
    -3 -1 6 256.67
    3 -1 -6 271.27
    3 -1 -6 267.77
    3 -1 -6 252.97
    -3 1 6 259.87
    3 1 -6 264.87
    3 1 -6 241.48
    3 1 -6 274.07
    -3 1 6 248.98
    3 1 -6 275.57
    -1 -1 6 780.82
    1 -1 -6 809.02
    1 -1 -6 750.12
    1 -1 -6 740.83
    1 -1 -6 794.92
    1 -1 -6 813.62
    1 1 -6 788.12
    1 1 -6 715.43
    1 1 -6 779.62
    1 1 -6 781.62
    1 1 -6 778.42
    -1 -1 -6 24.6
    -1 -1 -6 27.4
    -1 -1 -6 22.3
    -1 -1 -6 28.7
    -1 -1 -6 25.3
    -1 1 -6 25.2
    -1 1 -6 28.7
    -1 1 -6 24.7
    -1 1 -6 27.8
    -1 1 -6 18.8
    -1 1 -6 25.2
    -1 1 -6 23.6
    -1 1 -6 24.9
    -3 -1 -6 104.29
    -3 -1 -6 105.29
    -3 -1 -6 94.69
    -3 -1 -6 98.39
    -3 -1 -6 97.89
    -3 -1 -6 102.69
    -3 1 -6 106.19
    -3 1 -6 108.79
    -3 1 -6 110.09
    -3 1 -6 108.09
    -3 1 -6 97.89
    -3 1 -6 104.09
    -5 -1 -6 282.67
    -5 -1 -6 264.87
    -5 -1 -6 290.07
    -5 -1 -6 275.67
    -5 -1 -6 285.67
    -5 -1 -6 285.27
    -5 1 -6 285.47
    -5 1 -6 275.97
    -5 1 -6 289.07
    -5 1 -6 275.07
    -5 1 -6 280.97
    -5 1 -6 279.57
    -7 -1 -6 62.79
    -7 -1 -6 60.39
    -7 -1 -6 63.09
    -7 -1 -6 64.19
    -7 -1 -6 66.29
    -7 -1 -6 67.29
    -7 1 -6 60.39
    -7 1 -6 60.09
    -7 1 -6 67.79
    -7 1 -6 58.89
    -7 1 -6 64.39
    -7 1 -6 61.59
    -9 -1 -6 5.7
    -9 -1 -6 6.4
    -9 -1 -6 2.3
    -9 -1 -6 3.6
    -9 -1 -6 7.1
    -9 1 -6 4.9
    -9 1 -6 5.6
    -9 1 -6 5.5
    -9 1 -6 13.3
    -11 -1 -6 18.7
    -11 -1 -6 14.6
    -11 -1 -6 17.4
    -11 -1 -6 18.4
    -11 1 -6 10.6
    -11 1 -6 15.3
    -11 1 -6 15.7
    -11 1 -6 15.9
    -18 -2 6 831.42
    -18 -2 6 841.72
    -18 -2 6 899.81
    -18 -2 6 832.82
    -18 2 6 809.22
    -18 2 6 877.71
    -18 2 6 771.92
    18 2 -6 810.02
    -18 2 6 824.42
    -16 -2 6 18.8
    -16 -2 6 24.1
    -16 -2 6 19.4
    -16 -2 6 22.9
    -16 2 6 26.5
    -16 2 6 23.9
    -16 2 6 17.7
    -16 2 6 22.1
    -16 2 6 26.8
    -14 -2 6 1428.36
    14 -2 -6 1534.85
    -14 -2 6 1422.26
    -14 -2 6 1269.07
    -14 -2 6 1445.16
    -14 -2 6 1431.96
    -14 2 6 1529.55
    -14 2 6 1318.57
    -14 2 6 1468.75
    -14 2 6 1532.35
    -14 2 6 1401.76
    14 2 -6 1587.44
    -14 2 6 1501.15
    -14 2 6 1594.04
    12 -2 -6 204.68
    -12 -2 6 198.38
    -12 -2 6 168.08
    -12 -2 6 196.88
    -12 -2 6 208.78
    -12 -2 6 209.68
    -12 -2 6 211.78
    -12 -2 6 200.68
    -12 2 6 217.38
    -12 2 6 225.48
    -12 2 6 199.08
    -12 2 6 195.48
    12 2 -6 199.98
    -12 2 6 202.98
    -10 -2 6 756.42
    -10 -2 6 693.93
    10 -2 -6 740.13
    -10 -2 6 780.02
    -10 -2 6 778.42
    -10 -2 6 807.12
    -10 2 6 749.03
    -10 2 6 666.23
    -10 2 6 850.31
    10 2 -6 832.32
    -10 2 6 810.42
    -10 2 6 742.73
    -10 2 6 752.92
    -10 2 6 865.71
    -10 2 6 798.82
    -8 -2 6 578.04
    -8 -2 6 558.54
    8 -2 -6 544.25
    8 -2 -6 568.74
    -8 -2 6 586.64
    -8 -2 6 504.15
    -8 -2 6 530.95
    -8 2 6 594.44
    -8 2 6 516.85
    -8 2 6 529.55
    8 2 -6 546.85
    8 2 -6 565.14
    -8 2 6 611.54
    8 2 -6 554.84
    -8 2 6 507.25
    -8 2 6 567.74
    -6 -2 6 1657.73
    -6 -2 6 1690.63
    6 -2 -6 1724.63
    -6 -2 6 1710.43
    6 -2 -6 1741.33
    -6 -2 6 1640.24
    -6 -2 6 1609.84
    -6 2 6 1753.92
    -6 2 6 1724.83
    6 2 -6 1743.93
    6 2 -6 1639.74
    6 2 -6 1763.52
    -6 2 6 1567.84
    -6 2 6 1587.74
    -6 2 6 1441.76
    -4 -2 6 1712.03
    -4 -2 6 1764.92
    4 -2 -6 1791.22
    4 -2 -6 1749.72
    4 -2 -6 1826.32
    -4 -2 6 1675.83
    4 2 -6 1672.83
    4 2 -6 1816.72
    -4 2 6 1556.74
    -4 2 6 1443.06
    -4 2 6 1713.83
    4 2 -6 1537.35
    -4 2 6 1780.82
    2 -2 -6 660.73
    -2 -2 6 685.73
    2 -2 -6 715.23
    2 2 -6 788.92
    -2 2 6 660.43
    2 2 -6 719.03
    2 2 -6 767.32
    -2 2 6 657.63
    2 2 -6 730.93
    0 -2 -6 2957.8
    0 -2 6 3065.09
    0 -2 -6 3038.8
    0 -2 -6 3271.17
    0 -2 -6 2900.81
    0 -2 -6 3193.28
    0 -2 -6 3061.79
    0 2 -6 3110.09
    0 2 -6 3258.97
    0 2 -6 3300.27
    0 2 -6 3271.87
    0 2 -6 3273.37
    -2 -2 -6 513.95
    -2 -2 -6 538.95
    -2 -2 -6 499.05
    -2 -2 -6 461.55
    -2 2 -6 520.75
    -2 2 -6 494.65
    -2 2 -6 491.35
    -2 2 -6 509.85
    -4 -2 -6 1497.95
    -4 -2 -6 1618.74
    -4 -2 -6 1501.55
    -4 -2 -6 1500.45
    -4 -2 -6 1518.55
    -4 -2 -6 1590.24
    -4 -2 -6 1447.66
    -4 2 -6 1565.84
    -4 2 -6 1532.45
    -4 2 -6 1621.04
    -4 2 -6 1627.64
    -4 2 -6 1494.35
    -4 2 -6 1438.86
    -4 2 -6 1519.85
    -6 -2 -6 323.37
    -6 -2 -6 363.56
    -6 -2 -6 368.86
    -6 -2 -6 354.26
    -6 -2 -6 327.47
    -6 2 -6 354.16
    -6 2 -6 324.37
    -6 2 -6 353.36
    -6 2 -6 331.77
    -6 2 -6 357.16
    -6 2 -6 347.87
    -8 -2 -6 449.66
    -8 -2 -6 500.35
    -8 -2 -6 425.06
    -8 2 -6 497.95
    -8 2 -6 426.76
    -10 -2 -6 321.87
    -10 -2 -6 285.57
    -10 -2 -6 313.27
    -10 -2 -6 300.67
    -10 2 -6 302.37
    -10 2 -6 272.67
    -10 2 -6 284.77
    -10 2 -6 323.87
    -12 -2 -6 313.07
    -12 -2 -6 317.17
    -12 2 -6 306.77
    -19 -3 6 493.25
    -19 -3 6 513.75
    -19 -3 6 552.44
    -19 -3 6 488.25
    -19 3 6 483.45
    -19 3 6 479.45
    -17 -3 6 7.3
    -17 -3 6 5.2
    -17 -3 6 5.9
    -17 -3 6 5.8
    -17 3 6 6
    -17 3 6 7
    -17 3 6 7.7
    -15 -3 6 217.28
    -15 -3 6 196.18
    -15 -3 6 225.28
    -15 3 6 215.98
    -15 3 6 211.98
    -15 3 6 175.38
    15 3 -6 226.98
    -15 3 6 229.38
    -13 -3 6 460.25
    -13 -3 6 503.95
    -13 -3 6 466.75
    13 -3 -6 491.05
    -13 -3 6 461.95
    -13 3 6 475.25
    -13 3 6 554.04
    -13 3 6 504.75
    -13 3 6 532.65
    13 3 -6 473.05
    -13 3 6 471.95
    -13 3 6 505.95
    -13 3 6 405.06
    -11 -3 6 89.69
    -11 -3 6 96.79
    -11 -3 6 85.79
    11 -3 -6 92.29
    -11 -3 6 90.79
    -11 3 6 100.99
    -11 3 6 87.69
    -11 3 6 101.59
    -11 3 6 108.59
    -11 3 6 93.59
    -11 3 6 96.19
    11 3 -6 91.59
    -11 3 6 97.89
    -9 -3 6 101.69
    9 -3 -6 117.99
    -9 -3 6 118.79
    -9 -3 6 115.39
    -9 -3 6 127.49
    9 -3 -6 120.89
    -9 3 6 128.69
    -9 3 6 109.99
    -9 3 6 135.49
    9 3 -6 111.09
    9 3 -6 114.59
    -9 3 6 124.29
    -9 3 6 116.89
    -9 3 6 103.29
    9 3 -6 111.19
    -9 3 6 126.19
    -7 -3 6 435.36
    -7 -3 6 455.85
    7 -3 -6 433.76
    -7 -3 6 430.56
    -7 -3 6 411.16
    -7 -3 6 445.26
    7 -3 -6 477.05
    -7 -3 6 450.85
    -7 3 6 433.36
    -7 3 6 463.05
    7 3 -6 464.85
    -7 3 6 481.55
    -7 3 6 382.16
    7 3 -6 468.05
    7 3 -6 433.86
    -7 3 6 459.75
    5 -3 -6 304.87
    -5 -3 6 308.47
    5 -3 -6 312.07
    5 -3 -6 309.17
    -5 -3 6 308.17
    -5 -3 6 310.37
    -5 -3 6 296.87
    -5 3 6 313.87
    -5 3 6 328.87
    -5 3 6 330.47
    5 3 -6 321.67
    5 3 -6 315.37
    -5 3 6 285.27
    5 3 -6 321.77
    3 -3 -6 493.75
    -3 -3 6 408.36
    3 -3 -6 452.95
    3 -3 -6 421.66
    -3 -3 6 454.95
    3 -3 -6 494.05
    -3 3 6 446.86
    3 3 -6 441.16
    3 3 -6 471.45
    -3 3 6 460.85
    -3 3 6 474.35
    3 3 -6 499.65
    3 3 -6 471.05
    1 -3 -6 1546.95
    1 -3 -6 1474.65
    -1 -3 6 1349.56
    1 -3 -6 1512.25
    1 -3 -6 1446.26
    1 -3 -6 1451.15
    1 3 -6 1477.85
    1 3 -6 1467.95
    1 3 -6 1478.65
    1 3 -6 1468.25
    1 3 -6 1517.65
    1 3 -6 1480.35
    -1 -3 -6 150.08
    -1 -3 -6 133.29
    1 -3 6 140.99
    -1 -3 -6 148.59
    -1 -3 -6 151.08
    -1 -3 -6 149.39
    -1 3 -6 156.48
    -1 3 -6 142.49
    -1 3 -6 148.99
    -1 3 -6 153.38
    -1 3 -6 150.78
    -1 3 -6 152.48
    -3 -3 -6 57.69
    -3 -3 -6 48.7
    -3 -3 -6 47.6
    -3 -3 -6 49.6
    -3 -3 -6 54.19
    -3 -3 -6 44.5
    -3 3 -6 54.79
    -3 3 -6 52.49
    -3 3 -6 50.39
    -3 3 -6 53.59
    -3 3 -6 49.8
    -3 3 -6 48.9
    -3 3 -6 51.99
    -3 3 -6 50.99
    -3 3 -6 52.89
    -5 -3 -6 989.9
    -5 -3 -6 1004.7
    -5 -3 -6 1019.7
    -5 -3 -6 1012.9
    -5 -3 -6 1131.99
    -5 -3 -6 1085.59
    -5 -3 -6 1075.69
    -5 3 -6 1062.69
    -5 3 -6 1068.69
    -5 3 -6 1054.89
    -5 3 -6 1004.8
    -5 3 -6 1083.19
    -5 3 -6 1126.99
    -7 -3 -6 22.7
    -7 -3 -6 26.4
    -7 -3 -6 29.6
    -7 -3 -6 21.7
    -7 -3 -6 27.6
    -7 3 -6 27.3
    -7 3 -6 24.9
    -7 3 -6 25.9
    -7 3 -6 27.2
    -7 3 -6 28.2
    -7 3 -6 21.5
    -9 -3 -6 4.2
    -9 -3 -6 4.4
    -9 -3 -6 3
    -9 -3 -6 3.7
    -9 3 -6 8.4
    -9 3 -6 2.4
    -9 3 -6 4
    -9 3 -6 3.8
    -9 3 -6 2.7
    -11 -3 -6 13.1
    -11 -3 -6 9.2
    -11 -3 -6 9.4
    -11 -3 -6 12.5
    -11 3 -6 8
    -11 3 -6 10.1
    -18 -4 6 460.45
    -18 -4 6 517.45
    -18 -4 6 511.35
    -18 -4 6 521.25
    -18 4 6 507.45
    -18 4 6 543.15
    -18 4 6 489.55
    -16 -4 6 303.07
    -16 -4 6 307.47
    -16 -4 6 313.67
    -16 4 6 305.87
    -16 4 6 338.47
    -16 4 6 273.87
    -16 4 6 313.67
    -14 -4 6 775.12
    -14 -4 6 790.42
    -14 -4 6 761.22
    -14 -4 6 808.12
    -14 4 6 857.21
    -14 4 6 752.52
    -14 4 6 786.02
    -14 4 6 882.51
    -14 4 6 654.93
    14 4 -6 801.72
    -12 -4 6 554.04
    12 -4 -6 590.54
    -12 -4 6 555.24
    -12 -4 6 549.15
    -12 -4 6 552.04
    -12 4 6 476.65
    -12 4 6 646.94
    -12 4 6 533.45
    -12 4 6 583.74
    -12 4 6 556.94
    -12 4 6 579.04
    12 4 -6 586.84
    -10 -4 6 609.94
    10 -4 -6 602.54
    -10 -4 6 596.24
    -10 -4 6 503.95
    -10 -4 6 612.44
    -10 4 6 646.54
    -10 4 6 517.45
    -10 4 6 602.14
    -10 4 6 663.33
    10 4 -6 629.94
    -8 -4 6 18.5
    8 -4 -6 16.6
    8 -4 -6 20.1
    -8 -4 6 15.6
    -8 -4 6 23.5
    -8 -4 6 22.2
    -8 -4 6 19.6
    8 4 -6 18.5
    8 4 -6 20.2
    -8 4 6 19.1
    8 4 -6 17.8
    -8 4 6 18.8
    -8 4 6 19.5
    -6 -4 6 821.12
    -6 -4 6 823.62
    -6 -4 6 810.72
    6 -4 -6 847.32
    6 -4 -6 837.32
    -6 -4 6 865.61
    6 4 -6 824.52
    -6 4 6 880.91
    -6 4 6 821.22
    -6 4 6 885.31
    6 4 -6 896.51
    6 4 -6 888.21
    4 -4 -6 3912.21
    -4 -4 6 3822.32
    4 -4 -6 3930.61
    4 -4 -6 3811.02
    4 4 -6 4034.8
    -4 4 6 3712.73
    -4 4 6 3877.01
    4 4 -6 3870.31
    -4 4 6 4057.29
    4 4 -6 3910.11
    -4 4 6 3847.82
    2 -4 -6 353.46
    2 -4 -6 368.06
    2 -4 -6 393.16
    2 -4 -6 377.36
    -2 -4 6 362.96
    -2 -4 6 329.67
    2 4 -6 355.96
    2 4 -6 384.16
    2 4 -6 422.46
    2 4 -6 363.26
    2 4 -6 385.26
    2 4 -6 376.06
    0 -4 -6 540.55
    0 -4 -6 452.55
    0 -4 -6 491.15
    0 -4 -6 512.65
    0 -4 6 455.85
    0 4 -6 487.95
    0 4 -6 543.55
    0 4 -6 512.25
    0 4 -6 508.95
    0 4 -6 526.25
    0 4 -6 563.04
    2 -4 6 17.5
    -2 -4 -6 18
    -2 -4 -6 20.2
    -2 -4 -6 18.3
    -2 -4 -6 19.4
    -2 -4 -6 18.7
    -2 -4 -6 13
    -2 4 -6 16.8
    -2 4 -6 21.7
    -2 4 -6 20.5
    -2 4 -6 17.2
    -2 4 -6 17.3
    -2 4 -6 20.9
    -4 -4 -6 1156.18
    -4 -4 -6 1295.57
    -4 -4 -6 1025.6
    -4 -4 -6 1229.88
    -4 -4 -6 1178.98
    -4 -4 -6 1209.48
    -4 -4 -6 1309.37
    -4 4 -6 1245.88
    -4 4 -6 1206.78
    -4 4 -6 1088.89
    -4 4 -6 1205.88
    -4 4 -6 1232.68
    -4 4 -6 1316.57
    -4 4 -6 1197.48
    -6 -4 -6 760.32
    -6 -4 -6 771.62
    -6 -4 -6 795.12
    -6 -4 -6 660.53
    -6 -4 -6 726.33
    -6 4 -6 753.62
    -6 4 -6 749.13
    -6 4 -6 749.53
    -6 4 -6 783.32
    -6 4 -6 739.83
    -6 4 -6 713.33
    -8 -4 -6 168.18
    -8 -4 -6 188.88
    -8 -4 -6 191.18
    -8 -4 -6 195.58
    -8 -4 -6 188.78
    -8 4 -6 189.68
    -8 4 -6 189.88
    -8 4 -6 181.08
    -8 4 -6 182.38
    -8 4 -6 184.18
    -8 4 -6 179.78
    -10 -4 -6 62.49
    -10 -4 -6 69.99
    -10 -4 -6 62.89
    -10 -4 -6 60.89
    -10 4 -6 62.89
    -10 4 -6 57.19
    -10 4 -6 56.89
    -12 -4 -6 147.89
    -12 -4 -6 140.29
    -12 4 -6 146.69
    -17 -5 6 190.98
    -17 -5 6 167.48
    -17 -5 6 189.38
    -17 -5 6 185.68
    -17 5 6 180.98
    -17 5 6 162.48
    -17 5 6 203.08
    -17 5 6 193.88
    -15 -5 6 387.76
    -15 -5 6 388.06
    -15 -5 6 378.66
    -15 -5 6 439.46
    -15 5 6 411.76
    -15 5 6 321.47
    15 5 -6 382.56
    -15 5 6 440.76
    -15 5 6 418.36
    -15 5 6 380.26
    -13 -5 6 1522.65
    -13 -5 6 1547.95
    -13 -5 6 1527.25
    -13 -5 6 1470.95
    -13 5 6 1642.04
    13 5 -6 1476.05
    -13 5 6 1580.54
    -13 5 6 1394.96
    -13 5 6 1606.04
    -11 -5 6 14.1
    -11 -5 6 13.1
    11 -5 -6 17.7
    -11 -5 6 17.1
    -11 -5 6 20.4
    -11 -5 6 18.4
    11 5 -6 16.1
    -11 5 6 20.3
    -11 5 6 18
    -11 5 6 15.5
    -11 5 6 15.8
    -9 -5 6 206.78
    -9 -5 6 196.08
    -9 -5 6 180.58
    -9 -5 6 212.08
    -9 -5 6 209.08
    9 -5 -6 211.38
    -9 5 6 208.98
    9 5 -6 201.98
    9 5 -6 199.38
    -9 5 6 216.88
    -9 5 6 193.78
    -9 5 6 216.68
    9 5 -6 199.78
    7 -5 -6 197.78
    -7 -5 6 193.98
    -7 -5 6 195.58
    -7 -5 6 171.18
    -7 -5 6 194.18
    7 -5 -6 189.88
    -7 5 6 205.78
    7 5 -6 178.08
    7 5 -6 198.38
    7 5 -6 199.58
    -7 5 6 186.78
    -7 5 6 197.98
    5 -5 -6 1749.53
    -5 -5 6 1723.03
    -5 -5 6 1609.34
    -5 -5 6 1714.43
    -5 -5 6 1616.44
    5 5 -6 1624.14
    -5 5 6 1786.12
    5 5 -6 1796.22
    5 5 -6 1781.72
    -5 5 6 1735.53
    -5 5 6 1781.52
    5 5 -6 1789.62
    -5 5 6 1737.23
    -5 5 6 1934.71
    5 5 -6 1798.42
    3 -5 -6 153.68
    -3 -5 6 148.39
    3 -5 -6 152.18
    3 -5 -6 160.88
    -3 -5 6 171.38
    -3 5 6 169.68
    -3 5 6 143.99
    3 5 -6 155.88
    3 5 -6 172.58
    3 5 -6 147.69
    3 5 -6 160.38
    3 5 -6 160.08
    3 5 -6 161.98
    1 -5 -6 771.92
    1 -5 -6 767.22
    1 -5 -6 785.02
    1 -5 -6 771.42
    -1 -5 6 774.12
    1 5 -6 807.22
    1 5 -6 825.42
    1 5 -6 809.32
    1 5 -6 768.22
    1 5 -6 788.62
    1 5 -6 735.83
    -1 5 6 772.52
    -1 -5 -6 1217.58
    -1 -5 -6 1101.39
    -1 -5 -6 997.1
    1 -5 6 1116.39
    -1 5 -6 1040.5
    -1 5 -6 1187.78
    -1 5 -6 1159.78
    -1 5 -6 1228.58
    -1 5 -6 1157.98
    -1 5 -6 1155.28
    -1 5 -6 1109.89
    -3 -5 -6 487.15
    -3 -5 -6 496.85
    -3 -5 -6 502.45
    -3 -5 -6 483.75
    -3 -5 -6 411.16
    -3 5 -6 488.75
    -3 5 -6 474.75
    -3 5 -6 512.15
    -3 5 -6 527.25
    -3 5 -6 478.95
    -3 5 -6 494.95
    -3 5 -6 481.25
    -3 5 -6 438.86
    -5 -5 -6 262.07
    -5 -5 -6 264.37
    -5 -5 -6 255.17
    -5 -5 -6 271.07
    -5 -5 -6 276.67
    -5 5 -6 268.77
    -5 5 -6 262.67
    -5 5 -6 233.08
    -5 5 -6 260.17
    -5 5 -6 288.37
    -5 5 -6 266.87
    -5 5 -6 262.47
    -7 -5 -6 180.98
    -7 -5 -6 160.88
    -7 -5 -6 128.09
    -7 -5 -6 151.38
    -7 -5 -6 154.68
    -7 5 -6 147.99
    -7 5 -6 155.28
    -7 5 -6 163.88
    -7 5 -6 161.08
    -7 5 -6 152.08
    -9 -5 -6 95.19
    -9 -5 -6 97.89
    -9 -5 -6 109.79
    -9 -5 -6 91.69
    -9 -5 -6 106.29
    -9 5 -6 98.39
    -9 5 -6 92.19
    -11 -5 -6 39.1
    -11 -5 -6 45.5
    -11 -5 -6 39.2
    -11 5 -6 33.2
    -11 5 -6 40.5
    -18 -6 6 189.48
    -18 -6 6 183.88
    -18 -6 6 180.78
    -18 -6 6 173.48
    -18 6 6 176.58
    -18 6 6 197.98
    -18 6 6 201.78
    -16 -6 6 23.3
    -16 -6 6 27.2
    -16 -6 6 32.5
    -16 -6 6 30
    16 6 -6 32
    -16 6 6 29.8
    -16 6 6 30.5
    -16 6 6 28.8
    -16 6 6 35.9
    -14 -6 6 142.49
    -14 -6 6 127.79
    -14 -6 6 145.59
    -14 6 6 139.89
    -14 6 6 162.58
    -14 6 6 133.59
    14 6 -6 154.58
    -14 6 6 147.99
    -14 6 6 161.48
    -12 -6 6 181.18
    -12 -6 6 187.08
    -12 -6 6 178.58
    -12 -6 6 184.88
    -12 6 6 193.78
    -12 6 6 197.58
    -12 6 6 158.68
    -12 6 6 204.18
    -10 -6 6 829.32
    10 -6 -6 892.71
    -10 -6 6 898.81
    -10 -6 6 897.81
    -10 6 6 965.8
    10 6 -6 890.71
    -10 6 6 937.51
    -10 6 6 774.92
    -10 6 6 913.51
    -8 -6 6 392.96
    -8 -6 6 339.67
    -8 -6 6 381.46
    8 -6 -6 383.96
    -8 -6 6 370.76
    -8 6 6 403.96
    8 6 -6 389.26
    8 6 -6 385.96
    8 6 -6 382.26
    -8 6 6 396.46
    6 -6 -6 191.18
    -6 -6 6 190.88
    -6 -6 6 180.88
    -6 -6 6 177.88
    -6 -6 6 189.58
    -6 -6 6 209.58
    -6 6 6 199.88
    6 6 -6 216.38
    -6 6 6 198.08
    -6 6 6 197.28
    6 6 -6 208.38
    6 6 -6 179.18
    -4 -6 6 688.33
    -4 -6 6 723.03
    -4 -6 6 803.82
    4 -6 -6 764.92
    4 -6 -6 770.42
    4 6 -6 784.32
    4 6 -6 764.32
    4 6 -6 798.32
    -4 6 6 779.12
    4 6 -6 710.83
    4 6 -6 778.62
    -4 6 6 743.53
    2 -6 -6 52.59
    -2 -6 6 43.1
    2 -6 -6 48.4
    -2 -6 6 51.09
    2 -6 -6 52.99
    2 6 -6 46.5
    2 6 -6 52.19
    -2 6 6 47.7
    2 6 -6 49.5
    2 6 -6 56.19
    0 -6 -6 196.68
    0 -6 -6 214.88
    0 -6 6 172.18
    0 -6 6 188.38
    0 -6 -6 200.28
    0 6 -6 221.88
    0 6 -6 170.28
    0 6 6 202.18
    0 6 -6 207.68
    0 6 -6 222.08
    0 6 -6 217.48
    -2 -6 -6 66.29
    2 -6 6 51.89
    -2 -6 -6 49.2
    -2 -6 -6 49.8
    -2 -6 -6 58.39
    -2 -6 -6 60.59
    -2 -6 -6 58.69
    2 -6 6 50.39
    -2 6 -6 56.99
    -2 6 -6 59.99
    -2 6 -6 53.39
    -2 6 -6 60.29
    -2 6 -6 61.29
    -2 6 -6 49.4
    -2 6 -6 60.19
    -2 6 -6 61.39
    -4 -6 -6 205.28
    -4 -6 -6 214.58
    -4 -6 -6 246.08
    -4 -6 -6 209.88
    -4 6 -6 215.48
    -4 6 -6 195.68
    -4 6 -6 213.98
    -4 6 -6 194.18
    -4 6 -6 242.78
    -4 6 -6 229.08
    -4 6 -6 219.48
    -6 -6 -6 150.78
    -6 -6 -6 147.39
    -6 -6 -6 163.18
    -6 -6 -6 145.89
    -6 6 -6 170.68
    -6 6 -6 142.69
    -6 6 -6 130.89
    -6 6 -6 122.89
    -6 6 -6 142.09
    -6 6 -6 141.89
    -8 -6 -6 188.68
    -8 -6 -6 223.08
    -8 -6 -6 237.28
    -8 -6 -6 215.58
    -8 -6 -6 223.98
    -8 6 -6 187.28
    -8 6 -6 203.18
    -8 6 -6 207.68
    -8 6 -6 209.68
    -8 6 -6 190.48
    -10 -6 -6 81.29
    -10 -6 -6 100.09
    -10 -6 -6 94.99
    -10 -6 -6 101.09
    -10 6 -6 94.29
    -10 6 -6 92.99
    -17 -7 6 284.77
    -17 -7 6 263.07
    -17 7 6 285.67
    17 7 -6 250.47
    -17 7 6 272.27
    -17 7 6 282.77
    -17 7 6 282.07
    -15 -7 6 172.78
    -15 -7 6 180.18
    -15 7 6 202.78
    15 7 -6 170.08
    -15 7 6 151.78
    -15 7 6 182.78
    -15 7 6 181.48
    -15 7 6 162.88
    -13 -7 6 789.92
    -13 -7 6 783.32
    -13 -7 6 780.92
    13 7 -6 776.82
    -13 7 6 814.12
    -13 7 6 689.43
    -13 7 6 798.82
    -13 7 6 783.62
    -13 7 6 703.33
    -11 -7 6 336.97
    -11 -7 6 357.66
    -11 -7 6 353.46
    -11 7 6 321.87
    -11 7 6 383.26
    -11 7 6 360.36
    -11 7 6 382.76
    -11 7 6 307.67
    11 7 -6 375.96
    -9 -7 6 974
    9 -7 -6 976.1
    -9 -7 6 916.91
    -9 -7 6 954.8
    -9 7 6 1042.5
    9 7 -6 939.91
    9 7 -6 961.7
    -9 7 6 830.42
    -9 7 6 901.81
    -9 7 6 945.41
    -9 7 6 996.6
    -7 -7 6 7.2
    7 -7 -6 9.8
    -7 -7 6 7.2
    -7 -7 6 8.9
    -7 -7 6 9.7
    7 7 -6 9
    7 7 -6 10.8
    -7 7 6 8.7
    -7 7 6 7.3
    7 7 -6 12.1
    -7 7 6 10.6
    -5 -7 6 1537.75
    -5 -7 6 1652.23
    -5 -7 6 1556.04
    5 -7 -6 1639.24
    -5 7 6 1648.24
    5 7 -6 1465.85
    5 7 -6 1535.85
    5 7 -6 1612.64
    5 7 -6 1666.03
    -5 7 6 1695.23
    -5 7 6 1706.33
    3 -7 -6 58.39
    3 -7 -6 56.99
    -3 -7 6 54.79
    -3 -7 6 50.99
    3 7 -6 57.09
    3 7 -6 59.49
    -3 7 6 50.49
    3 7 -6 62.19
    3 7 -6 58.99
    -3 7 6 54.69
    1 -7 -6 1340.77
    1 -7 -6 1372.16
    -1 -7 6 1244.28
    -1 -7 6 1305.87
    1 -7 -6 1405.76
    1 -7 -6 1353.26
    1 7 -6 1395.86
    1 7 -6 1373.46
    1 7 -6 1407.56
    -1 7 6 1452.35
    1 7 -6 1472.75
    1 7 -6 1411.06
    -1 -7 -6 3102.79
    -1 -7 -6 3303.97
    1 -7 6 3237.58
    -1 -7 -6 3324.57
    1 -7 6 3204.48
    -1 -7 -6 3580.14
    -1 7 -6 3247.07
    -1 7 -6 3355.46
    -1 7 -6 3329.07
    -1 7 -6 3546.05
    -1 7 -6 3149.88
    -1 7 -6 3317.77
    -1 7 -6 3051.89
    -3 -7 -6 554.74
    -3 -7 -6 594.04
    -3 -7 -6 502.25
    -3 -7 -6 538.25
    3 -7 6 504.35
    -3 -7 -6 558.24
    -3 7 -6 526.05
    -3 7 -6 515.25
    -3 7 -6 550.84
    -3 7 -6 503.05
    -3 7 -6 559.74
    -3 7 -6 559.54
    -3 7 -6 589.44
    -5 -7 -6 126.09
    -5 -7 -6 148.59
    -5 -7 -6 133.69
    -5 -7 -6 130.39
    -5 -7 -6 101.89
    -5 7 -6 120.19
    -5 7 -6 122.59
    -5 7 -6 134.19
    -5 7 -6 126.89
    -5 7 -6 130.39
    -5 7 -6 111.99
    -7 -7 -6 1.3
    -7 -7 -6 1.3
    -7 -7 -6 0.4
    -7 -7 -6 5.2
    -7 -7 -6 5
    -7 7 -6 1.1
    -7 7 -6 1.6
    -9 -7 -6 871.91
    -9 -7 -6 1045.5
    -9 -7 -6 978.2
    -9 -7 -6 1029.6
    -9 -7 -6 980
    -9 7 -6 952.8
    -9 7 -6 954
    -11 -7 -6 24.4
    -11 -7 -6 17.2
    -11 7 -6 18.1
    -11 7 -6 18.5
    -16 -8 6 4.2
    -16 -8 6 3.3
    -16 8 6 3.6
    -16 8 6 -0.7
    -16 8 6 4.3
    -16 8 6 3.8
    16 8 -6 0.2
    -16 8 6 2.3
    -14 -8 6 50.69
    -14 -8 6 47.5
    -14 -8 6 51.99
    -14 -8 6 38.9
    -14 8 6 50.39
    -14 8 6 44.8
    -14 8 6 47.7
    -14 8 6 49.5
    14 8 -6 55.79
    -14 8 6 52.79
    -12 -8 6 153.28
    -12 -8 6 162.88
    -12 -8 6 129.19
    -12 -8 6 148.49
    -12 8 6 147.89
    12 8 -6 144.09
    -12 8 6 137.89
    -12 8 6 158.68
    -12 8 6 158.68
    -12 8 6 134.79
    -10 -8 6 455.65
    -10 -8 6 414.56
    -10 -8 6 452.35
    -10 8 6 463.55
    10 8 -6 412.66
    -10 8 6 474.85
    -10 8 6 446.46
    -10 8 6 460.55
    -10 8 6 447.86
    -8 -8 6 144.89
    -8 -8 6 136.59
    8 -8 -6 146.59
    -8 -8 6 144.19
    -8 8 6 161.68
    -8 8 6 144.89
    -8 8 6 161.78
    -8 8 6 148.99
    8 8 -6 141.99
    8 8 -6 144.29
    -6 -8 6 3.2
    -6 -8 6 2.1
    6 -8 -6 1.7
    -6 -8 6 3.4
    6 8 -6 2.8
    6 8 -6 4.8
    -6 8 6 0.6
    -6 8 6 2
    -4 -8 6 15.7
    -4 -8 6 11.5
    4 -8 -6 16.2
    -4 -8 6 18.6
    -4 8 6 14.7
    4 8 -6 16.5
    4 8 -6 15
    4 8 -6 17.9
    -4 8 6 15.2
    2 -8 -6 48.9
    -2 -8 6 51.19
    -2 -8 6 47.7
    2 -8 -6 41.1
    2 -8 -6 39.9
    2 8 -6 42
    2 8 -6 47.4
    -2 8 6 46
    2 8 -6 50.09
    2 8 -6 54.79
    0 -8 -6 73.29
    0 -8 6 61.59
    0 -8 -6 68.39
    0 -8 -6 60.39
    0 8 -6 66.99
    0 8 -6 76.99
    0 8 -6 68.19
    0 8 -6 75.99
    0 8 -6 77.69
    -2 -8 -6 4.7
    -2 -8 -6 2.6
    -2 -8 -6 5.7
    -2 -8 -6 4
    -2 -8 -6 6.5
    2 -8 6 5.8
    -2 8 -6 5.6
    -2 8 -6 10.8
    -2 8 -6 6.4
    -2 8 -6 5.5
    -2 8 -6 5.9
    -2 8 -6 8
    -4 -8 -6 379.66
    -4 -8 -6 360.76
    4 -8 6 340.47
    -4 -8 -6 378.26
    -4 -8 -6 375.96
    -4 -8 -6 405.96
    -4 8 -6 357.06
    -4 8 -6 355.26
    -4 8 -6 322.47
    -4 8 -6 369.16
    -4 8 -6 368.36
    -4 8 -6 408.06
    -6 -8 -6 22.7
    -6 -8 -6 25.8
    -6 -8 -6 24.3
    -6 -8 -6 22.3
    -6 8 -6 21.6
    -6 8 -6 21.3
    -6 8 -6 21.5
    -6 8 -6 18.8
    -6 8 -6 17.9
    -8 -8 -6 81.89
    -8 -8 -6 73.89
    -8 -8 -6 82.99
    -8 -8 -6 65.89
    -8 8 -6 73.49
    -8 8 -6 73.19
    -8 8 -6 66.29
    -8 8 -6 67.99
    -10 -8 -6 355.16
    -10 -8 -6 306.37
    -10 8 -6 309.77
    -10 8 -6 327.77
    -17 -9 6 328.57
    -17 -9 6 329.27
    -17 9 6 304.57
    -17 9 6 309.97
    -17 9 6 332.67
    -17 9 6 341.27
    -15 -9 6 251.57
    -15 -9 6 229.38
    -15 9 6 277.47
    -15 9 6 263.27
    -15 9 6 281.17
    -15 9 6 247.38
    -15 9 6 262.87
    15 9 -6 263.97
    -13 -9 6 269.67
    -13 -9 6 271.87
    -13 -9 6 235.18
    -13 9 6 296.97
    -13 9 6 274.97
    -13 9 6 292.37
    -13 9 6 275.17
    -13 9 6 266.47
    13 9 -6 283.37
    -11 -9 6 257.77
    -11 -9 6 237.98
    -11 -9 6 273.17
    11 9 -6 249.78
    -11 9 6 274.27
    -11 9 6 245.88
    -11 9 6 257.97
    -11 9 6 262.17
    -11 9 6 259.87
    -9 -9 6 1819.72
    -9 -9 6 1870.21
    9 -9 -6 1885.71
    9 9 -6 1922.21
    -9 9 6 1906.31
    -9 9 6 1845.02
    9 9 -6 1810.62
    -9 9 6 1993.8
    -9 9 6 2013.2
    -9 9 6 1909.71
    -7 -9 6 38.4
    7 -9 -6 45.5
    -7 -9 6 38.9
    -7 -9 6 34.4
    -7 9 6 40.2
    7 9 -6 42
    -7 9 6 40.1
    -7 9 6 40.5
    7 9 -6 42.7
    -7 9 6 39.2
    5 -9 -6 656.33
    -5 -9 6 649.24
    -5 -9 6 629.14
    -5 9 6 676.53
    5 9 -6 661.43
    -5 9 6 647.64
    5 9 -6 624.54
    3 -9 -6 57.59
    3 -9 -6 58.59
    -3 -9 6 59.49
    3 -9 -6 63.69
    3 9 -6 57.19
    -3 9 6 68.29
    3 9 -6 55.19
    3 9 -6 65.19
    -1 -9 6 1623.84
    1 -9 -6 1677.23
    1 -9 -6 1631.24
    1 -9 -6 1709.43
    1 9 -6 1688.43
    1 9 -6 1667.73
    1 9 -6 1706.53
    -1 9 6 1782.02
    1 9 -6 1765.92
    1 9 -6 1701.43
    -1 -9 -6 1264.07
    -1 -9 -6 1255.27
    -1 -9 -6 1182.08
    1 -9 6 1187.78
    -1 -9 -6 1199.18
    -1 9 -6 1269.27
    -1 9 -6 1219.98
    -1 9 -6 1279.97
    -1 9 -6 1226.28
    -1 9 -6 1330.77
    -3 -9 -6 48.8
    -3 -9 -6 57.79
    3 -9 6 55.69
    -3 -9 -6 51.59
    -3 -9 -6 44.9
    -3 -9 -6 51.19
    -3 9 -6 57.49
    -3 9 -6 51.29
    -3 9 -6 49
    -3 9 -6 51.99
    -3 9 -6 51.79
    -5 -9 -6 512.05
    -5 -9 -6 515.25
    -5 -9 -6 512.55
    -5 -9 -6 561.84
    -5 9 -6 497.95
    -5 9 -6 476.15
    -5 9 -6 520.95
    -5 9 -6 472.75
    -5 9 -6 477.45
    -5 9 -6 550.54
    -7 -9 -6 117.99
    -7 -9 -6 97.49
    -7 -9 -6 112.99
    -7 -9 -6 115.09
    -7 9 -6 109.99
    -7 9 -6 101.49
    -7 9 -6 106.39
    -7 9 -6 105.49
    -7 9 -6 94.49
    -9 -9 -6 815.12
    -9 -9 -6 1030.7
    -9 9 -6 897.01
    -9 9 -6 922.51
    -16 -10 6 42.9
    -16 -10 6 35.5
    16 10 -6 38.5
    -16 10 6 33.1
    -16 10 6 32.7
    -16 10 6 37.7
    -14 -10 6 4.2
    -14 -10 6 5.6
    -14 10 6 7.6
    14 10 -6 9.9
    -14 10 6 4.2
    -14 10 6 6
    -14 10 6 8.4
    -12 -10 6 318.77
    -12 -10 6 287.97
    -12 -10 6 284.97
    -12 10 6 316.37
    12 10 -6 289.87
    -12 10 6 298.57
    -12 10 6 325.57
    -12 10 6 312.27
    -12 10 6 292.57
    -12 10 6 282.57
    -10 -10 6 1.5
    -10 -10 6 0.6
    -10 -10 6 2.6
    -10 10 6 4.1
    -10 10 6 2.5
    10 10 -6 3.6
    -10 10 6 0.7
    -10 10 6 0.6
    -10 10 6 4.4
    -8 -10 6 77.39
    -8 -10 6 73.09
    8 -10 -6 77.79
    -8 -10 6 68.39
    -8 10 6 77.99
    8 10 -6 72.99
    -8 10 6 88.19
    -8 10 6 71.99
    -8 10 6 73.09
    8 10 -6 73.89
    6 -10 -6 4.4
    -6 -10 6 4.8
    6 10 -6 2.4
    6 10 -6 1.3
    -4 -10 6 52.09
    4 -10 -6 52.29
    -4 -10 6 62.59
    4 -10 -6 61.39
    -4 10 6 59.79
    4 10 -6 60.99
    4 10 -6 50.29
    4 10 -6 51.69
    -4 10 6 56.49
    2 -10 -6 318.27
    -2 -10 6 309.37
    2 -10 -6 315.57
    -2 10 6 311.17
    2 10 -6 307.07
    2 10 -6 288.27
    2 10 -6 303.57
    2 10 -6 315.17
    0 -10 -6 16.7
    0 -10 -6 8.6
    0 -10 -6 5.7
    0 10 -6 10.5
    0 10 -6 6.3
    0 10 -6 14.5
    0 10 -6 9.3
    -2 -10 -6 94.79
    -2 -10 -6 93.19
    -2 -10 -6 88.59
    2 -10 6 84.59
    -2 10 -6 90.69
    -2 10 -6 101.29
    -2 10 -6 87.19
    -2 10 -6 87.09
    -2 10 -6 85.79
    -4 -10 -6 42.1
    -4 -10 -6 36
    4 -10 6 28
    -4 -10 -6 31.3
    -4 -10 -6 38.8
    -4 -10 -6 38.5
    -4 10 -6 39.5
    -4 10 -6 28.3
    -4 10 -6 36.5
    -4 10 -6 37.1
    -4 10 -6 38.7
    -6 -10 -6 37.7
    -6 -10 -6 29.5
    -6 -10 -6 32.9
    -6 10 -6 31
    -6 10 -6 29.8
    -6 10 -6 33.4
    -6 10 -6 31.5
    -8 -10 -6 -1
    -8 -10 -6 1.2
    -8 -10 -6 -0.6
    -8 10 -6 1.3
    -8 10 -6 1.6
    -15 -11 6 497.95
    -15 11 6 543.25
    -15 11 6 508.25
    15 11 -6 561.94
    -15 11 6 546.25
    -15 11 6 583.24
    -13 -11 6 410.36
    -13 -11 6 396.46
    -13 -11 6 445.76
    -13 11 6 419.16
    13 11 -6 409.76
    -13 11 6 454.95
    -13 11 6 402.46
    -13 11 6 425.56
    -11 -11 6 67.89
    -11 -11 6 66.79
    -11 -11 6 60.19
    -11 11 6 56.09
    -11 11 6 71.49
    -11 11 6 67.59
    11 11 -6 59.59
    -11 11 6 62.29
    -11 11 6 73.29
    -11 11 6 68.49
    -9 -11 6 932.41
    -9 -11 6 1008.5
    -9 -11 6 971.8
    -9 -11 6 904.21
    9 11 -6 957.2
    -9 11 6 1116.59
    -9 11 6 1137.39
    -9 11 6 1057.09
    9 11 -6 1031.7
    -9 11 6 1042.3
    -9 11 6 939.21
    7 -11 -6 19.9
    -7 -11 6 16.8
    -7 -11 6 16.7
    -7 11 6 17.4
    7 11 -6 16.8
    -7 11 6 17.4
    -7 11 6 19.1
    -7 11 6 18.9
    -7 11 6 19
    7 11 -6 19.4
    -5 -11 6 890.71
    5 -11 -6 902.61
    5 -11 -6 964.5
    5 11 -6 896.91
    5 11 -6 934.21
    -5 11 6 954.1
    -5 11 6 922.21
    -5 11 6 890.21
    -5 11 6 874.71
    -3 -11 6 889.91
    3 -11 -6 823.42
    3 -11 -6 851.31
    3 11 -6 803.72
    3 11 -6 856.21
    3 11 -6 888.61
    3 11 -6 820.62
    -3 11 6 829.12
    1 -11 -6 717.03
    1 -11 -6 715.23
    -1 -11 6 591.84
    1 11 -6 692.63
    1 11 -6 694.93
    1 11 -6 736.43
    1 11 -6 719.13
    1 11 -6 716.13
    -1 -11 -6 3.8
    1 -11 6 3
    -1 11 -6 4.3
    -1 11 -6 6.1
    -1 11 -6 4
    -3 -11 -6 196.58
    -3 -11 -6 181.38
    3 -11 6 179.28
    -3 -11 -6 175.68
    -3 -11 -6 187.98
    -3 11 -6 182.18
    -3 11 -6 182.18
    -3 11 -6 183.68
    -3 11 -6 173.68
    -3 11 -6 199.88
    5 -11 6 1389.86
    -5 -11 -6 1533.55
    -5 -11 -6 1431.96
    -5 -11 -6 1510.45
    -5 11 -6 1467.95
    -5 11 -6 1410.26
    -5 11 -6 1413.86
    -5 11 -6 1491.05
    -7 -11 -6 31
    -7 -11 -6 26.2
    -7 -11 -6 33.5
    -7 11 -6 35.3
    -7 11 -6 31.1
    -7 11 -6 29.3
    -14 -12 6 246.08
    -14 -12 6 230.18
    -14 12 6 242.38
    -14 12 6 237.98
    -14 12 6 203.38
    -14 12 6 230.88
    14 12 -6 226.28
    -12 -12 6 20.7
    -12 -12 6 22.6
    -12 -12 6 20.4
    -12 12 6 16.1
    12 12 -6 19.4
    -12 12 6 23.3
    -12 12 6 19.2
    -12 12 6 17.1
    -12 12 6 21.4
    -10 -12 6 2.6
    -10 -12 6 4.5
    -10 -12 6 2
    -10 12 6 3.7
    -10 12 6 2.2
    -10 12 6 2.5
    10 12 -6 3
    -10 12 6 3.1
    -10 12 6 1.1
    -8 -12 6 9.6
    -8 -12 6 11
    -8 -12 6 14.9
    8 -12 -6 15.6
    8 12 -6 16.9
    -8 12 6 14.2
    -8 12 6 13.5
    -8 12 6 9.2
    -8 12 6 14.1
    8 12 -6 15
    -8 12 6 14.1
    8 12 -6 14
    6 -12 -6 95.89
    -6 -12 6 67.09
    6 -12 -6 71.19
    -6 -12 6 95.89
    -6 12 6 86.59
    -6 12 6 72.49
    -6 12 6 79.79
    6 12 -6 73.79
    6 12 -6 80.19
    -6 12 6 86.09
    6 12 -6 92.69
    -6 12 6 83.99
    4 -12 -6 199.98
    4 -12 -6 188.88
    -4 -12 6 214.38
    4 12 -6 215.38
    -4 12 6 194.38
    4 12 -6 177.18
    -4 12 6 168.18
    4 12 -6 187.38
    2 -12 -6 9.1
    2 -12 -6 10.4
    -2 -12 6 8.5
    2 12 -6 12.1
    -2 12 6 11.6
    2 12 -6 9.9
    0 -12 6 192.18
    0 -12 -6 201.88
    0 -12 -6 186.38
    0 12 -6 203.48
    0 12 -6 176.58
    0 12 -6 201.88
    0 12 -6 199.58
    -2 -12 -6 45.4
    -2 -12 -6 47.4
    -2 -12 -6 45.7
    2 -12 6 42.4
    -2 -12 -6 42.4
    -2 12 -6 54.49
    -2 12 -6 45.7
    -2 12 -6 49.1
    -2 12 -6 40
    -2 12 -6 48.8
    -4 -12 -6 304.37
    -4 -12 -6 253.37
    4 -12 6 310.07
    -4 -12 -6 291.77
    -4 12 -6 292.07
    -4 12 -6 276.87
    -4 12 -6 287.37
    -4 12 -6 285.77
    -6 -12 -6 46.2
    -6 -12 -6 45.4
    -6 12 -6 53.09
    -6 12 -6 45.5
    -6 12 -6 43.3
    13 -13 -6 277.27
    -13 -13 6 285.67
    -13 -13 6 286.27
    13 13 -6 293.57
    -13 13 6 270.27
    -13 13 6 304.67
    -13 13 6 281.97
    -13 13 6 260.87
    -11 -13 6 161.88
    -11 -13 6 158.88
    -11 -13 6 171.68
    11 -13 -6 169.98
    -11 13 6 176.78
    -11 13 6 150.38
    -11 13 6 165.28
    -11 13 6 170.28
    11 13 -6 161.18
    -11 13 6 172.78
    9 -13 -6 472.75
    -9 -13 6 499.45
    -9 -13 6 482.75
    -9 13 6 493.25
    -9 13 6 471.55
    -9 13 6 435.26
    -9 13 6 471.35
    9 13 -6 508.05
    -9 13 6 501.05
    9 13 -6 465.85
    7 -13 -6 10.4
    -7 -13 6 11.7
    -7 -13 6 7.6
    -7 -13 6 10.6
    7 13 -6 8
    -7 13 6 8.2
    7 13 -6 11.5
    -7 13 6 7.3
    -7 13 6 10.3
    -7 13 6 11
    7 13 -6 11.1
    -5 -13 6 958.8
    5 -13 -6 972.7
    5 -13 -6 945.41
    -5 13 6 878.71
    5 13 -6 1014
    -5 13 6 939.01
    5 13 -6 929.21
    -5 13 6 974.6
    5 13 -6 939.81
    -3 -13 6 338.97
    3 -13 -6 323.97
    3 -13 -6 328.97
    3 13 -6 303.97
    3 13 -6 337.87
    -3 13 6 309.27
    -1 -13 6 82.09
    1 -13 -6 82.29
    1 -13 -6 85.59
    1 13 -6 81.79
    1 13 -6 84.09
    1 13 -6 88.79
    -1 -13 -6 15.4
    1 -13 6 14.8
    -1 -13 -6 20.7
    -1 13 -6 15.5
    -1 13 -6 18.9
    -1 13 -6 20.1
    -1 13 -6 17.6
    1 13 6 15.1
    -3 -13 -6 413.56
    -3 -13 -6 349.87
    3 -13 6 417.16
    -3 -13 -6 424.96
    -3 13 -6 401.56
    -3 13 -6 406.36
    -3 13 -6 381.46
    -3 13 -6 390.06
    -5 -13 -6 1137.19
    -5 -13 -6 1129.99
    -5 13 -6 1110.69
    -5 13 -6 1055.79
    -5 13 -6 1125.59
    -5 13 -6 1147.79
    12 -14 -6 4.1
    12 14 -6 5.1
    -12 14 6 5.4
    -12 14 6 6.7
    -12 14 6 6.8
    -12 14 6 6
    10 -14 -6 14.9
    -10 -14 6 26.9
    -10 -14 6 23.8
    10 14 -6 12.6
    -10 14 6 20.2
    -10 14 6 16.9
    -10 14 6 17.9
    -10 14 6 22.4
    -10 14 6 15.6
    -8 -14 6 426.16
    -8 -14 6 420.56
    8 -14 -6 358.86
    8 14 -6 435.06
    -8 14 6 396.16
    -8 14 6 410.36
    -8 14 6 398.16
    8 14 -6 359.66
    -8 14 6 389.86
    8 14 -6 350.36
    -6 -14 6 374.26
    -6 -14 6 379.76
    6 -14 -6 321.37
    -6 -14 6 296.67
    6 14 -6 336.17
    -6 14 6 357.66
    -6 14 6 355.06
    -6 14 6 356.56
    6 14 -6 369.76
    6 14 -6 319.47
    -6 14 6 341.67
    -4 -14 6 50.99
    4 -14 -6 47.3
    4 -14 -6 36.3
    -4 14 6 40.4
    4 14 -6 42.1
    -4 14 6 40.5
    -4 14 6 41.5
    4 14 -6 36.7
    -2 -14 6 40.5
    2 -14 -6 31.7
    2 14 -6 38.5
    2 14 -6 35.5
    -2 14 6 35.8
    2 14 -6 35.4
    0 -14 -6 311.67
    0 -14 -6 343.47
    0 -14 6 380.16
    0 14 -6 332.77
    0 14 -6 332.87
    0 14 -6 361.06
    0 14 6 326.47
    -2 -14 -6 5
    2 -14 6 5.2
    -2 -14 -6 7.2
    -2 -14 -6 4.3
    -2 14 -6 4.9
    -2 14 -6 5.1
    4 -14 6 254.77
    -4 -14 -6 251.97
    -4 -14 -6 245.88
    -4 14 -6 260.07
    -4 14 -6 246.08
    11 -15 -6 154.28
    -11 15 6 163.28
    -11 15 6 157.58
    11 15 -6 156.38
    -11 15 6 172.18
    -9 -15 6 385.76
    9 -15 -6 335.77
    -9 15 6 365.66
    -9 15 6 327.57
    -9 15 6 352.06
    9 15 -6 340.87
    -7 -15 6 84.49
    7 -15 -6 75.49
    -7 15 6 77.39
    -7 15 6 78.49
    7 15 -6 74.89
    -7 15 6 76.19
    7 15 -6 80.99
    7 15 -6 74.99
    -7 15 6 83.69
    5 -15 -6 218.58
    -5 -15 6 254.27
    -5 15 6 264.87
    5 15 -6 257.77
    5 15 -6 240.88
    -5 15 6 232.88
    -5 15 6 250.67
    -3 -15 6 12.2
    3 -15 -6 11.8
    3 15 -6 12.6
    -3 15 6 13.4
    3 15 -6 14.9
    3 15 -6 14.4
    -3 15 6 11.6
    1 -15 -6 22.2
    -1 -15 6 27.6
    1 -15 -6 23
    1 15 -6 23.4
    1 15 -6 25.2
    1 15 -6 28.1
    -1 15 6 22.6
    -1 -15 -6 141.79
    -1 -15 -6 135.09
    1 -15 6 161.78
    -1 -15 -6 133.89
    -1 15 -6 141.59
    -1 15 -6 142.89
    1 15 6 135.59
    3 -15 6 212.78
    -3 -15 -6 216.88
    -3 15 -6 209.18
    -3 15 -6 210.28
    -8 -16 6 516.05
    8 -16 -6 409.06
    -8 16 6 479.15
    -8 16 6 449.76
    6 -16 -6 37.7
    -6 -16 6 49.8
    6 16 -6 45
    6 16 -6 42.5
    -6 16 6 37.4
    -6 16 6 38.9
    4 -16 -6 155.98
    4 -16 -6 164.78
    -4 -16 6 191.98
    4 16 -6 165.18
    -4 16 6 170.88
    -4 16 6 169.08
    4 16 -6 187.78
    4 16 -6 171.98
    -2 -16 6 112.89
    2 -16 -6 85.19
    2 16 -6 95.19
    -2 16 6 96.99
    2 16 -6 99.09
    2 16 -6 111.79
    -2 16 6 96.79
    0 -16 -6 438.66
    0 -16 -6 487.55
    0 -16 -6 529.05
    0 -16 6 573.84
    0 16 -6 510.75
    0 16 6 470.65
    0 16 -6 542.75
    -2 16 -6 8.3
    5 -17 -6 102.99
    3 -17 -6 12.9
    -3 -17 6 20.3
    3 17 -6 13.3
    -3 17 6 15.6
    3 17 -6 15
    -3 17 6 15.2
    -18 0 7 0.5
    -18 0 7 3.2
    -18 0 7 0.2
    -18 0 7 -0.2
    18 0 -7 0.6
    -16 0 7 1.3
    -16 0 7 -0.3
    -16 0 7 -1.3
    -16 0 7 -1
    16 0 -7 2.4
    -16 0 7 1.4
    -14 0 7 2.7
    -14 0 7 0.6
    -14 0 7 6.2
    -14 0 7 2.5
    -14 0 7 -0.6
    -14 0 7 0.6
    -12 0 7 1.4
    -12 0 7 0.7
    -12 0 7 2.1
    -12 0 7 1.5
    -12 0 7 1.2
    -12 0 7 0.5
    12 0 -7 1.9
    12 0 -7 2
    -12 0 7 0.2
    -10 0 7 -0.2
    -10 0 7 0.4
    -10 0 7 1.8
    10 0 -7 0.6
    -10 0 7 4.1
    -10 0 7 0.5
    10 0 -7 1.6
    -10 0 7 1.3
    -8 0 7 1
    -8 0 7 2
    -8 0 7 0.5
    -8 0 7 2.5
    8 0 -7 1.5
    8 0 -7 2.4
    8 0 -7 0.8
    -6 0 7 -0.9
    6 0 -7 -1.6
    6 0 -7 0.1
    -6 0 7 -0.1
    6 0 -7 -0.7
    6 0 -7 0.8
    -6 0 7 -0.3
    -6 0 7 -2.9
    4 0 -7 -0.2
    4 0 -7 -0.4
    4 0 -7 0.5
    -4 0 7 -0.1
    4 0 -7 -0.3
    4 0 -7 0.3
    2 0 -7 -0.6
    2 0 -7 0.5
    2 0 -7 1.7
    2 0 -7 1.4
    -2 0 7 0.2
    2 0 -7 0.8
    0 0 -7 0.8
    0 0 -7 -0.5
    0 0 -7 0
    0 0 -7 1.3
    0 0 -7 1.3
    -2 0 -7 -0.1
    -2 0 -7 0.2
    -2 0 -7 -0.6
    -2 0 -7 1.6
    -2 0 -7 2.5
    -2 0 -7 2.6
    -4 0 -7 -1.2
    -4 0 -7 2.8
    -4 0 -7 0.2
    -4 0 -7 0
    -4 0 -7 2
    -6 0 -7 4.1
    -6 0 -7 0.6
    -6 0 -7 3.9
    -6 0 -7 0.1
    -6 0 -7 -0.4
    -8 0 -7 4
    -8 0 -7 4.7
    -8 0 -7 0.5
    -8 0 -7 0
    -8 0 -7 1.7
    -10 0 -7 0.2
    -10 0 -7 3.8
    -10 0 -7 -1.1
    -19 -1 7 134.59
    -19 -1 7 161.28
    -19 -1 7 137.69
    -19 1 7 146.39
    -19 1 7 128.29
    17 -1 -7 149.79
    -17 -1 7 167.68
    -17 -1 7 133.89
    -17 -1 7 157.38
    -17 -1 7 148.89
    -17 1 7 145.39
    -17 1 7 134.09
    17 1 -7 156.88
    -17 1 7 151.18
    -17 1 7 151.28
    -15 -1 7 1579.34
    -15 -1 7 1623.24
    15 -1 -7 1600.34
    -15 -1 7 1444.36
    -15 -1 7 1311.67
    -15 1 7 1396.86
    -15 1 7 1704.23
    15 1 -7 1591.04
    -15 1 7 1689.13
    -15 1 7 1401.46
    -15 1 7 1552.24
    -13 -1 7 232.08
    -13 -1 7 243.78
    -13 -1 7 230.78
    -13 -1 7 228.38
    -13 -1 7 263.67
    13 -1 -7 228.48
    -13 -1 7 210.98
    -13 -1 7 258.67
    -13 1 7 212.98
    -13 1 7 259.07
    -13 1 7 264.37
    -13 1 7 236.58
    13 1 -7 233.18
    -13 1 7 228.38
    -13 1 7 237.58
    11 -1 -7 1846.12
    11 -1 -7 1964.8
    -11 -1 7 1874.01
    -11 -1 7 1943.61
    -11 -1 7 1866.11
    -11 -1 7 1741.33
    -11 -1 7 1980.2
    -11 -1 7 1867.51
    11 1 -7 1979.9
    -11 1 7 1623.84
    -11 1 7 1836.22
    -11 1 7 2088.19
    -11 1 7 1963.9
    -11 1 7 1859.71
    -11 1 7 2118.99
    -11 1 7 1859.81
    -11 1 7 1770.22
    -9 -1 7 1624.54
    -9 -1 7 1497.85
    -9 -1 7 1896.41
    9 -1 -7 1791.72
    -9 -1 7 1781.62
    9 -1 -7 1642.24
    -9 -1 7 1799.32
    -9 1 7 1629.84
    9 1 -7 1737.03
    9 1 -7 1766.02
    -9 1 7 1720.33
    -9 1 7 1887.91
    -9 1 7 1679.43
    -9 1 7 1666.43
    -7 -1 7 1007.2
    7 -1 -7 1015.7
    -7 -1 7 863.01
    7 -1 -7 990.5
    -7 -1 7 973.3
    7 -1 -7 940.61
    -7 -1 7 931.51
    -7 -1 7 912.61
    7 1 -7 1005.5
    -7 1 7 977.8
    -7 1 7 982.4
    -7 1 7 956.7
    7 1 -7 951.9
    7 1 -7 991.6
    -7 1 7 955.6
    -7 1 7 943.11
    7 1 -7 970.4
    -5 -1 7 8
    -5 -1 7 15
    -5 -1 7 9.3
    5 -1 -7 8.9
    5 -1 -7 11.3
    -5 1 7 10.6
    -5 1 7 9.9
    5 1 -7 7.7
    5 1 -7 8.4
    -5 1 7 8.2
    5 1 -7 9.9
    3 -1 -7 2157.78
    -3 -1 7 2150.88
    3 -1 -7 2328.87
    3 -1 -7 2122.29
    3 -1 -7 2295.47
    3 1 -7 2269.17
    3 1 -7 2319.57
    3 1 -7 2283.27
    3 1 -7 2200.38
    -3 1 7 2181.58
    3 1 -7 2198.58
    1 -1 -7 3021.1
    1 -1 -7 3021.3
    1 -1 -7 3125.29
    -1 -1 7 3018.6
    1 -1 -7 3026.4
    1 -1 -7 2895.01
    1 1 -7 3062.69
    1 1 -7 2896.11
    1 1 -7 3039.4
    1 1 -7 3065.19
    1 1 -7 3052.79
    1 1 -7 3097.69
    -1 -1 -7 206.48
    -1 -1 -7 204.68
    -1 -1 -7 210.38
    -1 -1 -7 213.78
    -1 -1 -7 220.78
    -1 -1 -7 209.18
    -1 1 -7 224.88
    -1 1 -7 218.88
    -1 1 -7 212.28
    -1 1 -7 212.38
    -1 1 -7 212.98
    -1 1 -7 208.38
    -1 1 -7 212.08
    -3 -1 -7 1449.15
    -3 -1 -7 1558.24
    -3 -1 -7 1418.16
    -3 -1 -7 1374.06
    -3 -1 -7 1481.85
    -3 -1 -7 1372.76
    -3 1 -7 1473.85
    -3 1 -7 1519.55
    -3 1 -7 1459.35
    -3 1 -7 1418.66
    -3 1 -7 1556.24
    -3 1 -7 1485.55
    -5 -1 -7 94.49
    -5 -1 -7 92.29
    -5 -1 -7 100.19
    -5 -1 -7 104.29
    -5 -1 -7 97.49
    -5 1 -7 95.49
    -5 1 -7 102.89
    -5 1 -7 95.39
    -5 1 -7 100.29
    -5 1 -7 105.09
    -7 -1 -7 1037.2
    -7 -1 -7 1049.79
    -7 -1 -7 1007
    -7 -1 -7 902.91
    -7 -1 -7 961
    -7 1 -7 995.4
    -7 1 -7 1033.4
    -7 1 -7 987.3
    -7 1 -7 928.11
    -7 1 -7 1015.8
    -9 -1 -7 607.34
    -9 -1 -7 589.94
    -9 -1 -7 629.14
    -9 -1 -7 562.64
    -9 1 -7 638.14
    -9 1 -7 594.04
    -9 1 -7 577.74
    -9 1 -7 525.75
    -11 -1 -7 208.78
    -11 -1 -7 239.88
    -11 1 -7 231.58
    -11 1 -7 224.88
    -18 -2 7 83.09
    -18 -2 7 79.29
    -18 -2 7 77.99
    -18 -2 7 69.89
    18 2 -7 78.89
    -18 2 7 75.79
    -18 2 7 83.69
    -18 2 7 75.89
    -16 -2 7 48.7
    -16 -2 7 49
    -16 -2 7 52.39
    16 -2 -7 47.5
    -16 -2 7 52.59
    -16 2 7 47.8
    -16 2 7 49
    -16 2 7 43.1
    -16 2 7 49
    -16 2 7 56.69
    -14 -2 7 459.85
    -14 -2 7 450.25
    -14 -2 7 472.35
    -14 -2 7 445.06
    -14 -2 7 464.95
    14 -2 -7 478.25
    -14 2 7 458.25
    -14 2 7 509.75
    -14 2 7 483.55
    14 2 -7 457.05
    -14 2 7 501.75
    -14 2 7 446.56
    -14 2 7 506.65
    -14 2 7 396.06
    -12 -2 7 97.09
    -12 -2 7 104.69
    12 -2 -7 101.39
    -12 -2 7 105.49
    -12 -2 7 106.59
    -12 -2 7 97.59
    -12 -2 7 99.69
    -12 2 7 114.99
    12 2 -7 100.29
    -12 2 7 105.19
    -12 2 7 107.79
    -12 2 7 95.09
    -12 2 7 107.39
    -10 -2 7 390.56
    -10 -2 7 350.76
    10 -2 -7 368.26
    -10 -2 7 369.26
    -10 -2 7 359.46
    -10 -2 7 366.96
    10 -2 -7 377.96
    10 2 -7 373.46
    -10 2 7 366.36
    -10 2 7 388.36
    -10 2 7 383.86
    -10 2 7 312.07
    -10 2 7 423.36
    -10 2 7 334.77
    -10 2 7 376.76
    -8 -2 7 5.6
    8 -2 -7 6.2
    -8 -2 7 5.1
    -8 -2 7 3.5
    -8 -2 7 6.7
    -8 2 7 7.8
    8 2 -7 4.8
    -8 2 7 8
    -8 2 7 3.6
    8 2 -7 5.2
    6 -2 -7 68.89
    -6 -2 7 68.09
    6 -2 -7 70.89
    -6 -2 7 68.49
    -6 -2 7 71.39
    6 -2 -7 68.79
    -6 -2 7 81.39
    -6 2 7 70.29
    6 2 -7 71.19
    6 2 -7 68.69
    -6 2 7 68.69
    6 2 -7 70.89
    6 2 -7 72.49
    -6 2 7 72.29
    -6 2 7 64.19
    6 2 -7 70.89
    4 -2 -7 3
    4 -2 -7 3.4
    4 -2 -7 2.6
    4 -2 -7 3.5
    -4 -2 7 3.4
    4 2 -7 4.4
    -4 2 7 3.4
    4 2 -7 1.7
    4 2 -7 4.2
    -4 2 7 2.6
    4 2 -7 4.9
    4 2 -7 2.6
    2 -2 -7 473.15
    2 -2 -7 553.44
    2 -2 -7 553.44
    -2 -2 7 536.85
    2 -2 -7 525.25
    2 -2 -7 552.74
    2 2 -7 539.25
    -2 2 7 552.54
    2 2 -7 525.75
    2 2 -7 529.45
    2 2 -7 555.74
    2 2 -7 558.64
    0 -2 -7 9.4
    0 -2 -7 4.7
    0 -2 -7 6.7
    0 2 -7 7.7
    0 2 -7 8.7
    0 2 -7 11.7
    0 2 -7 6.9
    0 2 -7 6.3
    0 2 -7 6
    -2 -2 -7 218.28
    -2 -2 -7 217.28
    -2 -2 -7 202.18
    -2 -2 -7 216.58
    -2 -2 -7 229.88
    -2 -2 -7 201.78
    -2 2 -7 195.08
    -2 2 -7 220.98
    -2 2 -7 220.28
    -2 2 -7 217.98
    -2 2 -7 228.08
    -2 2 -7 230.88
    -4 -2 -7 242.28
    -4 -2 -7 221.18
    -4 -2 -7 238.98
    -4 -2 -7 240.98
    -4 -2 -7 249.78
    -4 2 -7 264.07
    -4 2 -7 232.08
    -4 2 -7 265.37
    -4 2 -7 267.57
    -4 2 -7 250.07
    -4 2 -7 238.48
    -6 -2 -7 16.4
    -6 -2 -7 19.3
    -6 -2 -7 21.5
    -6 -2 -7 24.5
    -6 -2 -7 17.7
    -6 2 -7 19.9
    -6 2 -7 19.6
    -6 2 -7 18.9
    -6 2 -7 20.6
    -6 2 -7 21.6
    -8 -2 -7 27.9
    -8 -2 -7 23.3
    -8 -2 -7 24.1
    -8 -2 -7 25
    -8 2 -7 25
    -8 2 -7 22.6
    -8 2 -7 24.5
    -8 2 -7 26.4
    -10 -2 -7 79.69
    -10 -2 -7 70.59
    -10 -2 -7 80.59
    -10 2 -7 77.99
    -10 2 -7 74.19
    -10 2 -7 68.39
    -19 -3 7 202.78
    -19 -3 7 181.88
    -19 -3 7 177.38
    -19 -3 7 177.38
    -19 3 7 183.18
    19 3 -7 177.68
    -19 3 7 179.78
    -17 -3 7 539.05
    -17 -3 7 523.15
    -17 -3 7 521.85
    -17 -3 7 492.55
    17 3 -7 541.45
    -17 3 7 515.95
    -17 3 7 482.55
    -15 -3 7 1285.07
    -15 -3 7 1377.56
    15 -3 -7 1261.57
    -15 -3 7 1400.66
    -15 -3 7 1370.36
    -15 -3 7 1461.25
    -15 3 7 1539.65
    -15 3 7 1522.95
    -15 3 7 1379.16
    -15 3 7 1483.65
    -15 3 7 1411.86
    15 3 -7 1453.25
    -15 3 7 1217.28
    -13 -3 7 37.9
    -13 -3 7 40
    13 -3 -7 50.09
    -13 -3 7 46.9
    -13 -3 7 39.8
    -13 -3 7 43.8
    -13 3 7 48.4
    -13 3 7 39.6
    -13 3 7 48.4
    13 3 -7 44.3
    -13 3 7 37.9
    -13 3 7 48.2
    -11 -3 7 1410.26
    11 -3 -7 1375.76
    -11 -3 7 1442.46
    -11 -3 7 1453.55
    -11 -3 7 1381.16
    11 3 -7 1491.05
    -11 3 7 1429.56
    -11 3 7 1376.56
    -11 3 7 1459.75
    -11 3 7 1178.98
    -11 3 7 1265.57
    -11 3 7 1501.35
    -9 -3 7 44.2
    -9 -3 7 45.6
    9 -3 -7 50.39
    -9 -3 7 49.6
    -9 -3 7 39.9
    -9 -3 7 44
    9 -3 -7 47.6
    -9 -3 7 44.6
    -9 3 7 43.1
    -9 3 7 47.3
    -9 3 7 44.2
    9 3 -7 47.5
    9 3 -7 45.8
    -9 3 7 45.9
    -7 -3 7 825.52
    7 -3 -7 880.31
    -7 -3 7 858.21
    7 -3 -7 819.82
    -7 -3 7 840.22
    -7 -3 7 856.71
    -7 -3 7 809.32
    7 3 -7 879.61
    7 3 -7 798.12
    7 3 -7 918.71
    -7 3 7 886.11
    -7 3 7 828.32
    -7 3 7 856.21
    -7 3 7 905.51
    -5 -3 7 1337.67
    5 -3 -7 1371.66
    5 -3 -7 1414.46
    -5 -3 7 1368.46
    -5 -3 7 1372.26
    5 -3 -7 1449.06
    5 -3 -7 1453.05
    5 3 -7 1406.56
    5 3 -7 1464.35
    -5 3 7 1420.16
    -5 3 7 1375.96
    5 3 -7 1413.06
    5 3 -7 1496.85
    -5 3 7 1318.97
    5 3 -7 1509.35
    3 -3 -7 506.05
    -3 -3 7 418.96
    3 -3 -7 441.46
    3 -3 -7 453.65
    3 -3 -7 474.85
    3 -3 -7 477.45
    3 3 -7 493.85
    3 3 -7 442.56
    3 3 -7 487.15
    -3 3 7 477.45
    3 3 -7 442.06
    3 3 -7 468.95
    3 3 -7 502.95
    1 -3 -7 1008.3
    1 -3 -7 1121.59
    1 -3 -7 1054.99
    1 -3 -7 876.11
    1 -3 -7 1067.39
    -1 -3 7 1011.8
    1 3 -7 904.31
    1 3 -7 1091.59
    1 3 -7 1038.9
    1 3 -7 1113.29
    1 3 -7 1047.6
    -1 -3 -7 645.64
    -1 -3 -7 520.75
    -1 -3 -7 581.54
    -1 -3 -7 619.74
    -1 -3 -7 528.15
    -1 3 -7 614.84
    -1 3 -7 636.64
    -1 3 -7 656.53
    -1 3 -7 650.03
    -1 3 -7 635.84
    -1 3 -7 622.94
    -3 -3 -7 1829.72
    -3 -3 -7 1917.91
    -3 -3 -7 1843.82
    -3 -3 -7 1968.8
    -3 -3 -7 1662.93
    -3 -3 -7 1634.04
    -3 3 -7 1980.7
    -3 3 -7 1947.81
    -3 3 -7 1972.7
    -3 3 -7 1910.11
    -5 -3 -7 337.47
    -5 -3 -7 293.07
    -5 -3 -7 311.67
    -5 -3 -7 316.97
    -5 -3 -7 289.77
    -5 -3 -7 325.97
    -5 -3 -7 323.67
    -5 3 -7 327.07
    -5 3 -7 322.87
    -5 3 -7 333.97
    -5 3 -7 328.27
    -7 -3 -7 287.87
    -7 -3 -7 285.47
    -7 -3 -7 255.17
    -7 -3 -7 273.97
    -7 3 -7 275.67
    -7 3 -7 282.87
    -7 3 -7 280.47
    -7 3 -7 264.47
    -9 -3 -7 37.6
    -9 -3 -7 36.9
    -9 -3 -7 42.7
    -9 -3 -7 41.3
    -9 3 -7 38.2
    -9 3 -7 43.9
    -9 3 -7 41.9
    -11 -3 -7 254.57
    -11 -3 -7 213.78
    -11 3 -7 223.18
    -11 3 -7 230.58
    -18 -4 7 194.98
    -18 -4 7 187.78
    -18 -4 7 200.58
    -18 -4 7 192.58
    -18 4 7 194.98
    -18 4 7 198.38
    -18 4 7 172.28
    18 4 -7 194.88
    -16 -4 7 766.32
    -16 -4 7 658.63
    -16 -4 7 820.22
    -16 -4 7 803.62
    16 4 -7 773.92
    -16 4 7 815.52
    -16 4 7 690.43
    -16 4 7 746.33
    -16 4 7 864.71
    -14 -4 7 409.26
    14 -4 -7 460.75
    -14 -4 7 440.36
    -14 -4 7 434.66
    -14 -4 7 427.56
    -14 4 7 450.45
    -14 4 7 367.46
    -14 4 7 457.15
    -14 4 7 458.05
    -14 4 7 403.06
    14 4 -7 427.26
    -12 -4 7 120.39
    -12 -4 7 124.39
    -12 -4 7 118.29
    -12 -4 7 116.59
    12 -4 -7 123.19
    -12 4 7 123.09
    12 4 -7 123.09
    -12 4 7 124.09
    -12 4 7 102.99
    -12 4 7 107.29
    -12 4 7 126.59
    -10 -4 7 297.87
    -10 -4 7 306.47
    -10 -4 7 299.07
    10 -4 -7 303.97
    -10 -4 7 311.37
    10 4 -7 277.47
    10 4 -7 308.57
    -10 4 7 303.97
    -10 4 7 298.77
    -10 4 7 336.87
    -10 4 7 269.97
    -8 -4 7 82.69
    8 -4 -7 82.89
    -8 -4 7 83.99
    -8 -4 7 87.79
    8 -4 -7 82.59
    -8 -4 7 73.59
    8 4 -7 81.59
    -8 4 7 94.79
    8 4 -7 86.69
    -8 4 7 78.49
    -8 4 7 79.19
    8 4 -7 85.99
    -6 -4 7 357.66
    6 -4 -7 377.36
    -6 -4 7 363.76
    -6 -4 7 368.96
    -6 -4 7 356.96
    6 4 -7 391.56
    6 4 -7 366.66
    -6 4 7 356.66
    6 4 -7 402.36
    -6 4 7 380.16
    -6 4 7 417.56
    4 -4 -7 1.7
    4 -4 -7 1.5
    4 -4 -7 1.7
    4 -4 -7 3
    4 -4 -7 1.5
    -4 -4 7 2.2
    -4 4 7 2.8
    4 4 -7 0.8
    -4 4 7 1.6
    4 4 -7 0.8
    4 4 -7 1.2
    4 4 -7 2.7
    4 4 -7 1.4
    -2 -4 7 680.93
    2 -4 -7 685.03
    -2 -4 7 658.93
    2 -4 -7 718.63
    2 -4 -7 691.13
    2 -4 -7 649.83
    2 -4 -7 719.13
    2 4 -7 691.43
    2 4 -7 705.03
    2 4 -7 664.63
    2 4 -7 701.83
    2 4 -7 706.33
    -2 4 7 735.63
    2 4 -7 719.63
    2 4 -7 690.53
    0 -4 7 44.4
    0 -4 -7 44.8
    0 -4 -7 45.4
    0 -4 -7 51.49
    0 -4 -7 42.6
    0 4 -7 47.3
    0 4 -7 52.49
    0 4 -7 51.39
    0 4 -7 50.09
    0 4 -7 49.1
    0 4 -7 51.59
    -2 -4 -7 920.71
    -2 -4 -7 918.91
    -2 -4 -7 948.31
    -2 -4 -7 988.4
    -2 -4 -7 790.12
    -2 4 -7 920.61
    -2 4 -7 896.81
    -2 4 -7 972.5
    -2 4 -7 984.3
    -2 4 -7 979.2
    -2 4 -7 910.11
    -2 4 -7 959.8
    -4 -4 -7 1772.82
    -4 -4 -7 1637.24
    -4 -4 -7 1714.13
    -4 -4 -7 1600.34
    -4 -4 -7 1509.95
    -4 -4 -7 1701.13
    -4 4 -7 1579.04
    -4 4 -7 1634.54
    -4 4 -7 1765.42
    -4 4 -7 1698.53
    -4 4 -7 1585.54
    -6 -4 -7 7.4
    -6 -4 -7 9.8
    -6 -4 -7 4.6
    -6 -4 -7 12
    -6 4 -7 9.8
    -6 4 -7 7.7
    -6 4 -7 10.2
    -6 4 -7 9.1
    -8 -4 -7 22.8
    -8 -4 -7 26.8
    -8 -4 -7 23.1
    -8 -4 -7 18.3
    -8 4 -7 19.1
    -8 4 -7 19.2
    -8 4 -7 27.4
    -8 4 -7 23.1
    -10 -4 -7 1.9
    -10 -4 -7 0.9
    -10 -4 -7 5.5
    -10 4 -7 0.1
    -17 -5 7 378.36
    -17 -5 7 369.16
    -17 -5 7 369.76
    -17 -5 7 299.57
    -17 5 7 345.37
    -17 5 7 349.77
    -15 -5 7 265.77
    -15 -5 7 259.87
    -15 -5 7 257.37
    -15 -5 7 267.17
    -15 5 7 226.78
    15 5 -7 270.37
    -15 5 7 287.87
    -15 5 7 265.77
    -15 5 7 286.47
    -15 5 7 272.67
    -13 -5 7 78.39
    -13 -5 7 79.49
    13 -5 -7 78.79
    -13 -5 7 91.59
    -13 5 7 76.79
    13 5 -7 75.59
    -13 5 7 82.29
    -13 5 7 90.09
    -13 5 7 81.29
    -11 -5 7 1381.16
    11 -5 -7 1373.56
    -11 -5 7 1377.56
    -11 -5 7 1374.66
    -11 -5 7 1244.88
    -11 5 7 1322.67
    11 5 -7 1439.26
    -11 5 7 1224.48
    -11 5 7 1398.36
    -11 5 7 1345.47
    -9 -5 7 475.85
    9 -5 -7 497.85
    -9 -5 7 493.05
    -9 -5 7 479.35
    9 5 -7 496.15
    9 5 -7 493.35
    -9 5 7 457.55
    -9 5 7 498.25
    -9 5 7 496.95
    7 -5 -7 259.37
    -7 -5 7 245.58
    -7 -5 7 260.27
    -7 -5 7 238.18
    -7 -5 7 255.37
    7 -5 -7 278.67
    7 5 -7 276.07
    -7 5 7 279.67
    7 5 -7 248.18
    7 5 -7 278.47
    -7 5 7 274.07
    -5 -5 7 1415.76
    5 -5 -7 1354.26
    5 -5 -7 1448.96
    5 -5 -7 1473.45
    -5 -5 7 1366.76
    -5 5 7 1465.45
    5 5 -7 1365.46
    5 5 -7 1480.75
    5 5 -7 1345.17
    -5 5 7 1449.55
    -5 5 7 1432.16
    5 5 -7 1476.15
    5 5 -7 1478.05
    -3 -5 7 268.47
    -3 -5 7 265.97
    3 -5 -7 286.27
    3 -5 -7 286.87
    3 -5 -7 308.57
    3 -5 -7 267.17
    3 5 -7 287.77
    3 5 -7 302.07
    3 5 -7 289.37
    3 5 -7 289.27
    -3 5 7 296.97
    3 5 -7 260.27
    3 5 -7 272.47
    3 5 -7 293.57
    1 -5 -7 211.58
    -1 -5 7 183.38
    1 -5 -7 207.38
    1 -5 -7 194.58
    -1 -5 7 187.38
    1 -5 -7 201.58
    1 -5 -7 197.48
    1 5 -7 212.28
    -1 5 7 194.58
    1 5 -7 198.88
    1 5 -7 209.98
    1 5 -7 202.28
    1 5 -7 201.28
    -1 -5 -7 21.9
    -1 -5 -7 22.8
    -1 -5 -7 26.3
    -1 -5 -7 20.6
    1 -5 7 22.5
    -1 -5 -7 27.8
    -1 5 -7 22.2
    -1 5 -7 22.8
    -1 5 -7 26.8
    -1 5 -7 33.2
    -1 5 -7 28.2
    -3 -5 -7 1637.84
    -3 -5 -7 1588.74
    -3 -5 -7 1618.54
    -3 -5 -7 1520.55
    -3 -5 -7 1519.05
    -3 5 -7 1492.85
    -3 5 -7 1641.64
    -3 5 -7 1701.13
    -3 5 -7 1566.34
    -3 5 -7 1652.23
    -3 5 -7 1695.73
    -5 -5 -7 11.6
    -5 -5 -7 9.9
    -5 -5 -7 9.3
    -5 -5 -7 8.1
    -5 -5 -7 6.5
    -5 -5 -7 9.9
    -5 5 -7 8.6
    -5 5 -7 10.1
    -5 5 -7 15.8
    -5 5 -7 10.3
    -7 -5 -7 317.87
    -7 -5 -7 349.47
    -7 -5 -7 269.47
    -7 -5 -7 310.47
    -7 -5 -7 323.47
    -7 5 -7 326.77
    -7 5 -7 312.37
    -7 5 -7 320.27
    -7 5 -7 304.07
    -9 -5 -7 20.3
    -9 -5 -7 17.9
    -9 -5 -7 21.3
    -9 -5 -7 18.9
    -9 5 -7 19.6
    -9 5 -7 20.7
    -18 -6 7 0.5
    -18 -6 7 2.7
    -18 -6 7 0.4
    -18 6 7 4.7
    -18 6 7 2.1
    -16 -6 7 1328.37
    -16 -6 7 1361.96
    -16 -6 7 1237.58
    -16 -6 7 1431.46
    -16 6 7 1397.96
    -16 6 7 1285.17
    16 6 -7 1270.77
    -16 6 7 1174.68
    -16 6 7 1379.26
    -16 6 7 1462.45
    -14 -6 7 154.28
    -14 -6 7 155.48
    -14 -6 7 148.19
    -14 -6 7 154.18
    -14 6 7 142.59
    -14 6 7 163.68
    -14 6 7 169.08
    -14 6 7 137.19
    -14 6 7 157.08
    14 6 -7 155.68
    -12 -6 7 195.58
    -12 -6 7 192.78
    -12 -6 7 198.08
    12 -6 -7 207.98
    -12 6 7 201.48
    -12 6 7 174.58
    12 6 -7 198.58
    -12 6 7 203.08
    -12 6 7 201.58
    10 -6 -7 1370.06
    -10 -6 7 1274.77
    -10 -6 7 1362.26
    -10 -6 7 1361.16
    -10 6 7 1400.06
    -10 6 7 1262.27
    10 6 -7 1342.77
    10 6 -7 1321.97
    -10 6 7 1207.28
    -10 6 7 1424.06
    -10 6 7 1409.86
    -8 -6 7 49.8
    -8 -6 7 39.1
    -8 -6 7 45.6
    8 -6 -7 45.7
    -8 6 7 43.9
    -8 6 7 48.7
    8 6 -7 47
    -8 6 7 51.99
    -6 -6 7 563.94
    -6 -6 7 593.84
    -6 -6 7 649.83
    6 -6 -7 648.34
    -6 -6 7 579.34
    -6 6 7 674.83
    6 6 -7 672.83
    -6 6 7 667.83
    -6 6 7 685.23
    6 6 -7 667.93
    6 6 -7 701.83
    6 6 -7 617.34
    -4 -6 7 149.99
    4 -6 -7 154.28
    4 -6 -7 155.08
    -4 -6 7 149.09
    -4 6 7 162.58
    4 6 -7 165.58
    4 6 -7 156.48
    4 6 -7 160.48
    -4 6 7 151.18
    4 6 -7 149.09
    4 6 -7 175.58
    -4 6 7 158.38
    -2 -6 7 527.95
    2 -6 -7 561.14
    2 -6 -7 595.64
    2 -6 -7 560.14
    2 -6 -7 536.55
    -2 -6 7 529.95
    2 -6 -7 610.94
    2 6 -7 570.04
    -2 6 7 561.24
    2 6 -7 597.24
    2 6 -7 562.74
    2 6 -7 563.24
    2 6 -7 545.45
    0 -6 -7 449.26
    0 -6 -7 428.56
    0 -6 7 401.96
    0 -6 -7 478.55
    0 -6 -7 437.56
    0 -6 7 426.56
    0 -6 -7 421.66
    0 6 -7 453.75
    0 6 -7 466.55
    0 6 -7 443.06
    0 6 -7 429.56
    0 6 -7 444.16
    0 6 -7 433.56
    2 -6 7 1322.67
    -2 -6 -7 1366.26
    -2 -6 -7 1184.18
    -2 -6 -7 1320.67
    -2 -6 -7 1404.16
    -2 -6 -7 1297.37
    -2 6 -7 1334.17
    -2 6 -7 1404.96
    -2 6 -7 1293.77
    -2 6 -7 1411.66
    -2 6 -7 1234.58
    -2 6 -7 1252.07
    -2 6 -7 1356.26
    -4 -6 -7 1035.9
    -4 -6 -7 1059.99
    -4 -6 -7 1045.3
    -4 -6 -7 851.71
    -4 -6 -7 1132.89
    -4 6 -7 994.8
    -4 6 -7 976.7
    -4 6 -7 875.91
    -4 6 -7 975.7
    -4 6 -7 1012.8
    -4 6 -7 1059.89
    -6 -6 -7 14.9
    -6 -6 -7 17.7
    -6 -6 -7 18.2
    -6 -6 -7 12.6
    -6 -6 -7 16.6
    -6 6 -7 15
    -6 6 -7 14.4
    -6 6 -7 16.5
    -6 6 -7 15.9
    -8 -6 -7 606.94
    -8 -6 -7 542.35
    -8 -6 -7 473.65
    -8 -6 -7 590.14
    -8 6 -7 537.55
    -8 6 -7 529.25
    -10 -6 -7 53.59
    -10 -6 -7 44.4
    -10 6 -7 43.3
    -10 6 -7 45.3
    -17 -7 7 1.2
    -17 -7 7 0.6
    -17 7 7 3.2
    17 7 -7 5
    -17 7 7 5.2
    -17 7 7 1.9
    -17 7 7 -1.7
    -15 -7 7 24.5
    -15 -7 7 28.6
    -15 -7 7 22.5
    -15 7 7 29.6
    -15 7 7 28.2
    15 7 -7 31.3
    -15 7 7 24.2
    -15 7 7 32.6
    -15 7 7 24.7
    -13 -7 7 61.99
    -13 -7 7 80.29
    -13 -7 7 79.59
    -13 -7 7 81.39
    -13 7 7 78.09
    -13 7 7 77.69
    13 7 -7 81.49
    -13 7 7 77.39
    -13 7 7 82.29
    -11 -7 7 113.19
    11 -7 -7 107.49
    -11 -7 7 102.29
    -11 -7 7 107.99
    -11 7 7 104.69
    -11 7 7 102.49
    -11 7 7 109.79
    11 7 -7 112.49
    -11 7 7 99.89
    -11 7 7 119.79
    -9 -7 7 14.9
    -9 -7 7 15
    9 -7 -7 14.8
    -9 -7 7 14.4
    9 7 -7 14.3
    -9 7 7 16.7
    -9 7 7 13.1
    -9 7 7 13.9
    9 7 -7 14.8
    -9 7 7 16.1
    -7 -7 7 484.75
    -7 -7 7 481.55
    7 -7 -7 485.15
    -7 7 7 501.25
    -7 7 7 495.65
    -7 7 7 512.55
    7 7 -7 504.15
    7 7 -7 522.95
    5 -7 -7 225.28
    -5 -7 7 205.88
    5 7 -7 234.08
    -5 7 7 228.08
    -5 7 7 215.98
    -5 7 7 228.28
    5 7 -7 223.08
    5 7 -7 241.88
    3 -7 -7 131.59
    -3 -7 7 108.39
    3 -7 -7 123.59
    3 -7 -7 120.69
    -3 -7 7 113.49
    3 7 -7 150.08
    3 7 -7 122.09
    3 7 -7 129.59
    -3 7 7 139.99
    3 7 -7 147.09
    1 -7 -7 242.98
    1 -7 -7 220.08
    1 -7 -7 242.28
    -1 -7 7 218.68
    1 -7 -7 250.27
    1 -7 -7 232.38
    1 7 -7 248.28
    -1 7 7 235.08
    1 7 -7 242.58
    1 7 -7 254.87
    1 7 -7 245.08
    1 7 -7 242.28
    -1 -7 -7 12
    1 -7 7 14.6
    -1 -7 -7 12.2
    -1 -7 -7 20.1
    -1 -7 -7 11.9
    -1 7 -7 12.6
    -1 7 -7 10.6
    -1 7 -7 15.6
    -1 7 -7 15.6
    -1 7 -7 11.2
    -1 7 -7 9.4
    -1 7 -7 13.8
    -3 -7 -7 26.3
    -3 -7 -7 33.5
    -3 -7 -7 29.3
    -3 -7 -7 31.4
    -3 7 -7 31.5
    -3 7 -7 30.1
    -3 7 -7 30.6
    -3 7 -7 22.2
    -3 7 -7 25.4
    -3 7 -7 28.3
    -5 -7 -7 29.3
    -5 -7 -7 45.6
    -5 -7 -7 41.4
    -5 -7 -7 38.7
    -5 7 -7 39.4
    -5 7 -7 32.4
    -5 7 -7 41.6
    -5 7 -7 45.8
    -5 7 -7 38.7
    -7 -7 -7 331.57
    -7 -7 -7 322.67
    -7 -7 -7 257.97
    -7 -7 -7 344.97
    -7 7 -7 318.77
    -7 7 -7 274.57
    -7 7 -7 309.07
    -7 7 -7 271.87
    -9 -7 -7 95.39
    -9 7 -7 89.59
    -9 7 -7 80.59
    -16 -8 7 715.33
    -16 -8 7 611.74
    -16 8 7 711.83
    -16 8 7 777.12
    -16 8 7 706.03
    -16 8 7 756.82
    16 8 -7 722.83
    -16 8 7 737.03
    -14 -8 7 15.1
    -14 -8 7 23.9
    -14 -8 7 24.3
    -14 -8 7 21.9
    -14 8 7 17.7
    -14 8 7 21
    -14 8 7 27.1
    -14 8 7 24.5
    14 8 -7 20.4
    -14 8 7 22.4
    -12 -8 7 668.93
    -12 -8 7 685.73
    -12 -8 7 698.33
    -12 8 7 700.53
    -12 8 7 708.23
    -12 8 7 671.13
    12 8 -7 670.13
    -12 8 7 731.83
    -12 8 7 670.63
    10 -8 -7 1839.42
    -10 -8 7 1809.02
    -10 -8 7 1831.42
    -10 -8 7 1790.72
    -10 8 7 1775.42
    10 8 -7 1748.53
    -10 8 7 1881.61
    -10 8 7 1966.4
    -10 8 7 1929.41
    -10 8 7 1890.21
    10 8 -7 1861.91
    -8 -8 7 35.3
    8 -8 -7 35.6
    -8 -8 7 31.5
    -8 8 7 33.8
    8 8 -7 40.2
    -8 8 7 33.5
    8 8 -7 37.4
    -8 8 7 31.6
    -6 -8 7 869.21
    6 -8 -7 900.41
    -6 8 7 894.51
    6 8 -7 802.22
    -6 8 7 899.21
    6 8 -7 900.41
    6 8 -7 855.61
    -6 8 7 905.41
    4 -8 -7 317.67
    4 -8 -7 311.47
    -4 -8 7 283.37
    4 8 -7 301.87
    -4 8 7 285.07
    4 8 -7 307.57
    4 8 -7 333.87
    -4 8 7 307.97
    4 8 -7 318.57
    2 -8 -7 1701.43
    2 -8 -7 1600.74
    -2 -8 7 1605.24
    2 -8 -7 1740.43
    2 8 -7 1771.12
    2 8 -7 1657.23
    -2 8 7 1602.94
    2 8 -7 1638.04
    2 8 -7 1752.72
    2 8 -7 1638.84
    0 -8 -7 970.4
    0 -8 -7 1039.8
    0 -8 7 963.5
    0 -8 -7 981.5
    0 -8 -7 952.9
    0 -8 -7 1006.4
    0 8 -7 1016.8
    0 8 -7 1005.3
    0 8 -7 918.01
    0 8 -7 932.31
    0 8 -7 1027.8
    0 8 -7 896.71
    0 8 -7 949.9
    -2 -8 -7 725.43
    -2 -8 -7 731.23
    -2 -8 -7 730.13
    2 -8 7 707.03
    -2 -8 -7 781.82
    -2 8 -7 773.32
    -2 8 -7 668.33
    -2 8 -7 729.93
    -2 8 -7 689.63
    -2 8 -7 736.23
    -2 8 -7 723.73
    -4 -8 -7 96.89
    -4 -8 -7 94.69
    -4 -8 -7 89.89
    -4 -8 -7 105.69
    -4 -8 -7 97.49
    -4 8 -7 96.89
    -4 8 -7 91.79
    -4 8 -7 102.29
    -6 -8 -7 132.09
    -6 -8 -7 129.69
    -6 -8 -7 151.78
    -6 -8 -7 142.79
    -6 8 -7 126.89
    -6 8 -7 119.09
    -6 8 -7 128.99
    -8 -8 -7 1278.17
    -8 -8 -7 1428.76
    -8 -8 -7 1422.16
    -8 8 -7 1312.07
    -8 8 -7 1337.97
    -17 -9 7 166.68
    -17 -9 7 162.58
    -17 9 7 165.48
    -17 9 7 172.18
    -17 9 7 160.18
    -17 9 7 146.19
    -15 -9 7 0.9
    -15 -9 7 1.4
    -15 9 7 1.2
    -15 9 7 2.1
    -15 9 7 3.1
    -15 9 7 0.8
    -15 9 7 4.7
    -13 -9 7 50.59
    -13 -9 7 52.49
    -13 -9 7 40.5
    -13 9 7 52.89
    -13 9 7 55.09
    -13 9 7 50.79
    13 9 -7 52.19
    -13 9 7 51.09
    -13 9 7 50.49
    -11 -9 7 63.79
    -11 -9 7 53.39
    -11 -9 7 45.9
    -11 9 7 63.19
    -11 9 7 52.79
    -11 9 7 58.19
    -11 9 7 55.69
    -11 9 7 50.79
    11 9 -7 48
    -9 -9 7 235.18
    9 -9 -7 246.68
    9 9 -7 239.28
    -9 9 7 249.58
    -9 9 7 248.38
    -9 9 7 273.27
    -9 9 7 252.97
    9 9 -7 254.27
    -9 9 7 240.58
    7 -9 -7 1061.99
    -7 -9 7 988
    -7 9 7 1062.59
    -7 9 7 1097.39
    7 9 -7 1061.99
    7 9 -7 1078.49
    -7 9 7 1021.6
    5 -9 -7 4.1
    -5 -9 7 5.5
    -5 9 7 6
    -5 9 7 5.4
    5 9 -7 8.4
    5 9 -7 5.2
    5 9 -7 7
    -5 9 7 5.7
    3 -9 -7 88.39
    3 -9 -7 83.39
    -3 -9 7 104.49
    3 -9 -7 103.69
    -3 9 7 95.49
    3 9 -7 90.89
    3 9 -7 83.59
    3 9 -7 99.39
    3 9 -7 90.59
    1 -9 -7 94.09
    1 -9 -7 110.89
    1 -9 -7 106.69
    -1 -9 7 86.89
    1 9 -7 101.49
    1 9 -7 94.69
    1 9 -7 89.59
    1 9 -7 96.19
    1 9 -7 87.49
    1 9 -7 93.39
    1 9 -7 99.99
    -1 -9 -7 2.1
    -1 -9 -7 2.8
    -1 -9 -7 0.7
    -1 -9 -7 3.2
    1 -9 7 3.2
    -1 -9 -7 0.5
    -1 9 -7 3.1
    -1 9 -7 -1.3
    -1 9 -7 4.9
    -1 9 -7 3.6
    -1 9 -7 1.2
    3 -9 7 110.29
    -3 -9 -7 113.49
    -3 -9 -7 99.79
    -3 -9 -7 118.79
    -3 -9 -7 106.89
    -3 9 -7 108.69
    -3 9 -7 115.69
    -3 9 -7 102.19
    -3 9 -7 100.69
    -5 -9 -7 68.69
    -5 -9 -7 70.69
    -5 -9 -7 65.09
    -5 -9 -7 63.09
    -5 9 -7 62.39
    -5 9 -7 64.49
    -5 9 -7 57.69
    -5 9 -7 61.09
    -7 -9 -7 36.7
    -7 -9 -7 43.2
    -7 -9 -7 43.8
    -7 9 -7 42.3
    -7 9 -7 40
    -16 -10 7 190.28
    -16 -10 7 201.68
    -16 10 7 192.48
    16 10 -7 197.78
    -16 10 7 216.28
    -16 10 7 191.68
    -16 10 7 208.38
    -14 -10 7 248.38
    -14 -10 7 272.57
    -14 -10 7 240.88
    -14 10 7 267.47
    -14 10 7 292.27
    -14 10 7 259.77
    -14 10 7 247.08
    14 10 -7 259.27
    -14 10 7 260.57
    -12 -10 7 703.13
    -12 -10 7 761.02
    -12 -10 7 817.12
    12 10 -7 782.62
    -12 10 7 787.42
    -12 10 7 792.72
    -12 10 7 780.32
    -12 10 7 910.11
    -12 10 7 854.51
    -10 -10 7 529.55
    10 10 -7 563.64
    -10 10 7 563.74
    -10 10 7 605.04
    -10 10 7 554.94
    -10 10 7 560.94
    -8 -10 7 278.07
    8 -10 -7 290.97
    -8 10 7 302.67
    8 10 -7 271.17
    -8 10 7 293.97
    -8 10 7 261.07
    -8 10 7 285.07
    -8 10 7 310.37
    8 10 -7 276.47
    6 -10 -7 936.51
    -6 -10 7 901.81
    -6 10 7 899.61
    6 10 -7 859.81
    -6 10 7 927.51
    -6 10 7 908.01
    6 10 -7 902.21
    4 -10 -7 2
    4 -10 -7 1.6
    4 10 -7 0.9
    4 10 -7 1.6
    4 10 -7 2.9
    -4 10 7 0.8
    -2 -10 7 1230.08
    2 -10 -7 1289.37
    2 -10 -7 1308.97
    2 -10 -7 1123.59
    2 10 -7 1274.37
    2 10 -7 1280.17
    -2 10 7 1227.78
    2 10 -7 1243.68
    2 10 -7 1265.27
    2 10 -7 1242.58
    2 10 -7 1254.27
    0 -10 -7 162.08
    0 -10 7 165.38
    0 -10 -7 164.58
    0 -10 -7 165.48
    0 -10 -7 178.98
    0 10 -7 179.08
    0 10 -7 157.28
    0 10 -7 158.58
    0 10 -7 163.38
    0 10 -7 163.68
    -2 -10 -7 485.75
    -2 -10 -7 493.05
    -2 -10 -7 517.15
    2 -10 7 470.45
    -2 10 -7 496.35
    -2 10 -7 522.65
    -2 10 -7 502.55
    -2 10 -7 467.55
    -2 10 -7 470.55
    -4 -10 -7 456.85
    -4 -10 -7 431.86
    -4 -10 -7 472.75
    -4 -10 -7 430.96
    -4 10 -7 428.96
    -4 10 -7 421.06
    -4 10 -7 455.75
    -4 10 -7 403.96
    -4 10 -7 433.36
    -6 -10 -7 492.55
    -6 -10 -7 478.15
    -6 -10 -7 498.65
    -6 10 -7 429.56
    -6 10 -7 454.45
    -6 10 -7 456.75
    -8 -10 -7 461.55
    -8 -10 -7 448.66
    -8 -10 -7 451.25
    -8 10 -7 420.56
    -8 10 -7 433.36
    -15 -11 7 197.08
    -15 -11 7 187.28
    -15 11 7 168.48
    -15 11 7 197.38
    -15 11 7 193.88
    15 11 -7 177.98
    -13 -11 7 14.9
    -13 -11 7 14
    -13 -11 7 13.7
    -13 11 7 12
    -13 11 7 11.8
    -13 11 7 15.5
    -13 11 7 11.6
    -13 11 7 15.6
    13 11 -7 15.1
    -13 11 7 12.5
    -11 -11 7 73.39
    -11 -11 7 64.69
    -11 -11 7 78.09
    -11 11 7 54.69
    -11 11 7 72.49
    -11 11 7 72.49
    -11 11 7 74.49
    11 11 -7 62.59
    -11 11 7 74.69
    -9 -11 7 40.5
    -9 11 7 38.3
    -9 11 7 46.4
    -9 11 7 35.6
    -9 11 7 40.6
    -9 11 7 40.1
    9 11 -7 39.4
    9 11 -7 39.6
    7 -11 -7 6.5
    -7 -11 7 4
    7 -11 -7 2.3
    7 11 -7 5.3
    7 11 -7 3.5
    -7 11 7 2.2
    -7 11 7 5
    -7 11 7 1.6
    -7 11 7 2.3
    -5 -11 7 7.6
    5 -11 -7 4.3
    5 -11 -7 4.7
    -5 11 7 5.4
    5 11 -7 4.3
    5 11 -7 6.3
    -5 11 7 4.7
    -5 11 7 4.6
    -3 -11 7 21.7
    3 -11 -7 19.3
    3 -11 -7 17
    3 11 -7 20
    -3 11 7 15.4
    3 11 -7 17.1
    3 11 -7 21.8
    3 11 -7 15.6
    -1 -11 7 29.8
    1 -11 -7 29
    1 -11 -7 20.7
    1 11 -7 21.6
    1 11 -7 22.5
    1 11 -7 22
    1 11 -7 26.2
    1 11 -7 25.2
    -1 -11 -7 25.7
    -1 -11 -7 32.3
    -1 -11 -7 27.4
    1 -11 7 28.3
    -1 11 -7 27.8
    -1 11 -7 23.5
    -1 11 -7 23.6
    -1 11 -7 27.9
    -1 11 -7 30.1
    3 -11 7 147.29
    -3 -11 -7 151.78
    -3 -11 -7 152.58
    -3 11 -7 139.19
    -3 11 -7 138.59
    -3 11 -7 140.79
    -3 11 -7 129.89
    -3 11 -7 154.98
    -5 -11 -7 113.89
    -5 -11 -7 112.29
    -5 11 -7 103.19
    -5 11 -7 104.79
    -5 11 -7 106.69
    -5 11 -7 108.49
    -7 -11 -7 3
    -7 -11 -7 -1.2
    -7 11 -7 1.1
    -7 11 -7 1.8
    -14 -12 7 324.57
    -14 -12 7 319.47
    -14 12 7 302.07
    -14 12 7 314.17
    -14 12 7 338.07
    -14 12 7 287.77
    14 12 -7 319.27
    -12 -12 7 184.38
    -12 -12 7 195.68
    -12 -12 7 199.58
    -12 12 7 184.48
    -12 12 7 192.98
    -12 12 7 207.08
    12 12 -7 200.08
    -12 12 7 188.68
    -12 12 7 189.58
    -10 -12 7 114.69
    -10 -12 7 104.49
    -10 12 7 141.09
    -10 12 7 113.09
    10 12 -7 121.69
    -10 12 7 116.79
    10 12 -7 119.49
    -10 12 7 110.19
    -10 12 7 125.89
    8 -12 -7 520.55
    -8 -12 7 533.25
    -8 12 7 543.15
    -8 12 7 537.65
    -8 12 7 521.65
    8 12 -7 515.15
    -8 12 7 565.24
    -8 12 7 483.65
    8 12 -7 508.05
    6 -12 -7 1436.96
    6 -12 -7 1329.57
    -6 -12 7 1458.75
    -6 12 7 1430.96
    6 12 -7 1356.86
    -6 12 7 1383.46
    -6 12 7 1212.38
    -6 12 7 1438.66
    6 12 -7 1511.75
    6 12 -7 1386.86
    4 -12 -7 408.26
    4 -12 -7 442.76
    -4 -12 7 422.56
    4 12 -7 449.06
    -4 12 7 385.26
    -4 12 7 427.76
    4 12 -7 394.46
    -4 12 7 416.16
    4 12 -7 417.16
    2 -12 -7 658.43
    2 -12 -7 623.84
    -2 -12 7 638.24
    2 12 -7 642.44
    2 12 -7 667.13
    2 12 -7 664.73
    2 12 -7 648.04
    0 -12 -7 13.8
    0 -12 7 16.3
    0 -12 -7 13.1
    0 -12 -7 19.1
    0 12 -7 14.8
    0 12 -7 16
    0 12 -7 16.1
    0 12 -7 16.4
    0 12 -7 13.5
    -2 -12 -7 242.18
    -2 -12 -7 248.38
    -2 -12 -7 242.98
    2 -12 7 225.48
    -2 12 -7 223.48
    -2 12 -7 262.37
    -2 12 -7 236.98
    -2 12 -7 223.48
    -2 12 -7 229.28
    -4 -12 -7 570.14
    -4 -12 -7 576.54
    -4 12 -7 549.15
    -4 12 -7 536.95
    -4 12 -7 544.75
    -4 12 -7 535.15
    -6 -12 -7 169.58
    -6 -12 -7 163.18
    -6 12 -7 149.29
    -6 12 -7 159.18
    -6 12 -7 157.28
    -13 -13 7 7
    13 -13 -7 7.8
    -13 13 7 6.3
    -13 13 7 9.6
    -13 13 7 5.4
    13 13 -7 6.9
    -13 13 7 8
    -11 -13 7 20.2
    -11 -13 7 19.3
    11 -13 -7 15.3
    11 13 -7 12.8
    -11 13 7 16.6
    -11 13 7 16.7
    -11 13 7 17.5
    -11 13 7 13.7
    -11 13 7 17.1
    9 -13 -7 168.88
    -9 -13 7 170.48
    -9 -13 7 172.08
    -9 13 7 178.58
    9 13 -7 155.18
    -9 13 7 184.58
    -9 13 7 159.38
    9 13 -7 170.08
    -9 13 7 168.08
    9 13 -7 172.18
    -7 -13 7 529.85
    7 -13 -7 407.66
    -7 13 7 466.25
    -7 13 7 486.95
    7 13 -7 408.56
    -7 13 7 398.06
    7 13 -7 510.65
    7 13 -7 436.66
    -7 13 7 487.95
    5 -13 -7 72.19
    -5 -13 7 78.59
    5 -13 -7 62.59
    5 13 -7 60.39
    -5 13 7 69.99
    -5 13 7 67.39
    5 13 -7 64.59
    5 13 -7 75.89
    -5 13 7 58.39
    3 -13 -7 34.3
    -3 -13 7 33.6
    3 -13 -7 29
    3 13 -7 29.9
    -3 13 7 32.9
    3 13 -7 31.6
    3 13 -7 34
    1 -13 -7 147.79
    1 -13 -7 114.69
    -1 -13 7 148.29
    1 13 -7 121.49
    1 13 -7 126.99
    1 13 -7 139.59
    -1 -13 -7 186.08
    -1 -13 -7 162.38
    -1 -13 -7 192.68
    1 -13 7 193.38
    1 13 7 170.08
    -1 13 -7 193.08
    -1 13 -7 177.38
    -1 13 -7 183.58
    -1 13 -7 183.68
    -3 -13 -7 179.18
    -3 -13 -7 193.28
    3 -13 7 192.08
    -3 13 -7 180.38
    -3 13 -7 171.88
    -3 13 -7 172.08
    -3 13 -7 190.78
    -5 -13 -7 70.09
    -5 -13 -7 69.49
    -5 13 -7 63.89
    -5 13 -7 67.69
    -5 13 -7 64.29
    -5 13 -7 58.39
    12 -14 -7 95.49
    -12 -14 7 108.09
    -12 14 7 108.49
    12 14 -7 98.39
    -12 14 7 94.09
    -12 14 7 93.19
    10 -14 -7 133.69
    -10 -14 7 128.09
    -10 -14 7 136.29
    -10 14 7 140.49
    -10 14 7 127.69
    10 14 -7 130.49
    -10 14 7 117.79
    -10 14 7 122.69
    -10 14 7 126.49
    -8 -14 7 209.68
    8 -14 -7 185.78
    -8 -14 7 193.98
    8 14 -7 185.18
    -8 14 7 196.38
    8 14 -7 193.18
    8 14 -7 202.48
    -8 14 7 194.68
    -8 14 7 188.78
    -8 14 7 186.98
    6 -14 -7 781.52
    -6 -14 7 833.02
    6 14 -7 769.72
    -6 14 7 854.71
    6 14 -7 798.92
    -6 14 7 789.82
    6 14 -7 831.82
    -6 14 7 811.72
    4 -14 -7 43
    -4 -14 7 46.8
    4 -14 -7 41.1
    -4 14 7 45.5
    4 14 -7 45
    4 14 -7 40
    4 14 -7 43.3
    2 -14 -7 283.17
    -2 -14 7 286.17
    2 -14 -7 272.17
    -2 14 7 272.77
    -2 14 7 270.77
    2 14 -7 296.07
    2 14 -7 297.17
    2 14 -7 273.97
    0 -14 -7 38.7
    0 -14 -7 40.7
    0 -14 7 53.59
    0 -14 -7 46.3
    0 14 -7 49.9
    0 14 -7 47.7
    0 14 7 41.1
    0 14 -7 45.1
    2 -14 7 99.39
    -2 -14 -7 103.09
    -2 -14 -7 103.79
    -2 14 -7 102.19
    -2 14 -7 98.49
    -4 -14 -7 54.69
    -4 14 -7 56.69
    -9 -15 7 66.89
    9 -15 -7 52.09
    -9 15 7 59.59
    -9 15 7 55.59
    9 15 -7 52.99
    -9 15 7 52.69
    7 -15 -7 255.37
    7 15 -7 287.17
    -7 15 7 271.17
    7 15 -7 255.47
    -7 15 7 275.87
    7 15 -7 285.67
    -7 15 7 294.17
    -5 -15 7 64.99
    5 -15 -7 48.5
    5 15 -7 52.09
    5 15 -7 55.49
    5 15 -7 55.89
    -5 15 7 55.59
    3 -15 -7 109.99
    -3 -15 7 130.59
    3 -15 -7 98.59
    3 15 -7 129.29
    3 15 -7 118.79
    3 15 -7 106.29
    -3 15 7 109.69
    -3 15 7 111.49
    1 -15 -7 339.57
    1 -15 -7 385.76
    1 -15 -7 421.66
    1 15 -7 411.56
    1 15 -7 432.26
    -1 15 7 390.16
    1 15 -7 387.16
    -1 15 7 371.86
    1 -15 7 2.3
    1 15 7 3.4
    6 -16 -7 170.78
    -6 -16 7 189.98
    -6 16 7 160.38
    -6 16 7 181.98
    6 16 -7 179.48
    6 16 -7 174.08
    6 16 -7 177.08
    4 -16 -7 26.1
    4 -16 -7 27.7
    4 -16 -7 27.2
    -4 -16 7 31.5
    4 16 -7 29.1
    4 16 -7 30.7
    -4 16 7 30.3
    4 16 -7 30.4
    -4 16 7 29.2
    2 -16 -7 82.69
    -2 -16 7 71.89
    2 -16 -7 75.39
    2 -16 -7 62.89
    -2 16 7 70.39
    2 16 -7 74.39
    -2 16 7 66.59
    2 16 -7 72.29
    18 0 -8 192.88
    -18 0 8 197.48
    -18 0 8 190.08
    -18 0 8 201.98
    -18 0 8 170.18
    -16 0 8 236.78
    -16 0 8 258.87
    16 0 -8 240.28
    -16 0 8 217.28
    -16 0 8 229.58
    -14 0 8 2130.89
    -14 0 8 1891.51
    -14 0 8 2140.49
    -14 0 8 2217.58
    -14 0 8 2426.86
    -14 0 8 2474.05
    14 0 -8 2147.59
    -14 0 8 2329.07
    -12 0 8 2613.34
    12 0 -8 2322.67
    -12 0 8 2456.85
    -12 0 8 2642.04
    -12 0 8 2322.57
    12 0 -8 2424.76
    -12 0 8 2256.27
    10 0 -8 714.53
    -10 0 8 714.73
    -10 0 8 619.94
    -10 0 8 587.94
    10 0 -8 692.93
    -10 0 8 698.33
    -10 0 8 735.93
    -8 0 8 2253.77
    8 0 -8 2160.88
    -8 0 8 2007.3
    8 0 -8 2313.37
    8 0 -8 2195.98
    -8 0 8 2165.48
    -8 0 8 2197.48
    6 0 -8 2.2
    -6 0 8 1
    6 0 -8 1.8
    -6 0 8 2.4
    6 0 -8 2.2
    -6 0 8 2.8
    4 0 -8 458.45
    -4 0 8 432.46
    4 0 -8 532.95
    4 0 -8 473.95
    4 0 -8 511.45
    4 0 -8 513.55
    2 0 -8 2809.82
    2 0 -8 2735.13
    2 0 -8 2807.92
    2 0 -8 2738.93
    0 0 -8 1190.98
    0 0 -8 1109.99
    0 0 -8 1097.99
    0 0 -8 1101.09
    0 0 -8 1037.9
    0 0 -8 1148.19
    -2 0 -8 366.06
    -2 0 -8 360.26
    -2 0 -8 346.07
    -2 0 -8 349.77
    -2 0 -8 347.27
    -4 0 -8 234.88
    -4 0 -8 247.98
    -4 0 -8 261.27
    -6 0 -8 2493.75
    -6 0 -8 2981.6
    -6 0 -8 2723.63
    -6 0 -8 2888.61
    -8 0 -8 535.75
    -8 0 -8 517.35
    -8 0 -8 480.25
    -8 0 -8 554.24
    -10 0 -8 142.39
    -10 0 -8 130.39
    -19 -1 8 36.5
    -19 -1 8 34.6
    -19 -1 8 35.2
    -19 1 8 36.5
    -19 1 8 32.2
    19 1 -8 34.3
    -17 -1 8 3.2
    -17 -1 8 0.2
    -17 -1 8 2
    -17 -1 8 0.6
    17 -1 -8 -0.4
    -17 1 8 0
    -17 1 8 2.3
    -17 1 8 0.9
    17 1 -8 0.3
    -17 1 8 2.3
    -15 -1 8 5.3
    15 -1 -8 4.6
    -15 -1 8 7.9
    -15 -1 8 7.6
    -15 -1 8 5.9
    -15 1 8 9.5
    -15 1 8 8.8
    -15 1 8 8.5
    15 1 -8 5.7
    -15 1 8 5.8
    -15 1 8 4.5
    -15 1 8 9.1
    -13 -1 8 106.29
    -13 -1 8 91.99
    -13 -1 8 90.09
    -13 -1 8 93.19
    13 -1 -8 91.59
    -13 -1 8 109.69
    -13 -1 8 93.59
    -13 -1 8 103.99
    -13 1 8 86.49
    13 1 -8 94.59
    -13 1 8 102.39
    13 1 -8 88.89
    -13 1 8 111.09
    -13 1 8 92.69
    -13 1 8 96.89
    -13 1 8 97.69
    -13 1 8 75.99
    -11 -1 8 18.6
    -11 -1 8 16.7
    -11 -1 8 19.4
    -11 -1 8 20.8
    -11 -1 8 18.6
    -11 -1 8 20.3
    11 -1 -8 18.8
    11 -1 -8 19.1
    -11 1 8 22.5
    11 1 -8 20.3
    -11 1 8 22.6
    11 1 -8 20.2
    -11 1 8 21.1
    -11 1 8 18.8
    -11 1 8 20.9
    -11 1 8 25.6
    -9 -1 8 26.7
    9 -1 -8 26
    9 -1 -8 25.6
    -9 -1 8 25.1
    -9 -1 8 27.6
    -9 -1 8 23.1
    -9 -1 8 23.1
    -9 1 8 25.9
    -9 1 8 28.2
    -9 1 8 22.5
    9 1 -8 24.3
    9 1 -8 26.9
    -9 1 8 28
    9 1 -8 28.3
    -7 -1 8 2.2
    7 -1 -8 1
    7 -1 -8 1.7
    7 -1 -8 0.8
    -7 -1 8 0.7
    7 1 -8 1.8
    7 1 -8 0.6
    -7 1 8 1.4
    7 1 -8 1.3
    -7 1 8 3.2
    -7 1 8 2.6
    5 -1 -8 1
    -5 -1 8 2.3
    5 -1 -8 0.4
    5 -1 -8 0.5
    -5 -1 8 1.2
    5 -1 -8 1
    5 1 -8 0
    -5 1 8 0.3
    5 1 -8 1.9
    5 1 -8 -0.5
    5 1 -8 0.6
    5 1 -8 1.3
    3 -1 -8 16.5
    3 -1 -8 16
    3 -1 -8 16.2
    3 1 -8 21.8
    3 1 -8 17.4
    3 1 -8 15.7
    3 1 -8 17.5
    -3 1 8 17
    3 1 -8 17.1
    1 -1 -8 103.09
    1 -1 -8 113.79
    1 -1 -8 113.19
    1 -1 -8 113.79
    1 -1 -8 114.89
    1 1 -8 116.49
    1 1 -8 111.59
    1 1 -8 121.49
    1 1 -8 116.69
    1 1 -8 110.99
    1 1 -8 111.79
    1 1 -8 116.39
    -1 -1 -8 45.9
    -1 -1 -8 53.69
    -1 -1 -8 62.89
    -1 -1 -8 50.29
    -1 -1 -8 58.69
    -1 1 -8 54.49
    -1 1 -8 55.39
    -1 1 -8 57.49
    -1 1 -8 60.89
    -1 1 -8 53.49
    -1 1 -8 57.19
    -3 -1 -8 203.38
    -3 -1 -8 208.08
    -3 -1 -8 203.38
    -3 -1 -8 193.48
    -3 -1 -8 212.58
    -3 1 -8 214.38
    -3 1 -8 212.68
    -3 1 -8 218.48
    -3 1 -8 210.58
    -5 -1 -8 322.27
    -5 -1 -8 254.87
    -5 -1 -8 308.57
    -5 1 -8 313.87
    -5 1 -8 308.17
    -5 1 -8 290.07
    -5 1 -8 293.67
    -7 -1 -8 8.2
    -7 -1 -8 10.4
    -7 -1 -8 8.1
    -7 -1 -8 9.3
    -7 1 -8 6.9
    -7 1 -8 11.6
    -7 1 -8 12.5
    -7 1 -8 10.5
    -9 -1 -8 16
    -9 -1 -8 21.4
    -9 -1 -8 15.1
    -9 1 -8 18
    -9 1 -8 15.5
    -9 1 -8 19.6
    -9 1 -8 13.5
    -18 -2 8 340.07
    -18 -2 8 282.67
    -18 -2 8 302.57
    -18 -2 8 299.27
    18 2 -8 310.67
    -18 2 8 319.07
    -18 2 8 267.67
    -16 -2 8 299.47
    -16 -2 8 305.57
    -16 -2 8 330.67
    16 -2 -8 315.37
    -16 -2 8 279.77
    16 2 -8 312.37
    -16 2 8 268.07
    -16 2 8 342.77
    -16 2 8 286.77
    14 -2 -8 624.34
    -14 -2 8 648.24
    -14 -2 8 587.64
    -14 -2 8 619.34
    -14 -2 8 594.34
    -14 -2 8 607.54
    -14 -2 8 652.83
    -14 2 8 600.74
    -14 2 8 697.43
    -14 2 8 630.04
    -14 2 8 569.34
    14 2 -8 644.44
    -14 2 8 631.24
    12 -2 -8 2087.59
    -12 -2 8 2176.68
    -12 -2 8 2211.58
    -12 -2 8 2044
    -12 -2 8 2028.6
    -12 -2 8 2047.7
    -12 2 8 2327.97
    -12 2 8 2142.69
    -12 2 8 2182.18
    -12 2 8 2113.89
    -12 2 8 2008.7
    12 2 -8 2147.89
    -10 -2 8 10.8
    -10 -2 8 16.6
    -10 -2 8 15.5
    10 -2 -8 16.6
    -10 -2 8 18.7
    -10 -2 8 13.2
    -10 -2 8 17.3
    -10 2 8 19.7
    10 2 -8 16.6
    -10 2 8 16.1
    10 2 -8 18
    -10 2 8 20.3
    -10 2 8 12.3
    8 -2 -8 1616.54
    -8 -2 8 1459.85
    -8 -2 8 1683.23
    8 -2 -8 1695.13
    -8 -2 8 1625.94
    -8 -2 8 1621.34
    -8 2 8 1570.54
    8 2 -8 1636.84
    8 2 -8 1663.63
    -8 2 8 1576.14
    8 2 -8 1734.83
    -8 2 8 1503.25
    8 2 -8 1702.73
    -6 -2 8 164.88
    6 -2 -8 166.88
    6 -2 -8 166.28
    -6 -2 8 157.38
    6 -2 -8 163.88
    6 2 -8 168.08
    6 2 -8 167.48
    6 2 -8 166.48
    -6 2 8 163.08
    6 2 -8 170.58
    4 -2 -8 473.35
    4 -2 -8 458.85
    4 -2 -8 485.85
    4 -2 -8 436.66
    -4 -2 8 440.36
    4 2 -8 489.05
    4 2 -8 487.95
    4 2 -8 467.45
    4 2 -8 465.45
    4 2 -8 444.26
    2 -2 -8 458.55
    2 -2 -8 412.26
    -2 -2 8 448.16
    2 -2 -8 462.75
    2 -2 -8 504.75
    2 -2 -8 488.45
    2 2 -8 468.45
    2 2 -8 477.05
    2 2 -8 484.25
    2 2 -8 490.85
    2 2 -8 480.45
    2 2 -8 497.25
    0 -2 -8 940.81
    0 -2 -8 940.81
    0 -2 -8 792.72
    0 -2 -8 956
    0 -2 -8 795.32
    0 2 -8 958.9
    0 2 -8 939.41
    0 2 -8 1001
    0 2 -8 959.1
    0 2 -8 992.4
    0 2 -8 945.11
    -2 -2 -8 1218.68
    -2 -2 -8 1058.19
    -2 -2 -8 1029.9
    -2 -2 -8 1025.5
    -2 -2 -8 1161.28
    -2 2 -8 1238.28
    -2 2 -8 1184.68
    -2 2 -8 1185.28
    -2 2 -8 1195.08
    -2 2 -8 1176.68
    -4 -2 -8 195.18
    -4 -2 -8 200.68
    -4 -2 -8 185.88
    -4 -2 -8 168.78
    -4 2 -8 193.58
    -4 2 -8 193.78
    -4 2 -8 211.88
    -4 2 -8 198.28
    -6 -2 -8 1127.49
    -6 -2 -8 1282.87
    -6 -2 -8 1145.09
    -6 -2 -8 1271.97
    -6 2 -8 1238.38
    -6 2 -8 1228.18
    -6 2 -8 1283.47
    -6 2 -8 1151.98
    -8 -2 -8 149.88
    -8 -2 -8 156.48
    -8 -2 -8 160.18
    -8 2 -8 162.68
    -8 2 -8 145.69
    -8 2 -8 169.38
    -8 2 -8 160.18
    -19 -3 8 116.09
    -19 -3 8 138.59
    -19 -3 8 123.19
    -19 -3 8 130.49
    19 3 -8 122.79
    -19 3 8 104.49
    -19 3 8 118.79
    -17 -3 8 81.79
    -17 -3 8 96.29
    -17 -3 8 91.59
    -17 -3 8 92.39
    -17 3 8 97.89
    -17 3 8 82.19
    17 3 -8 94.49
    -17 3 8 88.79
    -15 -3 8 17.2
    15 -3 -8 17.1
    -15 -3 8 15.3
    -15 -3 8 15.8
    -15 -3 8 16.4
    -15 -3 8 13.2
    -15 3 8 12.4
    -15 3 8 15
    -15 3 8 15.8
    -15 3 8 15.1
    15 3 -8 13.6
    -13 -3 8 757.52
    -13 -3 8 811.42
    13 -3 -8 801.02
    -13 -3 8 743.23
    -13 3 8 874.51
    -13 3 8 820.42
    -13 3 8 828.42
    13 3 -8 791.62
    -13 3 8 795.42
    -11 -3 8 83.09
    -11 -3 8 82.29
    -11 -3 8 83.29
    11 -3 -8 91.59
    -11 -3 8 84.59
    11 -3 -8 81.19
    -11 3 8 74.99
    -11 3 8 68.69
    11 3 -8 84.59
    -11 3 8 80.69
    -11 3 8 92.89
    -11 3 8 77.79
    -9 -3 8 217.58
    9 -3 -8 210.28
    -9 -3 8 208.08
    -9 -3 8 204.98
    -9 -3 8 200.28
    9 -3 -8 210.28
    -9 3 8 196.58
    -9 3 8 186.48
    9 3 -8 222.58
    9 3 -8 214.28
    7 -3 -8 506.75
    -7 -3 8 541.05
    -7 -3 8 471.65
    -7 -3 8 445.16
    7 -3 -8 499.65
    -7 -3 8 493.75
    7 3 -8 491.25
    -7 3 8 494.35
    7 3 -8 499.65
    7 3 -8 560.04
    -7 3 8 507.95
    7 3 -8 515.05
    7 3 -8 503.55
    -7 3 8 543.55
    5 -3 -8 77.89
    -5 -3 8 81.19
    5 -3 -8 83.69
    5 -3 -8 78.99
    -5 -3 8 69.89
    5 -3 -8 74.89
    -5 3 8 73.99
    5 3 -8 67.19
    5 3 -8 82.19
    5 3 -8 81.79
    5 3 -8 73.69
    5 3 -8 72.19
    5 3 -8 78.19
    3 -3 -8 44.8
    3 -3 -8 44.9
    -3 -3 8 46.4
    -3 -3 8 37.7
    3 -3 -8 43.6
    3 -3 -8 46.2
    3 3 -8 45.7
    3 3 -8 45.6
    3 3 -8 45.7
    3 3 -8 40.8
    3 3 -8 44.8
    3 3 -8 43
    -1 -3 8 196.68
    1 -3 -8 192.68
    1 -3 -8 201.18
    1 -3 -8 198.68
    1 -3 -8 176.88
    1 3 -8 198.08
    1 3 -8 194.28
    1 3 -8 189.58
    1 3 -8 187.58
    1 3 -8 198.08
    1 3 -8 192.68
    -1 -3 -8 258.27
    -1 -3 -8 256.87
    -1 -3 -8 279.57
    -1 -3 -8 228.08
    -1 -3 -8 217.78
    -1 3 -8 261.77
    -1 3 -8 270.47
    -1 3 -8 265.07
    -1 3 -8 247.58
    -1 3 -8 271.97
    -1 3 -8 284.77
    -3 -3 -8 468.35
    -3 -3 -8 508.65
    -3 -3 -8 425.46
    -3 -3 -8 500.05
    -3 -3 -8 570.14
    -3 -3 -8 526.65
    -3 3 -8 516.05
    -3 3 -8 500.65
    -3 3 -8 542.05
    -3 3 -8 524.65
    -5 -3 -8 626.64
    -5 -3 -8 606.84
    -5 -3 -8 522.55
    -5 3 -8 608.24
    -5 3 -8 578.44
    -5 3 -8 612.04
    -5 3 -8 588.74
    -7 -3 -8 83.99
    -7 -3 -8 63.39
    -7 -3 -8 72.19
    -7 3 -8 75.09
    -7 3 -8 70.99
    -7 3 -8 73.29
    -7 3 -8 76.79
    -9 -3 -8 7.3
    -9 -3 -8 5
    -9 -3 -8 1.3
    -9 3 -8 4.6
    -9 3 -8 6.7
    -9 3 -8 8.8
    -18 -4 8 579.64
    -18 -4 8 596.44
    -18 -4 8 560.34
    -18 4 8 583.44
    18 4 -8 572.64
    -18 4 8 544.85
    -18 4 8 509.65
    -16 -4 8 216.98
    -16 -4 8 213.38
    -16 -4 8 217.78
    -16 -4 8 209.68
    -16 -4 8 232.78
    -16 4 8 230.78
    -16 4 8 202.48
    -16 4 8 179.08
    -16 4 8 212.88
    16 4 -8 215.48
    -14 -4 8 5.5
    14 -4 -8 9.2
    -14 -4 8 5.9
    -14 -4 8 5.6
    -14 -4 8 6.1
    -14 4 8 6.9
    -14 4 8 9.1
    -14 4 8 8.8
    14 4 -8 5.6
    -12 -4 8 865.01
    -12 -4 8 913.01
    -12 -4 8 908.61
    12 -4 -8 889.01
    -12 -4 8 902.01
    -12 4 8 752.92
    -12 4 8 848.32
    -12 4 8 972.4
    -12 4 8 944.21
    -12 4 8 929.81
    -10 -4 8 215.18
    -10 -4 8 224.28
    -10 -4 8 221.18
    10 -4 -8 220.78
    10 -4 -8 213.68
    -10 -4 8 217.98
    -10 4 8 183.88
    -10 4 8 232.78
    -10 4 8 198.28
    10 4 -8 209.18
    10 4 -8 222.18
    8 -4 -8 1454.95
    -8 -4 8 1414.66
    -8 -4 8 1457.25
    -8 -4 8 1485.25
    -8 -4 8 1478.95
    8 -4 -8 1515.45
    -8 4 8 1529.65
    8 4 -8 1531.05
    8 4 -8 1357.56
    8 4 -8 1562.34
    -8 4 8 1401.16
    -8 4 8 1522.85
    -6 -4 8 753.72
    -6 -4 8 676.23
    6 -4 -8 841.52
    6 -4 -8 834.02
    6 -4 -8 830.42
    -6 -4 8 779.32
    6 4 -8 847.42
    6 4 -8 831.72
    -6 4 8 787.92
    6 4 -8 840.02
    6 4 -8 726.23
    6 4 -8 812.42
    -4 -4 8 847.82
    4 -4 -8 850.61
    4 -4 -8 987.6
    -4 -4 8 895.31
    4 -4 -8 967.6
    4 -4 -8 941.61
    4 -4 -8 946.11
    4 4 -8 967.7
    4 4 -8 909.81
    4 4 -8 925.11
    4 4 -8 894.91
    -4 4 8 963.2
    4 4 -8 909.61
    4 4 -8 958.5
    -2 -4 8 25.2
    2 -4 -8 24.1
    2 -4 -8 26.3
    2 -4 -8 27.1
    2 -4 -8 25.5
    2 4 -8 30.1
    2 4 -8 23.1
    2 4 -8 28
    2 4 -8 24.8
    2 4 -8 29.3
    0 -4 -8 344.47
    0 -4 -8 308.37
    0 -4 -8 350.76
    0 -4 -8 364.46
    0 -4 -8 335.37
    0 4 -8 364.16
    0 4 -8 363.76
    0 4 -8 367.66
    0 4 -8 338.87
    0 4 -8 369.66
    0 4 -8 340.47
    -2 -4 -8 1634.74
    -2 -4 -8 1632.74
    -2 -4 -8 1715.53
    -2 -4 -8 1488.05
    -2 4 -8 1683.13
    -2 4 -8 1694.03
    -2 4 -8 1556.14
    -2 4 -8 1667.93
    -2 4 -8 1653.43
    -2 4 -8 1683.53
    -2 4 -8 1530.25
    -4 -4 -8 7.5
    -4 -4 -8 19
    -4 -4 -8 17.3
    -4 -4 -8 13.6
    -4 -4 -8 12
    -4 -4 -8 12
    -4 4 -8 14.7
    -4 4 -8 17
    -4 4 -8 16.9
    -4 4 -8 13.7
    -4 4 -8 11.6
    -6 -4 -8 258.57
    -6 -4 -8 249.08
    -6 -4 -8 204.38
    -6 4 -8 249.58
    -6 4 -8 269.87
    -6 4 -8 248.98
    -6 4 -8 244.68
    -8 -4 -8 3
    -8 -4 -8 2
    -8 -4 -8 -0.8
    -8 4 -8 1.9
    -8 4 -8 0.8
    -8 4 -8 3.8
    -17 -5 8 493.75
    -17 -5 8 512.25
    -17 -5 8 458.05
    -17 -5 8 445.26
    -17 5 8 440.56
    -17 5 8 475.65
    17 5 -8 530.45
    -17 5 8 512.45
    15 -5 -8 3.6
    -15 -5 8 4.7
    -15 -5 8 2.4
    -15 -5 8 5.2
    -15 -5 8 1.8
    -15 -5 8 4.1
    15 5 -8 3.9
    -15 5 8 2.2
    -15 5 8 8.9
    -15 5 8 4.3
    -15 5 8 3.5
    -15 5 8 5.1
    -13 -5 8 746.73
    -13 -5 8 727.03
    -13 -5 8 745.43
    -13 -5 8 784.32
    13 -5 -8 777.22
    -13 5 8 816.62
    -13 5 8 793.82
    -13 5 8 737.53
    -13 5 8 787.62
    13 5 -8 748.53
    -13 5 8 632.34
    -11 -5 8 311.27
    -11 -5 8 303.97
    11 -5 -8 317.07
    -11 -5 8 303.77
    -11 -5 8 306.17
    -11 5 8 262.77
    -11 5 8 323.37
    -11 5 8 332.77
    11 5 -8 319.87
    -11 5 8 328.57
    -11 5 8 304.37
    -9 -5 8 217.38
    9 -5 -8 232.58
    -9 -5 8 234.68
    9 -5 -8 241.88
    -9 -5 8 219.58
    9 5 -8 249.88
    -9 5 8 226.48
    -9 5 8 255.47
    9 5 -8 230.08
    -9 5 8 197.38
    -7 -5 8 2193.18
    7 -5 -8 2387.06
    7 -5 -8 2363.36
    -7 -5 8 2380.96
    7 5 -8 2353.16
    -7 5 8 2443.96
    -7 5 8 2740.63
    -7 5 8 2481.65
    7 5 -8 2429.16
    7 5 -8 2479.95
    -5 -5 8 3.9
    -5 -5 8 4.4
    5 -5 -8 3.6
    5 -5 -8 5
    5 -5 -8 4.1
    5 -5 -8 2.5
    5 5 -8 4
    5 5 -8 2.6
    5 5 -8 5.4
    -5 5 8 6.4
    5 5 -8 2.6
    5 5 -8 5.3
    -5 5 8 2.4
    5 5 -8 2.4
    3 -5 -8 168.38
    3 -5 -8 165.48
    3 -5 -8 160.58
    -3 -5 8 164.08
    3 -5 -8 187.48
    3 -5 -8 174.78
    3 5 -8 167.28
    3 5 -8 158.58
    -3 5 8 186.68
    3 5 -8 164.58
    3 5 -8 163.78
    3 5 -8 169.28
    -3 5 8 173.68
    3 5 -8 169.78
    1 -5 -8 132.79
    1 -5 -8 139.39
    1 -5 -8 128.99
    -1 -5 8 126.89
    1 -5 -8 128.99
    1 5 -8 129.89
    1 5 -8 137.89
    1 5 -8 128.99
    -1 5 8 126.99
    1 5 -8 125.79
    1 5 -8 130.59
    -1 -5 -8 1555.24
    -1 -5 -8 1761.42
    -1 -5 -8 1699.23
    -1 -5 -8 1755.02
    -1 -5 -8 1874.61
    -1 5 -8 1615.04
    -1 5 -8 1842.72
    -1 5 -8 1775.72
    -1 5 -8 1802.62
    -1 5 -8 1880.91
    -1 5 -8 1613.84
    -1 5 -8 1738.83
    -3 -5 -8 80.29
    -3 -5 -8 100.09
    -3 -5 -8 88.09
    -3 -5 -8 95.59
    -3 -5 -8 89.89
    -3 -5 -8 78.79
    -3 5 -8 86.19
    -3 5 -8 83.49
    -3 5 -8 85.79
    -3 5 -8 90.79
    -3 5 -8 85.89
    -3 5 -8 81.69
    -5 -5 -8 169.08
    -5 -5 -8 146.79
    -5 -5 -8 171.68
    -5 5 -8 158.78
    -5 5 -8 151.88
    -5 5 -8 151.98
    -5 5 -8 156.48
    -7 -5 -8 607.64
    -7 5 -8 560.74
    -7 5 -8 590.34
    -7 5 -8 614.64
    -7 5 -8 579.94
    -9 -5 -8 113.49
    -9 -5 -8 100.29
    -9 -5 -8 94.79
    -9 5 -8 109.79
    -9 5 -8 101.29
    -18 -6 8 177.58
    -18 -6 8 169.68
    18 6 -8 185.28
    -18 6 8 182.48
    -18 6 8 180.38
    -18 6 8 173.98
    -16 -6 8 207.48
    -16 -6 8 221.18
    -16 -6 8 204.48
    -16 6 8 219.28
    -16 6 8 203.88
    16 6 -8 210.28
    -16 6 8 191.18
    -16 6 8 218.58
    -14 -6 8 1.1
    14 -6 -8 0.9
    -14 -6 8 0.7
    -14 -6 8 2.6
    -14 -6 8 2.4
    -14 6 8 2
    -14 6 8 1.5
    -14 6 8 1.2
    14 6 -8 0.4
    -14 6 8 4.7
    -12 -6 8 299.47
    -12 -6 8 295.87
    12 -6 -8 293.77
    -12 -6 8 272.97
    -12 6 8 278.07
    12 6 -8 304.07
    -12 6 8 283.97
    -12 6 8 290.67
    -12 6 8 276.07
    -12 6 8 320.27
    -10 -6 8 27.9
    10 -6 -8 29.2
    -10 -6 8 29.8
    -10 -6 8 25.2
    -10 6 8 34.9
    -10 6 8 30.4
    10 6 -8 32.7
    -10 6 8 28.9
    -10 6 8 30.1
    -10 6 8 36.2
    10 6 -8 31.3
    8 -6 -8 494.65
    -8 -6 8 468.45
    -8 -6 8 435.26
    -8 -6 8 478.25
    8 6 -8 561.84
    -8 6 8 523.85
    8 6 -8 522.05
    -8 6 8 503.45
    6 -6 -8 167.48
    6 -6 -8 178.88
    -6 -6 8 158.78
    6 6 -8 158.18
    -6 6 8 177.38
    6 6 -8 171.78
    -6 6 8 165.18
    -6 6 8 174.68
    6 6 -8 169.28
    6 6 -8 172.48
    4 -6 -8 933.81
    4 -6 -8 832.92
    4 -6 -8 830.62
    -4 -6 8 821.92
    4 -6 -8 855.61
    4 6 -8 862.31
    -4 6 8 906.21
    4 6 -8 893.41
    -4 6 8 865.91
    4 6 -8 876.41
    4 6 -8 827.62
    4 6 -8 836.62
    2 -6 -8 281.77
    2 -6 -8 282.67
    -2 -6 8 277.67
    2 -6 -8 317.47
    2 -6 -8 288.57
    -2 6 8 294.27
    2 6 -8 291.77
    -2 6 8 299.57
    2 6 -8 284.97
    2 6 -8 294.77
    2 6 -8 293.27
    0 -6 -8 49.99
    0 -6 -8 63.19
    0 -6 -8 61.79
    0 -6 8 49.8
    0 -6 -8 54.89
    0 -6 -8 64.99
    0 6 -8 50.49
    0 6 -8 62.89
    0 6 -8 56.99
    0 6 -8 62.19
    0 6 -8 65.79
    0 6 -8 58.19
    -2 -6 -8 439.96
    -2 -6 -8 418.36
    -2 -6 -8 387.46
    -2 -6 -8 403.46
    -2 -6 -8 371.06
    -2 6 -8 395.76
    -2 6 -8 404.36
    -2 6 -8 363.56
    -2 6 -8 417.26
    -2 6 -8 405.16
    -2 6 -8 414.06
    -4 -6 -8 16.2
    -4 -6 -8 26.9
    -4 -6 -8 16.9
    -4 -6 -8 22.9
    -4 -6 -8 19.9
    -4 6 -8 17.8
    -4 6 -8 17.1
    -4 6 -8 16.8
    -4 6 -8 19.7
    -4 6 -8 20
    -6 -6 -8 96.29
    -6 -6 -8 123.29
    -6 -6 -8 111.19
    -6 -6 -8 113.79
    -6 6 -8 122.19
    -6 6 -8 103.59
    -6 6 -8 108.09
    -6 6 -8 108.29
    -8 -6 -8 7.7
    -8 -6 -8 7.6
    -8 -6 -8 8
    -8 6 -8 6.9
    -8 6 -8 10.1
    -17 -7 8 476.15
    -17 -7 8 525.25
    17 7 -8 489.55
    -17 7 8 518.85
    -17 7 8 518.75
    -17 7 8 574.24
    -15 -7 8 119.09
    -15 -7 8 108.89
    -15 -7 8 111.39
    -15 7 8 116.19
    -15 7 8 114.19
    15 7 -8 116.49
    -15 7 8 108.89
    -15 7 8 118.69
    13 -7 -8 1144.19
    -13 -7 8 1117.59
    -13 -7 8 1085.59
    -13 -7 8 1126.09
    -13 7 8 1169.18
    -13 7 8 1165.58
    -13 7 8 1111.69
    -13 7 8 1081.79
    13 7 -8 1131.59
    -13 7 8 1137.49
    11 -7 -8 808.82
    -11 -7 8 772.12
    -11 -7 8 772.32
    -11 -7 8 718.93
    11 7 -8 781.62
    -11 7 8 799.02
    -11 7 8 768.02
    -11 7 8 784.62
    -11 7 8 777.32
    -11 7 8 800.32
    -9 -7 8 266.67
    -9 -7 8 266.27
    -9 -7 8 274.77
    9 -7 -8 273.87
    9 7 -8 274.47
    -9 7 8 292.27
    -9 7 8 287.47
    -9 7 8 292.97
    -7 -7 8 579.34
    7 -7 -8 583.64
    7 7 -8 575.94
    -7 7 8 580.74
    -7 7 8 566.74
    -7 7 8 603.34
    7 7 -8 605.54
    -5 -7 8 194.98
    5 -7 -8 199.68
    5 -7 -8 220.08
    5 7 -8 186.28
    5 7 -8 196.68
    5 7 -8 188.68
    5 7 -8 195.38
    -5 7 8 203.78
    -5 7 8 189.88
    5 7 -8 194.88
    -5 7 8 194.48
    3 -7 -8 1135.19
    3 -7 -8 1009.4
    3 -7 -8 1031.3
    -3 -7 8 1076.89
    3 -7 -8 1066.29
    3 -7 -8 1088.79
    3 7 -8 1093.39
    3 7 -8 1090.09
    -3 7 8 1060.59
    -3 7 8 1084.49
    3 7 -8 1027.9
    3 7 -8 1033.8
    3 7 -8 1072.39
    1 -7 -8 1.4
    1 -7 -8 2.4
    1 -7 -8 1.9
    1 -7 -8 0
    1 7 -8 0.7
    1 7 -8 3.6
    1 7 -8 1.4
    1 7 -8 2.7
    1 7 -8 1.2
    1 7 -8 1.7
    1 -7 8 946.61
    -1 -7 -8 1032.7
    -1 -7 -8 910.91
    -1 -7 -8 957.8
    -1 -7 -8 950.3
    -1 7 -8 915.11
    -1 7 -8 942.51
    -1 7 -8 923.31
    -1 7 -8 844.52
    -1 7 -8 920.61
    -1 7 -8 865.61
    -1 7 -8 944.41
    -3 -7 -8 11.3
    -3 -7 -8 10.8
    -3 -7 -8 8.9
    -3 -7 -8 7.7
    -3 7 -8 8.3
    -3 7 -8 8.8
    -3 7 -8 8.8
    -5 -7 -8 564.84
    -5 -7 -8 541.05
    -5 -7 -8 507.75
    -5 -7 -8 508.15
    -5 7 -8 504.65
    -5 7 -8 510.25
    -5 7 -8 549.65
    -7 -7 -8 1121.49
    -7 -7 -8 1178.88
    -7 -7 -8 1234.68
    -7 7 -8 1200.38
    -7 7 -8 1168.48
    -16 -8 8 137.39
    -16 -8 8 122.99
    -16 -8 8 105.49
    -16 8 8 133.09
    16 8 -8 131.59
    -16 8 8 127.59
    -16 8 8 125.59
    -16 8 8 140.99
    -14 -8 8 18.9
    -14 -8 8 12.9
    -14 -8 8 14.1
    -14 8 8 19.2
    14 8 -8 22.2
    -14 8 8 18.3
    -14 8 8 17.3
    -14 8 8 17.4
    -14 8 8 19.2
    -12 -8 8 12.8
    12 -8 -8 16.2
    -12 -8 8 16.3
    12 8 -8 13.9
    -12 8 8 17.2
    -12 8 8 21.4
    -12 8 8 24.6
    -10 -8 8 13.8
    -10 -8 8 13.9
    10 -8 -8 15.1
    -10 8 8 17.5
    10 8 -8 12.9
    -10 8 8 15.2
    -10 8 8 9.8
    -10 8 8 12.5
    10 8 -8 15
    -10 8 8 11.7
    -8 -8 8 28.2
    8 -8 -8 33.4
    -8 8 8 32.3
    8 8 -8 36.1
    8 8 -8 34.1
    -8 8 8 32.1
    -8 8 8 39.3
    6 -8 -8 97.79
    -6 -8 8 95.49
    -6 8 8 100.89
    6 8 -8 100.19
    6 8 -8 95.69
    -6 8 8 95.59
    6 8 -8 87.69
    -6 8 8 95.89
    4 -8 -8 200.68
    4 -8 -8 215.18
    -4 -8 8 192.78
    4 -8 -8 216.58
    4 8 -8 226.28
    4 8 -8 203.88
    -4 8 8 214.08
    4 8 -8 217.68
    4 8 -8 200.68
    -4 8 8 203.08
    4 8 -8 214.28
    2 -8 -8 439.06
    2 -8 -8 459.95
    2 -8 -8 421.46
    -2 -8 8 412.56
    2 -8 -8 393.96
    2 8 -8 436.66
    2 8 -8 431.16
    2 8 -8 413.86
    2 8 -8 415.36
    2 8 -8 423.76
    0 -8 -8 10.3
    0 -8 -8 8.7
    0 -8 -8 6.3
    0 -8 8 5.5
    0 -8 -8 9.4
    0 8 -8 7.4
    0 8 -8 8.9
    0 8 -8 11.9
    0 8 -8 6.9
    0 8 -8 7.5
    0 8 -8 9.3
    0 8 -8 7.8
    -2 -8 -8 4.8
    -2 -8 -8 2.2
    -2 -8 -8 2.9
    -2 8 -8 1.6
    -2 8 -8 1.9
    -2 8 -8 2.7
    -2 8 -8 1.3
    -4 -8 -8 3.5
    -4 -8 -8 4.5
    -4 -8 -8 3.3
    -4 -8 -8 0.2
    -4 -8 -8 3.1
    -4 8 -8 4.9
    -4 8 -8 3.6
    -4 8 -8 2.1
    -4 8 -8 10.6
    -4 8 -8 3.1
    -6 -8 -8 38.6
    -6 -8 -8 40.8
    -6 -8 -8 44.6
    -6 -8 -8 40.1
    -6 8 -8 39.9
    -6 8 -8 40.3
    -8 -8 -8 19.9
    -8 -8 -8 20.9
    -8 8 -8 17.6
    -8 8 -8 17.4
    -15 -9 8 14.7
    -15 -9 8 12.1
    -15 -9 8 12.5
    -15 9 8 13.6
    -15 9 8 13.9
    -15 9 8 12.5
    15 9 -8 15.1
    -15 9 8 15.4
    -15 9 8 15.2
    -13 -9 8 967.1
    -13 -9 8 1025.5
    -13 9 8 1130.99
    -13 9 8 1008.7
    13 9 -8 1019.8
    -13 9 8 1040.2
    -13 9 8 1063.89
    -13 9 8 1032.4
    -11 -9 8 678.93
    11 -9 -8 701.23
    -11 -9 8 691.53
    -11 9 8 722.13
    -11 9 8 792.42
    -11 9 8 761.72
    11 9 -8 718.23
    -11 9 8 729.43
    -11 9 8 694.83
    -9 -9 8 334.47
    9 -9 -8 351.56
    -9 9 8 334.67
    -9 9 8 336.87
    9 9 -8 322.37
    -9 9 8 334.07
    -9 9 8 331.37
    9 9 -8 324.77
    -9 9 8 366.96
    7 -9 -8 411.86
    -7 -9 8 381.46
    7 9 -8 409.66
    -7 9 8 413.76
    -7 9 8 426.26
    7 9 -8 418.26
    -5 -9 8 297.67
    5 -9 -8 283.47
    5 -9 -8 266.47
    5 9 -8 276.77
    5 9 -8 287.87
    -5 9 8 284.97
    5 9 -8 276.47
    -5 9 8 269.57
    3 -9 -8 1726.13
    3 -9 -8 1554.64
    3 -9 -8 1850.91
    3 -9 -8 1758.12
    -3 -9 8 1663.03
    3 9 -8 1771.52
    3 9 -8 1766.02
    3 9 -8 1805.72
    3 9 -8 1639.14
    -3 9 8 1676.83
    -3 9 8 1802.22
    3 9 -8 1720.93
    1 -9 -8 79.49
    -1 -9 8 71.49
    1 -9 -8 72.69
    1 -9 -8 69.39
    1 -9 -8 80.49
    1 9 -8 73.49
    1 9 -8 70.99
    1 9 -8 72.79
    1 9 -8 72.69
    1 9 -8 71.99
    1 9 -8 73.19
    1 9 -8 86.99
    -1 -9 -8 453.85
    -1 -9 -8 391.36
    1 -9 8 403.66
    -1 -9 -8 434.06
    -1 9 -8 423.46
    -1 9 -8 397.46
    -1 9 -8 409.76
    -1 9 -8 390.76
    -1 9 -8 409.46
    -3 -9 -8 58.19
    -3 -9 -8 60.69
    -3 -9 -8 65.79
    -3 -9 -8 65.19
    -3 -9 -8 70.09
    -3 9 -8 65.59
    -3 9 -8 58.69
    -3 9 -8 56.39
    -3 9 -8 59.49
    -3 9 -8 58.99
    -5 -9 -8 812.12
    -5 -9 -8 788.12
    -5 -9 -8 855.01
    -5 -9 -8 788.52
    -5 9 -8 769.62
    -5 9 -8 784.52
    -5 9 -8 695.03
    -7 -9 -8 684.13
    -7 -9 -8 682.33
    -7 -9 -8 696.13
    -7 9 -8 644.74
    -7 9 -8 654.13
    -16 -10 8 78.29
    -16 -10 8 69.19
    -16 10 8 77.39
    16 10 -8 83.29
    -16 10 8 73.69
    -16 10 8 82.09
    -16 10 8 85.19
    -14 -10 8 7.6
    -14 -10 8 2.3
    14 10 -8 6.6
    -14 10 8 7.7
    -14 10 8 7.5
    -14 10 8 8.4
    -14 10 8 8.2
    -12 -10 8 235.88
    -12 -10 8 277.87
    -12 -10 8 245.58
    -12 10 8 264.17
    -12 10 8 267.37
    -12 10 8 294.37
    12 10 -8 241.08
    -12 10 8 257.77
    -12 10 8 238.38
    -10 -10 8 2.6
    10 -10 -8 2.6
    -10 10 8 7.1
    10 10 -8 4.2
    -10 10 8 3.5
    -10 10 8 5
    10 10 -8 5.1
    -10 10 8 4
    -10 10 8 4.9
    -8 -10 8 2.9
    8 -10 -8 11.4
    -8 10 8 6.7
    -8 10 8 11.4
    8 10 -8 5.2
    -8 10 8 6.5
    -8 10 8 4.8
    8 10 -8 7.4
    -6 -10 8 198.38
    6 -10 -8 215.08
    6 -10 -8 198.28
    -6 10 8 208.78
    6 10 -8 199.58
    -6 10 8 216.98
    -6 10 8 198.28
    6 10 -8 208.98
    4 -10 -8 0.4
    4 10 -8 4.4
    -4 10 8 0.6
    4 10 -8 1.9
    4 10 -8 0.9
    -4 10 8 1.6
    4 10 -8 0.7
    2 -10 -8 119.69
    -2 -10 8 117.99
    2 -10 -8 119.39
    2 -10 -8 126.89
    2 -10 -8 127.49
    2 10 -8 131.19
    2 10 -8 126.19
    2 10 -8 110.99
    2 10 -8 120.29
    2 10 -8 127.49
    2 10 -8 113.89
    2 10 -8 115.29
    0 -10 -8 8.5
    0 -10 8 7.3
    0 -10 -8 6
    0 -10 -8 5.4
    0 10 -8 4.2
    0 10 -8 4.6
    0 10 -8 1.7
    0 10 -8 5.8
    0 10 -8 6.3
    2 -10 8 70.69
    -2 -10 -8 68.89
    -2 -10 -8 71.39
    -2 -10 -8 61.29
    -2 -10 -8 66.69
    -2 10 -8 67.19
    -2 10 -8 65.69
    -2 10 -8 60.69
    -2 10 -8 65.99
    -2 10 -8 64.29
    -4 -10 -8 84.09
    -4 -10 -8 89.59
    -4 -10 -8 87.09
    -4 -10 -8 74.09
    -4 10 -8 80.99
    -4 10 -8 87.29
    -4 10 -8 83.69
    -4 10 -8 73.09
    -6 -10 -8 7.7
    -6 -10 -8 11.7
    -6 10 -8 8.1
    -15 -11 8 190.58
    -15 -11 8 197.88
    -15 11 8 168.08
    -15 11 8 195.08
    15 11 -8 178.88
    -15 11 8 193.68
    -15 11 8 189.88
    -13 -11 8 315.67
    -13 -11 8 312.87
    -13 11 8 321.27
    -13 11 8 351.16
    -13 11 8 310.57
    -13 11 8 356.46
    13 11 -8 333.97
    -13 11 8 330.17
    -13 11 8 313.67
    -11 -11 8 44.2
    -11 -11 8 35
    -11 11 8 45.8
    -11 11 8 52.79
    -11 11 8 47.2
    -11 11 8 44.9
    11 11 -8 49.5
    -11 11 8 45.4
    9 -11 -8 569.34
    -9 -11 8 579.64
    -9 11 8 620.74
    -9 11 8 561.34
    -9 11 8 581.34
    9 11 -8 549.74
    -9 11 8 531.65
    9 11 -8 579.84
    -9 11 8 595.04
    7 -11 -8 965.1
    -7 -11 8 939.81
    7 -11 -8 906.71
    -7 11 8 952.7
    -7 11 8 919.71
    -7 11 8 1005.6
    7 11 -8 925.61
    7 11 -8 959.6
    -7 11 8 893.01
    5 -11 -8 78.09
    -5 -11 8 94.69
    5 -11 -8 92.99
    -5 11 8 84.19
    -5 11 8 86.19
    5 11 -8 79.19
    5 11 -8 82.79
    5 11 -8 84.39
    3 -11 -8 905.11
    -3 -11 8 884.21
    3 -11 -8 903.71
    3 -11 -8 848.72
    -3 11 8 893.51
    3 11 -8 906.71
    3 11 -8 836.22
    3 11 -8 869.91
    3 11 -8 874.21
    3 11 -8 909.21
    1 -11 -8 2.2
    -1 -11 8 -0.1
    1 -11 -8 4.4
    1 -11 -8 1
    1 11 -8 -1.4
    1 11 -8 2.6
    1 11 -8 1.2
    1 11 -8 2.1
    1 11 -8 1.1
    1 -11 8 580.74
    -1 -11 -8 618.54
    -1 -11 -8 601.04
    -1 -11 -8 596.64
    -1 11 -8 569.94
    -1 11 -8 590.54
    -1 11 -8 576.34
    -1 11 -8 558.14
    -1 11 -8 557.34
    -3 -11 -8 579.94
    -3 -11 -8 595.84
    -3 11 -8 542.45
    -3 11 -8 533.05
    -3 11 -8 561.64
    -3 11 -8 538.15
    -5 -11 -8 402.86
    -5 11 -8 385.56
    -5 11 -8 347.77
    -5 11 -8 359.96
    -14 -12 8 33.9
    14 -12 -8 33.1
    -14 -12 8 38.1
    -14 12 8 25
    14 12 -8 35.1
    -14 12 8 30.5
    -14 12 8 30.6
    -12 -12 8 96.79
    -12 -12 8 93.09
    12 -12 -8 82.69
    -12 12 8 78.39
    -12 12 8 94.29
    -12 12 8 90.09
    -12 12 8 95.49
    -12 12 8 85.59
    12 12 -8 82.19
    -12 12 8 85.29
    -10 -12 8 20.2
    -10 -12 8 21.9
    10 -12 -8 15
    10 12 -8 21.8
    10 12 -8 13.1
    -10 12 8 19.1
    -10 12 8 18.4
    -10 12 8 20.4
    -10 12 8 20.1
    8 -12 -8 135.79
    -8 -12 8 173.68
    8 -12 -8 158.08
    8 12 -8 137.79
    -8 12 8 136.99
    -8 12 8 152.38
    -8 12 8 150.98
    8 12 -8 147.79
    -8 12 8 160.18
    -8 12 8 154.38
    6 -12 -8 47
    6 -12 -8 44.3
    -6 -12 8 48.9
    6 12 -8 46.1
    6 12 -8 48.9
    -6 12 8 46.7
    6 12 -8 48.3
    -6 12 8 42.9
    -6 12 8 49.2
    4 -12 -8 6.6
    4 -12 -8 4.8
    -4 -12 8 2.9
    4 12 -8 6
    -4 12 8 5.3
    -4 12 8 6.5
    4 12 -8 5.4
    -4 12 8 5.9
    4 12 -8 5.5
    4 12 -8 3.7
    -2 -12 8 1.9
    2 -12 -8 -0.3
    2 -12 -8 3.8
    2 -12 -8 4
    2 12 -8 0.3
    2 12 -8 0.9
    2 12 -8 0.9
    2 12 -8 0.9
    -2 12 8 0.4
    0 -12 8 162.68
    0 -12 -8 152.88
    0 -12 -8 170.08
    0 12 -8 153.88
    0 12 -8 145.29
    0 12 -8 137.89
    0 12 -8 147.89
    0 12 -8 150.38
    -2 -12 -8 109.89
    2 -12 8 110.19
    -2 -12 -8 106.39
    -2 12 -8 102.49
    -2 12 -8 95.39
    -2 12 -8 101.39
    -2 12 -8 105.99
    -2 12 -8 111.29
    -4 -12 -8 0.7
    -4 12 -8 1.6
    -4 12 -8 -0.5
    -4 12 -8 -0.1
    -4 12 -8 0.5
    13 -13 -8 148.89
    -13 -13 8 169.48
    -13 -13 8 158.48
    13 13 -8 153.48
    -13 13 8 141.59
    -13 13 8 169.18
    -11 -13 8 11.9
    11 -13 -8 10.1
    -11 -13 8 12.9
    -11 13 8 11.3
    -11 13 8 12.8
    11 13 -8 11
    -11 13 8 13.2
    -11 13 8 13.8
    -11 13 8 9.3
    -9 -13 8 500.65
    9 -13 -8 477.15
    -9 -13 8 476.05
    -9 13 8 460.95
    -9 13 8 510.15
    -9 13 8 450.85
    -9 13 8 460.95
    9 13 -8 494.15
    9 13 -8 434.26
    7 -13 -8 323.67
    7 -13 -8 324.67
    -7 -13 8 330.07
    -7 13 8 346.27
    -7 13 8 316.47
    7 13 -8 331.37
    -7 13 8 312.57
    7 13 -8 324.87
    7 13 -8 328.27
    -7 13 8 345.77
    -5 -13 8 62.09
    5 -13 -8 57.59
    5 -13 -8 52.79
    -5 13 8 58.29
    5 13 -8 58.99
    5 13 -8 54.29
    -5 13 8 57.49
    5 13 -8 50.19
    5 13 -8 56.59
    3 -13 -8 476.55
    -3 -13 8 472.25
    3 -13 -8 425.06
    3 -13 -8 474.95
    -3 13 8 457.95
    3 13 -8 468.15
    3 13 -8 452.95
    3 13 -8 466.15
    1 -13 -8 3.4
    -1 -13 8 0.2
    1 -13 -8 -0.3
    1 -13 -8 -2.2
    1 13 -8 -1.8
    1 13 -8 -0.4
    1 13 -8 0.7
    -1 13 8 1.9
    -1 -13 -8 557.24
    -1 -13 -8 536.45
    1 -13 8 521.75
    -1 13 -8 533.05
    -1 13 -8 521.95
    -1 13 -8 525.65
    -1 13 -8 552.44
    -3 -13 -8 236.68
    -3 -13 -8 201.28
    -3 13 -8 198.58
    -3 13 -8 226.18
    -3 13 -8 213.68
    -3 13 -8 215.08
    -10 -14 8 10.1
    -10 -14 8 8.6
    10 -14 -8 11.8
    -10 14 8 13.4
    10 14 -8 10.7
    -10 14 8 10
    -10 14 8 13.8
    -10 14 8 10.9
    -8 -14 8 562.24
    8 -14 -8 494.95
    -8 14 8 515.75
    8 14 -8 503.65
    -8 14 8 522.85
    8 14 -8 515.95
    8 14 -8 597.44
    -8 14 8 547.85
    6 -14 -8 1.5
    6 -14 -8 2.2
    -6 -14 8 2.7
    6 -14 -8 2.8
    6 14 -8 0
    6 14 -8 2.2
    -6 14 8 1.6
    6 14 -8 2.4
    6 14 -8 1.5
    -6 14 8 0.9
    4 -14 -8 9.4
    -4 -14 8 8.2
    4 -14 -8 2
    4 -14 -8 6.9
    4 14 -8 3.8
    4 14 -8 2.3
    4 14 -8 7.8
    -4 14 8 5
    2 -14 -8 516.75
    2 -14 -8 469.25
    2 -14 -8 413.76
    2 14 -8 506.45
    -2 14 8 477.25
    2 14 -8 469.25
    -2 14 8 478.05
    2 14 -8 519.35
    0 -14 8 226.28
    0 -14 -8 219.48
    0 -14 -8 222.58
    0 14 8 192.78
    0 14 -8 212.98
    0 14 8 197.78
    0 14 -8 210.18
    -2 -14 -8 126.29
    -2 -14 -8 111.99
    -2 14 -8 119.49
    -2 14 -8 123.59
    -9 -15 8 113.99
    9 -15 -8 101.69
    -9 15 8 106.59
    -9 15 8 105.39
    9 15 -8 92.29
    -7 -15 8 84.49
    7 -15 -8 81.79
    7 15 -8 83.09
    7 15 -8 87.79
    -7 15 8 89.49
    7 15 -8 80.89
    -7 15 8 87.99
    -5 -15 8 170.78
    5 -15 -8 156.08
    5 -15 -8 143.29
    5 15 -8 148.59
    5 15 -8 146.79
    -5 15 8 149.99
    -5 15 8 153.38
    5 15 -8 156.88
    3 -15 -8 451.45
    3 -15 -8 363.66
    -3 -15 8 481.15
    3 -15 -8 386.26
    3 15 -8 448.16
    3 15 -8 472.35
    -3 15 8 425.26
    3 15 -8 432.36
    -3 15 8 408.86
    1 -15 -8 85.69
    -1 -15 8 86.09
    1 -15 -8 82.59
    -1 15 8 80.59
    1 15 -8 89.79
    1 15 -8 81.19
    -1 15 8 72.79
    -18 0 9 1.3
    -18 0 9 -1.1
    18 0 -9 3.4
    -16 0 9 2.5
    -16 0 9 0
    16 0 -9 -0.1
    -16 0 9 1.5
    -16 0 9 -0.8
    -14 0 9 1.7
    -14 0 9 3.9
    -14 0 9 3.9
    -14 0 9 0.9
    14 0 -9 1.8
    -14 0 9 -0.3
    14 0 -9 3.2
    -14 0 9 -0.3
    -14 0 9 0.1
    -12 0 9 2
    -12 0 9 -0.9
    12 0 -9 0.4
    12 0 -9 0.3
    -12 0 9 1
    -12 0 9 1.3
    -12 0 9 1.6
    -12 0 9 1.1
    10 0 -9 0.8
    -10 0 9 0.5
    -10 0 9 1.4
    -10 0 9 1.6
    -10 0 9 2.9
    10 0 -9 0.2
    -8 0 9 1.9
    -8 0 9 0
    8 0 -9 1.6
    8 0 -9 0.5
    -8 0 9 4.2
    8 0 -9 -0.5
    6 0 -9 -0.2
    6 0 -9 0.2
    6 0 -9 1.8
    -6 0 9 1.2
    -6 0 9 -0.8
    -4 0 9 0.3
    4 0 -9 1.8
    4 0 -9 0.9
    4 0 -9 2.1
    4 0 -9 0.1
    2 0 -9 1.8
    2 0 -9 0.6
    2 0 -9 1.3
    2 0 -9 1.4
    2 0 -9 2.8
    2 0 -9 1.4
    0 0 -9 1.5
    0 0 -9 -1
    0 0 -9 0.2
    0 0 -9 1.2
    0 0 -9 2.5
    -2 0 -9 0.5
    -2 0 -9 1.7
    -2 0 -9 -0.7
    -2 0 -9 1.7
    -4 0 -9 2.6
    -4 0 -9 1.5
    -4 0 -9 1.1
    -4 0 -9 3.4
    -6 0 -9 0.1
    -6 0 -9 2.4
    -6 0 -9 0.1
    -6 0 -9 0.7
    -8 0 -9 2.5
    -8 0 -9 -0.3
    -8 0 -9 0.9
    -8 0 -9 0.9
    -19 -1 9 187.78
    -19 -1 9 170.28
    -19 -1 9 191.58
    -19 1 9 188.68
    -19 1 9 160.08
    19 1 -9 193.28
    17 -1 -9 17
    -17 -1 9 18.5
    -17 -1 9 17
    -17 -1 9 16
    -17 -1 9 17.2
    17 1 -9 17.6
    -17 1 9 14.6
    -17 1 9 15.9
    -15 -1 9 689.53
    -15 -1 9 766.62
    -15 -1 9 799.22
    -15 -1 9 836.32
    -15 -1 9 835.02
    15 -1 -9 842.62
    -15 -1 9 881.71
    15 1 -9 831.32
    -15 1 9 863.31
    -15 1 9 818.22
    -15 1 9 947.91
    -15 1 9 842.32
    -15 1 9 803.22
    -15 1 9 724.83
    13 -1 -9 598.24
    -13 -1 9 640.14
    -13 -1 9 600.04
    -13 -1 9 658.13
    13 -1 -9 634.04
    -13 -1 9 722.43
    -13 -1 9 533.45
    -13 -1 9 715.73
    -13 1 9 543.45
    13 1 -9 605.44
    -13 1 9 717.33
    13 1 -9 646.54
    -13 1 9 660.53
    -13 1 9 584.04
    -13 1 9 615.94
    -13 1 9 629.04
    -11 -1 9 143.59
    -11 -1 9 152.98
    11 -1 -9 159.78
    -11 -1 9 144.89
    -11 -1 9 174.08
    11 -1 -9 144.89
    -11 -1 9 136.09
    11 1 -9 143.09
    -11 1 9 138.69
    -11 1 9 173.88
    -11 1 9 164.28
    -11 1 9 142.09
    -11 1 9 147.79
    11 1 -9 143.89
    -9 -1 9 2396.56
    9 -1 -9 2837.22
    9 -1 -9 2930.51
    -9 -1 9 2741.93
    -9 -1 9 2855.31
    -9 -1 9 2806.32
    -9 1 9 2710.83
    9 1 -9 2874.01
    -9 1 9 2618.84
    9 1 -9 2698.83
    9 1 -9 2970.8
    -9 1 9 2486.55
    7 -1 -9 194.18
    7 -1 -9 199.78
    7 -1 -9 193.88
    -7 -1 9 193.78
    -7 -1 9 176.68
    -7 1 9 195.78
    7 1 -9 207.48
    -7 1 9 183.48
    -7 1 9 192.18
    7 1 -9 194.38
    7 1 -9 194.38
    -5 -1 9 1528.85
    5 -1 -9 1623.24
    5 -1 -9 1701.93
    5 -1 -9 1605.34
    5 -1 -9 1690.43
    -5 -1 9 1718.73
    5 1 -9 1539.05
    5 1 -9 1760.02
    5 1 -9 1720.63
    5 1 -9 1651.63
    -5 1 9 1684.13
    5 1 -9 1717.83
    3 -1 -9 875.71
    3 -1 -9 933.11
    3 -1 -9 845.52
    3 -1 -9 904.51
    3 -1 -9 910.01
    -3 -1 9 929.21
    3 1 -9 850.61
    3 1 -9 917.61
    3 1 -9 913.11
    3 1 -9 917.71
    3 1 -9 926.51
    1 -1 -9 369.96
    1 -1 -9 395.36
    1 -1 -9 342.57
    1 -1 -9 386.76
    1 -1 -9 321.57
    1 -1 -9 360.66
    1 1 -9 376.56
    1 1 -9 374.36
    1 1 -9 341.07
    1 1 -9 383.06
    1 1 -9 406.86
    1 1 -9 392.06
    1 1 -9 366.16
    -1 -1 -9 6.9
    -1 -1 -9 6.2
    -1 -1 -9 7.9
    -1 -1 -9 5.5
    -1 1 -9 4.5
    -1 1 -9 4
    -1 1 -9 6.2
    -1 1 -9 4.5
    -3 -1 -9 796.52
    -3 -1 -9 897.51
    -3 -1 -9 920.61
    -3 -1 -9 791.82
    -3 1 -9 916.61
    -3 1 -9 909.11
    -3 1 -9 817.62
    -3 1 -9 858.61
    -5 -1 -9 1353.96
    -5 -1 -9 1492.65
    -5 -1 -9 1562.94
    -5 -1 -9 1360.26
    -5 1 -9 1486.35
    -5 1 -9 1569.54
    -5 1 -9 1464.05
    -5 1 -9 1331.07
    -7 -1 -9 32.5
    -7 -1 -9 34.7
    -7 -1 -9 34.7
    -7 -1 -9 36.3
    -7 1 -9 32.3
    -7 1 -9 38.5
    -7 1 -9 30.5
    -7 1 -9 37.5
    -18 -2 9 20.9
    -18 -2 9 22.1
    18 -2 -9 19
    -18 -2 9 17.5
    -18 -2 9 15.7
    18 2 -9 18.9
    -18 2 9 13.2
    -18 2 9 25.4
    16 -2 -9 37.5
    -16 -2 9 34.9
    -16 -2 9 37
    -16 -2 9 45.4
    -16 -2 9 33.5
    16 2 -9 38.8
    -16 2 9 39.6
    -16 2 9 27.7
    -16 2 9 36.7
    -16 2 9 47.6
    -14 -2 9 329.27
    -14 -2 9 337.87
    -14 -2 9 370.26
    -14 -2 9 379.66
    -14 -2 9 362.86
    -14 2 9 391.06
    -14 2 9 366.26
    -14 2 9 345.77
    14 2 -9 337.87
    -12 -2 9 225.18
    -12 -2 9 254.27
    -12 -2 9 273.07
    12 -2 -9 260.47
    12 -2 -9 274.67
    -12 -2 9 268.77
    -12 2 9 255.57
    -12 2 9 293.37
    12 2 -9 265.87
    12 2 -9 253.87
    -12 2 9 215.38
    -12 2 9 251.67
    -10 -2 9 20.6
    -10 -2 9 22.8
    -10 -2 9 24.3
    10 -2 -9 28.4
    10 -2 -9 21
    -10 -2 9 24
    -10 2 9 19
    10 2 -9 24.1
    10 2 -9 22.6
    -10 2 9 21.4
    -10 2 9 21.5
    8 -2 -9 989.1
    8 -2 -9 981.8
    -8 -2 9 1007.3
    -8 2 9 887.31
    8 2 -9 958.3
    8 2 -9 947.61
    8 2 -9 1043.7
    -8 2 9 894.61
    -8 2 9 971.8
    8 2 -9 1033.7
    6 -2 -9 109.49
    -6 -2 9 115.19
    6 -2 -9 104.69
    6 -2 -9 106.79
    6 2 -9 107.19
    -6 2 9 118.29
    6 2 -9 108.59
    6 2 -9 103.29
    6 2 -9 112.89
    4 -2 -9 286.97
    4 -2 -9 288.67
    4 -2 -9 293.47
    4 -2 -9 286.47
    -4 -2 9 290.37
    4 -2 -9 293.87
    4 2 -9 292.37
    4 2 -9 289.67
    4 2 -9 286.47
    4 2 -9 267.07
    4 2 -9 289.77
    -4 2 9 306.37
    2 -2 -9 1.3
    2 -2 -9 4.4
    2 -2 -9 4.2
    2 -2 -9 1.5
    2 -2 -9 -0.4
    2 2 -9 3.5
    2 2 -9 0.8
    2 2 -9 0.6
    2 2 -9 2.3
    2 2 -9 -0.5
    2 2 -9 2.4
    2 2 -9 0.7
    0 -2 -9 124.29
    0 -2 -9 98.19
    0 -2 -9 117.89
    0 -2 -9 126.89
    0 -2 -9 112.49
    0 2 -9 121.19
    0 2 -9 120.19
    0 2 -9 130.49
    0 2 -9 117.79
    0 2 -9 118.19
    0 2 -9 114.99
    -2 -2 -9 83.49
    -2 -2 -9 70.19
    -2 -2 -9 80.29
    -2 -2 -9 70.69
    -2 -2 -9 78.89
    -2 2 -9 76.39
    -2 2 -9 81.49
    -2 2 -9 79.89
    -2 2 -9 77.49
    -4 -2 -9 143.29
    -4 -2 -9 128.89
    -4 -2 -9 135.49
    -4 2 -9 143.59
    -4 2 -9 153.28
    -4 2 -9 135.59
    -4 2 -9 142.79
    -6 -2 -9 8.5
    -6 -2 -9 10.3
    -6 -2 -9 9.6
    -6 -2 -9 9.3
    -6 2 -9 8.2
    -6 2 -9 8.8
    -6 2 -9 10
    -6 2 -9 10.4
    -8 -2 -9 23.4
    -8 -2 -9 22.9
    -8 -2 -9 20.1
    -8 2 -9 16.5
    -8 2 -9 23.6
    -19 -3 9 674.03
    -19 -3 9 549.15
    -19 -3 9 634.04
    -19 -3 9 666.53
    -19 3 9 602.04
    -19 3 9 568.64
    19 3 -9 648.14
    -17 -3 9 121.99
    17 -3 -9 124.79
    -17 -3 9 137.39
    -17 -3 9 107.29
    -17 -3 9 118.79
    -17 3 9 119.59
    -17 3 9 110.99
    -17 3 9 135.69
    17 3 -9 129.49
    15 -3 -9 368.46
    -15 -3 9 359.16
    -15 -3 9 365.26
    -15 -3 9 342.07
    -15 -3 9 406.36
    -15 -3 9 350.36
    -15 3 9 414.86
    -15 3 9 348.27
    -15 3 9 365.46
    15 3 -9 373.66
    15 3 -9 359.06
    -15 3 9 306.47
    -13 -3 9 218.98
    -13 -3 9 228.58
    -13 -3 9 203.88
    -13 -3 9 225.98
    13 -3 -9 210.88
    -13 -3 9 216.98
    -13 3 9 220.98
    13 3 -9 211.18
    -13 3 9 219.38
    13 3 -9 224.38
    -13 3 9 188.48
    -13 3 9 246.28
    -11 -3 9 729.53
    11 -3 -9 722.93
    -11 -3 9 708.83
    11 -3 -9 762.92
    -11 -3 9 717.53
    -11 -3 9 759.62
    -11 3 9 767.82
    11 3 -9 721.33
    11 3 -9 745.93
    -11 3 9 664.73
    -11 3 9 723.03
    9 -3 -9 2093.79
    -9 -3 9 1966.1
    -9 -3 9 2070.09
    -9 -3 9 2124.99
    -9 -3 9 1998.6
    9 -3 -9 2061.99
    9 3 -9 2131.29
    -9 3 9 2045.2
    9 3 -9 2192.28
    9 3 -9 2156.68
    9 3 -9 1970.1
    -9 3 9 2165.48
    -7 -3 9 187.08
    7 -3 -9 201.28
    7 -3 -9 183.28
    7 -3 -9 194.78
    -7 3 9 189.78
    -7 3 9 190.68
    -7 3 9 192.38
    7 3 -9 195.28
    7 3 -9 203.48
    7 3 -9 194.88
    7 3 -9 193.78
    -5 -3 9 1193.58
    5 -3 -9 1249.68
    5 -3 -9 1299.77
    5 -3 -9 1197.08
    5 -3 -9 1293.57
    5 -3 -9 1305.17
    5 3 -9 1322.17
    5 3 -9 1220.58
    5 3 -9 1290.77
    5 3 -9 1293.87
    -3 -3 9 47
    3 -3 -9 49.4
    3 -3 -9 46
    3 -3 -9 52.79
    3 -3 -9 48.7
    3 -3 -9 53.59
    3 3 -9 46.2
    3 3 -9 51.79
    3 3 -9 47.8
    3 3 -9 48.8
    3 3 -9 49.3
    3 3 -9 51.59
    1 -3 -9 644.94
    1 -3 -9 642.94
    1 -3 -9 529.45
    1 -3 -9 626.44
    1 -3 -9 597.64
    1 3 -9 660.43
    1 3 -9 606.84
    1 3 -9 639.04
    1 3 -9 639.94
    1 3 -9 643.94
    1 3 -9 690.73
    -1 -3 -9 916.61
    -1 -3 -9 771.82
    -1 -3 -9 873.41
    -1 -3 -9 878.51
    -1 -3 -9 778.72
    -1 3 -9 892.61
    -1 3 -9 885.81
    -1 3 -9 895.31
    -1 3 -9 890.41
    -3 -3 -9 236.08
    -3 -3 -9 269.77
    -3 -3 -9 274.87
    -3 3 -9 282.57
    -5 -3 -9 502.35
    -5 -3 -9 468.05
    -5 -3 -9 488.05
    -5 3 -9 475.55
    -5 3 -9 510.25
    -5 3 -9 496.55
    -5 3 -9 449.16
    -7 -3 -9 102.69
    -7 -3 -9 99.89
    -7 3 -9 91.49
    -7 3 -9 103.39
    -7 3 -9 99.39
    -7 3 -9 104.49
    -18 -4 9 95.19
    -18 -4 9 80.69
    -18 -4 9 84.29
    -18 -4 9 78.19
    -18 4 9 75.49
    18 4 -9 91.79
    -18 4 9 81.59
    -18 4 9 84.99
    -16 -4 9 24.6
    -16 -4 9 19.6
    -16 -4 9 21.8
    -16 -4 9 20.1
    16 -4 -9 23.3
    -16 -4 9 20
    -16 4 9 26.9
    -16 4 9 20.9
    -16 4 9 18.1
    -16 4 9 20.7
    16 4 -9 20.1
    16 4 -9 22.9
    14 -4 -9 174.08
    -14 -4 9 162.88
    -14 -4 9 173.08
    -14 -4 9 170.98
    -14 -4 9 174.28
    -14 -4 9 169.28
    -14 4 9 158.78
    -14 4 9 140.99
    -14 4 9 165.48
    14 4 -9 164.28
    14 4 -9 164.48
    -14 4 9 183.68
    12 -4 -9 81.99
    -12 -4 9 90.79
    -12 -4 9 92.49
    -12 -4 9 86.49
    12 4 -9 86.59
    12 4 -9 82.49
    -12 4 9 90.99
    -12 4 9 90.39
    -12 4 9 84.89
    12 4 -9 84.49
    -12 4 9 76.49
    -12 4 9 84.09
    -10 -4 9 1428.56
    -10 -4 9 1380.16
    -10 -4 9 1390.06
    10 -4 -9 1451.75
    -10 -4 9 1379.26
    10 -4 -9 1432.56
    -10 4 9 1448.66
    10 4 -9 1416.06
    -10 4 9 1375.56
    10 4 -9 1458.95
    10 4 -9 1420.76
    -10 4 9 1531.55
    10 4 -9 1493.05
    8 -4 -9 747.23
    -8 -4 9 704.23
    8 -4 -9 742.93
    -8 -4 9 748.53
    8 4 -9 766.22
    8 4 -9 747.73
    8 4 -9 731.33
    -8 4 9 770.92
    8 4 -9 710.83
    -6 -4 9 13.3
    6 -4 -9 14.3
    6 -4 -9 12.9
    6 -4 -9 11.9
    6 -4 -9 12.6
    6 4 -9 13.6
    -6 4 9 13.1
    6 4 -9 12
    6 4 -9 11.3
    6 4 -9 11
    -4 -4 9 272.77
    4 -4 -9 270.47
    4 -4 -9 271.17
    4 -4 -9 305.87
    4 -4 -9 271.47
    4 -4 -9 285.67
    4 4 -9 266.07
    4 4 -9 275.57
    4 4 -9 278.27
    4 4 -9 273.67
    4 4 -9 271.67
    4 4 -9 278.27
    2 -4 -9 167.68
    2 -4 -9 177.98
    -2 -4 9 171.58
    2 -4 -9 163.38
    2 -4 -9 172.98
    2 4 -9 165.68
    2 4 -9 182.38
    2 4 -9 159.58
    2 4 -9 171.18
    2 4 -9 170.28
    0 -4 -9 117.39
    0 -4 -9 128.69
    0 -4 -9 112.69
    0 -4 -9 106.09
    0 -4 -9 123.09
    0 4 -9 130.19
    0 4 -9 116.59
    0 4 -9 115.89
    0 4 -9 125.49
    0 4 -9 124.49
    0 4 -9 117.89
    -2 -4 -9 3.7
    -2 -4 -9 1.1
    -2 -4 -9 -0.1
    -2 -4 -9 2.3
    -2 -4 -9 -0.5
    -2 4 -9 1.1
    -2 4 -9 0.2
    -2 4 -9 1.2
    -2 4 -9 2.2
    -2 4 -9 1.7
    -4 -4 -9 326.57
    -4 -4 -9 346.67
    -4 -4 -9 281.67
    -4 -4 -9 337.87
    -4 -4 -9 311.97
    -4 4 -9 335.17
    -4 4 -9 336.27
    -4 4 -9 328.97
    -4 4 -9 345.97
    -6 -4 -9 -0.1
    -6 -4 -9 0.8
    -6 -4 -9 1.5
    -6 4 -9 0.3
    -6 4 -9 2.6
    -6 4 -9 1.6
    -6 4 -9 1.5
    -8 -4 -9 245.28
    -8 -4 -9 283.47
    -8 -4 -9 235.98
    -8 4 -9 269.97
    -8 4 -9 244.78
    -8 4 -9 272.47
    -17 -5 9 192.88
    -17 -5 9 186.58
    -17 -5 9 188.68
    17 5 -9 179.18
    17 5 -9 197.78
    -17 5 9 185.68
    -17 5 9 180.08
    -15 -5 9 107.99
    -15 -5 9 116.89
    -15 -5 9 119.09
    15 -5 -9 120.69
    -15 -5 9 117.79
    -15 5 9 111.79
    15 5 -9 123.69
    -15 5 9 123.29
    -15 5 9 117.19
    15 5 -9 127.49
    -15 5 9 129.79
    -13 -5 9 253.67
    -13 -5 9 258.77
    -13 -5 9 231.58
    13 -5 -9 259.77
    -13 -5 9 269.37
    -13 5 9 250.07
    -13 5 9 259.27
    -13 5 9 276.77
    -13 5 9 287.27
    13 5 -9 263.47
    13 5 -9 284.17
    -13 5 9 307.47
    -11 -5 9 660.33
    -11 -5 9 701.33
    -11 -5 9 627.04
    11 -5 -9 681.23
    -11 5 9 663.03
    11 5 -9 700.63
    -11 5 9 670.53
    -11 5 9 709.83
    -11 5 9 724.43
    -9 -5 9 177.18
    -9 -5 9 185.08
    9 -5 -9 201.58
    9 -5 -9 185.28
    9 5 -9 188.88
    -9 5 9 207.48
    -9 5 9 183.58
    9 5 -9 194.08
    9 5 -9 203.38
    -9 5 9 201.68
    9 5 -9 170.68
    7 -5 -9 181.38
    7 -5 -9 187.78
    7 -5 -9 190.88
    -7 -5 9 181.38
    -7 5 9 185.68
    7 5 -9 179.58
    7 5 -9 195.88
    -7 5 9 208.58
    7 5 -9 189.08
    7 5 -9 188.18
    7 5 -9 182.48
    5 -5 -9 830.22
    5 -5 -9 979.2
    5 -5 -9 910.61
    5 -5 -9 890.41
    -5 -5 9 886.81
    -5 5 9 941.11
    5 5 -9 867.71
    5 5 -9 894.91
    -5 5 9 916.01
    5 5 -9 908.21
    5 5 -9 882.21
    5 5 -9 916.61
    5 5 -9 846.62
    3 -5 -9 64.19
    3 -5 -9 59.59
    3 -5 -9 59.19
    -3 -5 9 59.79
    3 -5 -9 68.59
    3 5 -9 63.19
    -3 5 9 62.59
    3 5 -9 58.09
    3 5 -9 59.79
    3 5 -9 56.49
    1 -5 -9 403.66
    1 -5 -9 350.86
    1 -5 -9 377.66
    -1 -5 9 372.76
    1 -5 -9 369.36
    1 5 -9 354.36
    1 5 -9 376.46
    1 5 -9 363.16
    1 5 -9 351.56
    1 5 -9 366.36
    1 5 -9 392.66
    -1 5 9 359.56
    -1 -5 -9 724.93
    -1 -5 -9 709.13
    -1 -5 -9 709.63
    -1 -5 -9 654.13
    -1 -5 -9 777.02
    -1 5 -9 638.24
    -1 5 -9 718.83
    -1 5 -9 713.23
    -1 5 -9 631.04
    -1 5 -9 744.23
    -1 5 -9 730.13
    -1 5 -9 695.33
    -3 -5 -9 107.79
    -3 -5 -9 120.29
    -3 -5 -9 137.59
    -3 -5 -9 112.49
    -3 -5 -9 117.39
    -3 -5 -9 114.89
    -3 5 -9 121.69
    -3 5 -9 114.29
    -3 5 -9 118.49
    -3 5 -9 106.89
    -3 5 -9 117.59
    -5 -5 -9 57.89
    -5 -5 -9 73.39
    -5 -5 -9 71.49
    -5 5 -9 71.59
    -5 5 -9 66.09
    -5 5 -9 73.29
    -5 5 -9 75.49
    -7 -5 -9 12.9
    -7 -5 -9 12.7
    -7 -5 -9 11.1
    -7 5 -9 12.2
    -7 5 -9 19.3
    -7 5 -9 13.2
    -18 -6 9 491.55
    -18 -6 9 506.15
    -18 -6 9 485.15
    -18 6 9 520.85
    -18 6 9 477.75
    18 6 -9 505.55
    -16 -6 9 141.09
    -16 -6 9 129.49
    -16 -6 9 111.99
    -16 -6 9 140.89
    -16 6 9 137.79
    16 6 -9 136.49
    16 6 -9 134.39
    -16 6 9 138.19
    -16 6 9 126.49
    -16 6 9 140.19
    14 -6 -9 406.46
    -14 -6 9 393.06
    -14 -6 9 395.96
    -14 -6 9 389.76
    14 6 -9 392.76
    -14 6 9 400.36
    -14 6 9 382.16
    -14 6 9 407.76
    -14 6 9 394.46
    -14 6 9 408.56
    -12 -6 9 12.2
    12 -6 -9 12.7
    -12 -6 9 13.7
    -12 -6 9 11.9
    -12 6 9 15
    -12 6 9 11.8
    12 6 -9 13.6
    -12 6 9 12.9
    -12 6 9 13.9
    -12 6 9 16.7
    10 -6 -9 2186.18
    -10 -6 9 2097.89
    -10 -6 9 1971.3
    -10 6 9 2110.99
    -10 6 9 2042.1
    10 6 -9 2106.59
    -10 6 9 2115.59
    10 6 -9 2114.49
    8 -6 -9 236.28
    -8 -6 9 226.68
    -8 -6 9 223.38
    8 6 -9 224.68
    -8 6 9 247.98
    -8 6 9 264.37
    8 6 -9 231.78
    8 6 -9 243.38
    8 6 -9 231.18
    -8 6 9 233.38
    -6 -6 9 70.49
    6 -6 -9 70.59
    6 -6 -9 76.99
    6 6 -9 69.59
    -6 6 9 71.89
    -6 6 9 77.79
    6 6 -9 77.39
    6 6 -9 67.29
    6 6 -9 69.99
    6 6 -9 73.49
    4 -6 -9 922.91
    4 -6 -9 1017.8
    -4 -6 9 962
    4 -6 -9 876.61
    4 -6 -9 896.71
    4 6 -9 958.9
    -4 6 9 941.41
    4 6 -9 901.81
    4 6 -9 883.11
    4 6 -9 939.01
    4 6 -9 882.41
    -4 6 9 967.6
    2 -6 -9 0.6
    2 -6 -9 0.5
    2 -6 -9 4.7
    -2 -6 9 3.1
    2 -6 -9 2.8
    2 6 -9 1.9
    2 6 -9 1.3
    2 6 -9 2.4
    2 6 -9 5.8
    2 6 -9 2.3
    -2 6 9 1.4
    0 -6 -9 490.05
    0 -6 -9 601.44
    0 -6 -9 521.15
    0 -6 -9 516.75
    0 -6 -9 546.35
    0 6 -9 541.95
    0 6 -9 528.75
    0 6 -9 482.55
    0 6 -9 522.55
    0 6 -9 517.75
    0 6 -9 523.65
    0 6 -9 477.95
    -2 -6 -9 38.6
    -2 -6 -9 43.4
    -2 -6 -9 35.9
    -2 -6 -9 33.9
    -2 -6 -9 37.9
    -2 6 -9 35.8
    -2 6 -9 32.4
    -2 6 -9 38.3
    -2 6 -9 33.5
    -2 6 -9 39.8
    -2 6 -9 36.1
    -4 -6 -9 577.64
    -4 -6 -9 511.65
    -4 -6 -9 536.35
    -4 -6 -9 575.44
    -4 6 -9 536.95
    -4 6 -9 484.95
    -4 6 -9 528.45
    -4 6 -9 518.15
    -4 6 -9 532.65
    -6 -6 -9 246.08
    -6 -6 -9 231.08
    -6 -6 -9 217.68
    -6 6 -9 235.28
    -6 6 -9 231.48
    -6 6 -9 228.78
    -17 -7 9 53.19
    -17 -7 9 64.99
    -17 -7 9 65.39
    17 7 -9 58.99
    -17 7 9 71.39
    -17 7 9 58.59
    -17 7 9 61.29
    17 7 -9 61.99
    -15 -7 9 61.89
    -15 -7 9 79.69
    -15 -7 9 79.39
    -15 -7 9 81.69
    -15 7 9 86.29
    15 7 -9 82.79
    -15 7 9 75.59
    -15 7 9 84.59
    -15 7 9 76.99
    -13 -7 9 271.77
    -13 -7 9 268.17
    13 -7 -9 276.97
    -13 -7 9 274.87
    -13 7 9 287.87
    -13 7 9 286.07
    13 7 -9 276.27
    -13 7 9 264.57
    -13 7 9 276.67
    -13 7 9 288.27
    -11 -7 9 7.8
    -11 -7 9 5.6
    11 -7 -9 7.8
    -11 -7 9 6.9
    -11 7 9 4
    11 7 -9 3.7
    11 7 -9 6.1
    -11 7 9 3.7
    -11 7 9 4.8
    -11 7 9 5
    -11 7 9 4.1
    9 -7 -9 61.79
    -9 -7 9 53.99
    -9 -7 9 58.49
    -9 7 9 62.09
    -9 7 9 60.89
    -9 7 9 64.79
    9 7 -9 65.09
    9 7 -9 63.89
    9 7 -9 55.39
    7 -7 -9 155.78
    -7 -7 9 147.49
    7 7 -9 140.49
    7 7 -9 149.79
    7 7 -9 153.78
    -7 7 9 148.49
    7 7 -9 141.49
    7 7 -9 145.79
    -7 7 9 147.59
    -7 7 9 156.88
    5 -7 -9 293.57
    5 -7 -9 271.97
    5 -7 -9 322.37
    -5 -7 9 258.57
    5 7 -9 275.87
    -5 7 9 278.27
    5 7 -9 298.97
    5 7 -9 274.77
    -5 7 9 302.87
    5 7 -9 303.47
    3 -7 -9 5.7
    3 -7 -9 3.7
    3 -7 -9 2
    -3 -7 9 3.7
    3 7 -9 3.4
    3 7 -9 2.6
    3 7 -9 2.7
    3 7 -9 3.5
    -3 7 9 2.7
    -3 7 9 3.7
    1 -7 -9 217.88
    1 -7 -9 181.98
    1 -7 -9 181.78
    1 -7 -9 175.68
    1 -7 -9 185.68
    1 7 -9 195.38
    1 7 -9 186.88
    1 7 -9 186.78
    1 7 -9 183.58
    1 7 -9 181.18
    1 7 -9 174.68
    -1 -7 -9 178.48
    -1 -7 -9 150.18
    -1 -7 -9 157.78
    -1 -7 -9 147.99
    -1 7 -9 147.99
    -1 7 -9 134.69
    -1 7 -9 155.18
    -1 7 -9 161.28
    -1 7 -9 155.58
    -1 7 -9 146.69
    -3 -7 -9 15.3
    -3 -7 -9 20.1
    -3 -7 -9 19.1
    -3 -7 -9 15.2
    -3 -7 -9 17.1
    -3 7 -9 17.3
    -3 7 -9 15.7
    -3 7 -9 19.1
    -3 7 -9 19.2
    -3 7 -9 17.9
    -3 7 -9 18.7
    -5 -7 -9 93.89
    -5 -7 -9 101.19
    -5 -7 -9 85.99
    -5 -7 -9 91.59
    -5 7 -9 91.59
    -5 7 -9 94.69
    -5 7 -9 91.59
    -7 -7 -9 0.4
    -7 -7 -9 3
    -7 -7 -9 -0.6
    -7 7 -9 0.4
    -7 7 -9 3.7
    -16 -8 9 271.57
    -16 -8 9 240.28
    -16 -8 9 229.58
    16 8 -9 233.78
    16 8 -9 254.27
    -16 8 9 241.78
    -16 8 9 243.38
    -16 8 9 271.97
    -16 8 9 232.68
    -14 -8 9 899.51
    -14 -8 9 719.13
    -14 -8 9 827.22
    14 8 -9 822.12
    -14 8 9 837.02
    -14 8 9 852.11
    -14 8 9 823.12
    -14 8 9 922.21
    -14 8 9 865.91
    -12 -8 9 198.18
    12 -8 -9 215.28
    -12 -8 9 165.78
    -12 -8 9 215.48
    -12 8 9 212.58
    -12 8 9 202.68
    12 8 -9 191.08
    -12 8 9 216.98
    -12 8 9 216.48
    -12 8 9 195.78
    -10 -8 9 754.52
    -10 -8 9 798.82
    -10 8 9 803.72
    -10 8 9 783.42
    10 8 -9 676.43
    -10 8 9 850.81
    -10 8 9 799.92
    10 8 -9 793.52
    8 -8 -9 146.59
    -8 -8 9 133.19
    -8 8 9 149.88
    8 8 -9 145.79
    -8 8 9 152.48
    8 8 -9 140.19
    8 8 -9 140.99
    6 -8 -9 938.01
    6 -8 -9 906.31
    6 -8 -9 832.82
    -6 -8 9 886.31
    6 8 -9 845.62
    6 8 -9 898.21
    6 8 -9 862.91
    6 8 -9 852.61
    6 8 -9 896.21
    -6 8 9 899.01
    -6 8 9 892.31
    4 -8 -9 1539.75
    4 -8 -9 1440.16
    4 -8 -9 1401.96
    -4 -8 9 1484.55
    4 8 -9 1444.76
    4 8 -9 1368.86
    -4 8 9 1478.85
    -4 8 9 1415.06
    4 8 -9 1409.86
    4 8 -9 1402.36
    4 8 -9 1424.96
    -2 -8 9 60.99
    2 -8 -9 64.49
    2 -8 -9 77.29
    2 -8 -9 63.19
    2 8 -9 63.49
    2 8 -9 58.89
    2 8 -9 62.89
    2 8 -9 63.59
    2 8 -9 67.49
    2 8 -9 65.29
    0 -8 -9 522.95
    0 -8 9 557.44
    0 -8 -9 646.84
    0 -8 -9 585.54
    0 -8 -9 559.84
    0 8 -9 575.64
    0 8 -9 574.54
    0 8 -9 540.15
    0 8 -9 539.75
    0 8 -9 555.04
    0 8 -9 520.05
    -2 -8 -9 110.89
    -2 -8 -9 112.49
    -2 -8 -9 122.59
    -2 -8 -9 122.29
    -2 -8 -9 119.29
    -2 8 -9 108.09
    -2 8 -9 102.59
    -2 8 -9 95.09
    -2 8 -9 118.29
    -2 8 -9 113.09
    -2 8 -9 116.09
    -4 -8 -9 944.61
    -4 -8 -9 1030.5
    -4 -8 -9 1119.19
    -4 -8 -9 1054.99
    -4 8 -9 1024.2
    -4 8 -9 922.01
    -4 8 -9 1048.4
    -4 8 -9 1036.8
    -6 -8 -9 553.14
    -6 -8 -9 630.34
    -6 -8 -9 640.64
    -6 8 -9 575.54
    -6 8 -9 611.64
    -15 -9 9 49.6
    -15 -9 9 43.3
    -15 -9 9 48.4
    -15 9 9 60.99
    -15 9 9 47
    -15 9 9 55.59
    15 9 -9 55.59
    -15 9 9 54.59
    -15 9 9 51.19
    -13 -9 9 11.7
    -13 -9 9 14.5
    -13 -9 9 18.4
    -13 9 9 12.6
    13 9 -9 17.7
    -13 9 9 16.7
    -13 9 9 9.2
    -13 9 9 11.6
    -13 9 9 21.9
    -11 -9 9 154.18
    11 -9 -9 170.18
    -11 -9 9 177.38
    -11 9 9 180.58
    -11 9 9 161.38
    -11 9 9 164.38
    -11 9 9 165.28
    11 9 -9 155.58
    -11 9 9 181.58
    -9 -9 9 2.5
    9 -9 -9 5.2
    -9 9 9 7.4
    -9 9 9 3.8
    -9 9 9 2.3
    9 9 -9 3.3
    9 9 -9 5.1
    9 9 -9 4.2
    -9 9 9 4.2
    7 -9 -9 193.78
    -7 -9 9 185.18
    7 -9 -9 190.68
    7 9 -9 184.78
    -7 9 9 189.28
    -7 9 9 189.28
    -7 9 9 202.58
    7 9 -9 183.98
    7 9 -9 194.28
    7 9 -9 193.08
    5 -9 -9 10.3
    5 -9 -9 0.7
    5 -9 -9 8.4
    5 9 -9 3.7
    -5 9 9 6.6
    -5 9 9 5.8
    5 9 -9 4.2
    5 9 -9 6
    5 9 -9 2.7
    3 -9 -9 124.69
    3 -9 -9 138.09
    -3 -9 9 124.99
    3 9 -9 131.39
    3 9 -9 125.49
    -3 9 9 141.99
    3 9 -9 133.19
    3 9 -9 124.39
    -3 9 9 121.29
    -1 -9 9 501.85
    1 -9 -9 509.15
    1 -9 -9 483.85
    1 -9 -9 553.64
    1 9 -9 491.75
    1 9 -9 509.05
    1 9 -9 497.15
    1 9 -9 500.75
    1 9 -9 484.25
    1 9 -9 464.35
    -1 -9 -9 12.4
    -1 -9 -9 10.8
    -1 -9 -9 13.9
    -1 -9 -9 10.4
    -1 9 -9 10.1
    -1 9 -9 9.6
    -1 9 -9 11.3
    -1 9 -9 9.3
    -1 9 -9 10
    -3 -9 -9 28.3
    -3 -9 -9 27.3
    -3 -9 -9 36
    -3 -9 -9 30.2
    -3 9 -9 31.4
    -3 9 -9 27.2
    -3 9 -9 32.4
    -3 9 -9 26.8
    -3 9 -9 25.9
    -5 -9 -9 7.3
    -5 -9 -9 7.6
    -5 -9 -9 8
    -5 -9 -9 11.1
    -5 9 -9 6.5
    -5 9 -9 7.5
    -14 -10 9 963.7
    -14 -10 9 845.12
    -14 10 9 867.61
    -14 10 9 1008.9
    -14 10 9 869.51
    -14 10 9 934.21
    14 10 -9 863.81
    -12 -10 9 14.4
    -12 -10 9 10.3
    -12 10 9 12.1
    -12 10 9 13.1
    -12 10 9 10.7
    -12 10 9 12.2
    -12 10 9 11.9
    12 10 -9 15.4
    -10 -10 9 300.47
    10 -10 -9 309.47
    -10 10 9 333.27
    -10 10 9 296.47
    -10 10 9 317.17
    -10 10 9 292.17
    -10 10 9 296.27
    10 10 -9 293.17
    10 10 -9 304.37
    10 10 -9 282.77
    8 -10 -9 247.88
    -8 -10 9 232.38
    8 -10 -9 222.68
    8 10 -9 232.28
    8 10 -9 230.78
    -8 10 9 230.08
    -8 10 9 221.88
    8 10 -9 239.48
    -8 10 9 233.38
    6 -10 -9 437.46
    -6 -10 9 459.85
    6 -10 -9 513.05
    6 -10 -9 476.95
    6 10 -9 449.26
    6 10 -9 458.65
    -6 10 9 451.15
    6 10 -9 481.55
    -6 10 9 476.95
    -4 -10 9 897.41
    4 -10 -9 836.82
    4 -10 -9 891.51
    4 -10 -9 937.41
    4 10 -9 860.71
    -4 10 9 835.22
    4 10 -9 895.71
    4 10 -9 850.11
    -4 10 9 908.11
    4 10 -9 900.11
    2 -10 -9 209.38
    -2 -10 9 208.38
    2 -10 -9 211.18
    2 10 -9 205.38
    -2 10 9 196.78
    2 10 -9 195.38
    2 10 -9 191.98
    2 10 -9 191.18
    2 10 -9 195.58
    2 10 -9 202.58
    0 -10 -9 623.84
    0 -10 -9 648.84
    0 -10 -9 584.64
    0 -10 9 622.44
    0 10 -9 608.04
    0 10 -9 572.64
    0 10 -9 599.14
    0 10 -9 587.64
    0 10 -9 594.34
    -2 -10 -9 3.5
    -2 -10 -9 1.3
    -2 -10 -9 0.6
    -2 -10 -9 2.8
    -2 10 -9 3.4
    -2 10 -9 3.8
    -2 10 -9 0.9
    -2 10 -9 3.6
    -2 10 -9 1.7
    -4 -10 -9 565.74
    -4 10 -9 522.65
    -4 10 -9 541.35
    -4 10 -9 491.55
    -13 -11 9 4.8
    -13 -11 9 6.4
    -13 11 9 2.6
    -13 11 9 3.6
    -13 11 9 9.8
    13 11 -9 2
    13 11 -9 7.9
    -13 11 9 4.9
    -13 11 9 4.2
    -11 -11 9 79.19
    -11 -11 9 100.49
    11 11 -9 86.69
    -11 11 9 82.99
    11 11 -9 89.99
    -11 11 9 91.09
    -11 11 9 92.29
    -11 11 9 95.49
    -11 11 9 87.59
    -9 -11 9 246.98
    9 -11 -9 232.68
    9 -11 -9 200.68
    9 11 -9 220.38
    -9 11 9 218.38
    -9 11 9 238.88
    -9 11 9 225.28
    9 11 -9 201.68
    9 11 -9 222.88
    -9 11 9 202.68
    -9 11 9 224.48
    -7 -11 9 42.2
    7 -11 -9 45.3
    7 -11 -9 48
    -7 11 9 48.3
    -7 11 9 45.6
    -7 11 9 47.6
    7 11 -9 47.2
    7 11 -9 44.1
    7 11 -9 47.1
    5 -11 -9 50.29
    -5 -11 9 49.1
[truncated: 93,864 more chars]
