# Supplementary material for: Crystal structure of catena-poly[N,N,N′,N′-tetra­methyl­guanidinium [(chlorido­cadmate)-di-μ-chlorido]]
Source: Acta Crystallogr E Crystallogr Commun. 2016 Jan 1;72(Pt 1):1–3. doi: 10.1107/S2056989015020836 (PMC4704744; doi:10.1107/S2056989015020836)
Supplement: Supplementary file 2 [file e-72-00001-Isup2.hkl]

#
# h,k,l, Fc-squared, Fo-squared, sigma(Fo-squared), status flag
#
data_I
_shelx_title                  ' '
_shelx_refln_list_code          4
_shelx_F_calc_maximum      471.76
_exptl_crystal_F_000      1312.00
_reflns_d_resolution_high  0.7694

loop_
 _space_group_symop_operation_xyz
 'x, y, z'
 '-x, y, -z+1/2'
 'x+1/2, y+1/2, z'
 '-x+1/2, y+1/2, -z+1/2'
 '-x, -y, -z'
 'x, -y, z-1/2'
 '-x+1/2, -y+1/2, -z'
 'x+1/2, -y+1/2, z-1/2'

_cell_length_a    15.1305
_cell_length_b    14.2921
_cell_length_c    11.6939
_cell_angle_alpha  90.000
_cell_angle_beta  117.370
_cell_angle_gamma  90.000

_shelx_F_squared_multiplier     1.000

loop_
 _refln_index_h
 _refln_index_k
 _refln_index_l
 _refln_F_squared_calc
 _refln_F_squared_meas
 _refln_F_squared_sigma
 _refln_observed_status
   2   0   0        824.46        766.11        23.98 o
   4   0   0      10592.25      10233.72       220.73 o
   6   0   0      24732.21      24752.18       639.54 o
   8   0   0      64067.48      64748.62      1251.89 o
  10   0   0      19036.27      18223.54       365.12 o
  12   0   0        143.25        186.09        13.55 o
  14   0   0      28510.00      27125.90       689.95 o
  16   0   0       1256.75       1331.23        58.61 o
   1   1   0       2091.39       2415.64        53.50 o
   3   1   0       1700.21       1935.56        43.97 o
   5   1   0       1665.66       1676.89        33.80 o
   7   1   0       3398.85       3309.55        42.53 o
   9   1   0        782.36        808.61        15.70 o
  11   1   0        365.63        338.16        12.48 o
  13   1   0       3560.17       3401.02        65.77 o
  15   1   0        188.69        237.72        18.29 o
  17   1   0          0.54         18.79        28.50 o
   2   2   0      18938.10      21362.88       543.82 o
   4   2   0      43006.87      44535.25      1095.33 o
   6   2   0      25671.87      25797.35       362.27 o
   8   2   0      13794.99      13089.34       162.11 o
  10   2   0      17379.83      16621.08       236.79 o
  12   2   0      12202.52      11865.74       198.03 o
  14   2   0      24636.77      24294.36       416.80 o
  16   2   0         22.01         47.25        17.73 o
   1   3   0      27496.01      30775.79       870.18 o
   3   3   0       1035.04       1188.32        22.96 o
   5   3   0      73323.38      79634.25      1578.27 o
   7   3   0        729.84        690.02        12.57 o
   9   3   0         45.49         94.19         6.83 o
  11   3   0        503.67        480.54        15.50 o
  13   3   0      15402.19      14897.68       247.40 o
  15   3   0       2056.72       2057.98        53.34 o
  17   3   0        133.46        168.13        24.28 o
   0   4   0       1255.94       1516.93        42.87 o
   2   4   0      18744.81      18481.92       348.35 o
   4   4   0     122462.59     134975.61      4946.46 o
   6   4   0      17591.45      17933.01       252.85 o
   8   4   0         89.08        120.12         6.09 o
  10   4   0      20471.02      19899.50       292.37 o
  12   4   0      17078.61      16354.17       296.33 o
  14   4   0      23385.92      23869.33       481.54 o
  16   4   0       1148.42       1298.45        44.15 o
   1   5   0      61802.38      65779.77      1658.50 o
   3   5   0      14520.69      15054.04       238.48 o
   5   5   0      51527.59      51410.66       768.86 o
   7   5   0       3970.13       3964.52        52.07 o
   9   5   0       5209.27       4996.16        69.12 o
  11   5   0       1383.44       1391.48        28.79 o
  13   5   0      19393.20      19305.69       391.30 o
  15   5   0      15645.19      16290.82       331.89 o
   0   6   0      12288.67      12328.47       269.04 o
   2   6   0       1009.99        948.75        21.10 o
   4   6   0      32049.83      31468.81       508.96 o
   6   6   0       8187.51       8378.72       110.64 o
   8   6   0      12133.76      12041.88       158.68 o
  10   6   0      11368.61      10746.07       156.06 o
  12   6   0         87.94         79.08        12.53 o
  14   6   0       5687.61       5654.89       114.97 o
  16   6   0        177.78        190.26        22.19 o
   1   7   0      63211.59      66268.24       995.23 o
   3   7   0        195.88        234.23         8.18 o
   5   7   0      13400.25      13024.21       198.25 o
   7   7   0        373.84        386.62        12.03 o
   9   7   0      40730.14      40682.06       573.75 o
  11   7   0        436.09        435.45        18.59 o
  13   7   0       8968.25       8925.20       166.43 o
  15   7   0      10000.89      10638.53       253.15 o
   0   8   0       7689.53       7126.59       168.85 o
   2   8   0       6664.47       6350.32        95.43 o
   4   8   0        711.26        636.28        17.58 o
   6   8   0        227.05        235.14        10.66 o
   8   8   0      12765.30      12691.21       195.49 o
  10   8   0       3061.50       2836.09        52.15 o
  12   8   0       1983.00       1896.85        47.04 o
  14   8   0        184.39        208.76        17.13 o
   1   9   0      54576.02      55835.77       808.26 o
   3   9   0       1289.07       1248.80        24.57 o
   5   9   0      25098.45      24699.69       360.75 o
   7   9   0       1387.16       1287.42        27.00 o
   9   9   0      51228.76      51485.45       774.90 o
  11   9   0       4790.86       4990.06        99.02 o
  13   9   0       4878.64       5024.24       109.84 o
  15   9   0       6047.69       6020.94       239.51 o
   0  10   0        375.69        387.18        23.16 o
   2  10   0       8115.46       7717.55       107.04 o
   4  10   0        415.51        379.22        17.27 o
   6  10   0         58.66         75.51         8.38 o
   8  10   0       2320.94       2242.08        49.20 o
  10  10   0        144.44        194.30        17.46 o
  12  10   0       2864.26       2782.74        66.53 o
  14  10   0        327.34        360.04        29.70 o
   1  11   0       9874.39       9853.59       153.31 o
   3  11   0      18296.45      17720.03       281.22 o
   5  11   0      52516.39      51232.88       800.59 o
   7  11   0       1536.94       1457.04        34.99 o
   9  11   0      11911.31      11632.04       230.06 o
  11  11   0       3799.62       3773.03        82.37 o
  13  11   0      14787.89      15270.58       390.19 o
   0  12   0      10883.12      10613.00       234.16 o
   2  12   0        312.94        317.78        15.88 o
   4  12   0       2086.13       1865.15        62.46 o
   6  12   0       2137.53       2131.32        57.90 o
   8  12   0        182.03        164.75        15.06 o
  10  12   0        146.82        147.31        15.60 o
  12  12   0       2037.38       2149.39        58.72 o
   1  13   0        481.92        484.84        20.56 o
   3  13   0      10961.96      10458.96       195.76 o
   5  13   0      27433.07      27073.96       465.43 o
   7  13   0        287.57        273.11        18.03 o
   9  13   0       7396.76       7413.15       150.39 o
  11  13   0       3138.19       3026.62        73.41 o
   0  14   0      24948.54      24689.75       631.61 o
   2  14   0       1159.14       1127.40        32.18 o
   4  14   0       3830.65       3609.95        76.90 o
   6  14   0       8593.32       8433.18       152.60 o
   8  14   0       6102.67       6250.12       141.54 o
  10  14   0       2390.30       2466.39        69.04 o
   1  15   0       3804.62       3583.33        80.01 o
   3  15   0       5250.96       5016.20        93.08 o
   5  15   0       1233.05       1249.37        35.44 o
   7  15   0        106.00        125.61        18.53 o
   9  15   0      15505.56      16194.37       397.34 o
   0  16   0      13795.54      13426.56       391.67 o
   2  16   0       1603.70       1533.53        50.19 o
   4  16   0       5928.23       5930.74       130.20 o
   6  16   0        235.98        286.48        22.07 o
   8  16   0      10133.69      10604.63       349.03 o
   1  17   0       1240.25       1228.53        44.49 o
   3  17   0        893.65        848.86        35.97 o
   5  17   0        127.71        149.39        23.27 o
   7  17   0         18.41         48.95        52.97 o
   0  18   0        680.49        730.31        63.16 o
   2  18   0       2791.38       2751.24       108.03 o
   4  18   0      11103.73      11690.79       388.66 o
 -17   1   1       8106.95       8598.81       278.45 o
 -15   1   1      15640.25      15324.94       266.02 o
 -13   1   1        118.19        165.39        11.57 o
 -11   1   1      88100.21      89085.46      1381.41 o
  -9   1   1      42487.88      42481.48       617.23 o
  -7   1   1      27974.96      28878.08       393.72 o
  -5   1   1       1500.18       1757.30        29.96 o
  -3   1   1      74120.36      79436.54      2225.86 o
  -1   1   1     101206.83      92599.41      3674.31 o
   1   1   1         89.67         20.72         8.35 o
   3   1   1      84587.47      91849.14      5204.69 o
   5   1   1      15570.33      15787.04       270.31 o
   7   1   1      68782.95      68511.06       799.41 o
   9   1   1      20566.00      20117.51       261.31 o
  11   1   1        282.66        312.05        12.65 o
  13   1   1       9076.35       8961.89       190.15 o
  15   1   1      14044.19      14228.83       291.74 o
 -16   2   1       1124.20       1123.01        41.47 o
 -14   2   1       9915.36       9557.32       198.18 o
 -12   2   1      17235.06      16842.77       256.72 o
 -10   2   1         71.50        120.98        10.22 o
  -8   2   1       5814.46       5482.84        68.59 o
  -6   2   1       8691.29       8527.32       126.99 o
  -4   2   1      10907.80      11528.95       170.68 o
  -2   2   1      12370.01      12661.60       320.42 o
   0   2   1       1682.69       1684.57        32.10 o
   2   2   1      32048.17      35557.65       892.68 o
   4   2   1      21574.31      22312.83       398.07 o
   6   2   1        241.07        334.54         8.71 o
   8   2   1       5296.97       5115.13        69.16 o
  10   2   1       2142.45       2028.85        33.24 o
  12   2   1       8655.40       8258.21       146.62 o
  14   2   1       2624.21       2604.31        60.13 o
  16   2   1        365.01        432.20        32.12 o
 -17   3   1       7594.39       7828.67       192.88 o
 -15   3   1      32229.89      32780.54       619.51 o
 -13   3   1        430.64        422.96        18.96 o
 -11   3   1      12475.29      12059.12       185.41 o
  -9   3   1       5818.85       5657.06        76.38 o
  -7   3   1      38861.46      39412.80       493.98 o
  -5   3   1      45137.35      45165.23       702.32 o
  -3   3   1       9707.74      10223.48       249.20 o
  -1   3   1     115196.68     125094.83      3720.77 o
   1   3   1      47790.25      49370.74      1674.43 o
   3   3   1     222555.98     235982.28      9347.93 o
   5   3   1      15877.62      16439.86       232.05 o
   7   3   1      22231.89      22605.33       260.19 o
   9   3   1       8969.27       8234.96       112.54 o
  11   3   1      19349.23      18604.14       284.47 o
  13   3   1      17119.16      16875.56       306.75 o
  15   3   1       1626.82       1763.71        52.45 o
 -16   4   1      14995.18      15792.46       321.47 o
 -14   4   1      21922.23      21775.85       393.02 o
 -12   4   1       6867.90       6765.89       121.27 o
 -10   4   1       7003.53       6749.02        99.99 o
  -8   4   1        563.33        623.95        12.79 o
  -6   4   1      27577.56      28266.74       397.68 o
  -4   4   1        850.35        868.96        18.19 o
  -2   4   1      23523.95      24460.89       415.82 o
   0   4   1      12781.45      13507.33       231.14 o
   2   4   1      46456.15      48202.05       901.46 o
   4   4   1      53054.46      55788.71       987.15 o
   6   4   1       5451.53       5344.30        71.30 o
   8   4   1       2638.83       2605.05        36.08 o
  10   4   1        204.56        212.47         9.57 o
  12   4   1      14599.48      14411.95       294.66 o
  14   4   1        271.67        292.08        22.44 o
  16   4   1       2813.61       3199.13       111.98 o
 -17   5   1       1188.71       1218.41        45.35 o
 -15   5   1      15777.54      15885.61       323.81 o
 -13   5   1        538.34        549.13        21.71 o
 -11   5   1      10572.70      10203.36       158.64 o
  -9   5   1         26.31         34.19         5.48 o
  -7   5   1      11491.94      10492.31       141.71 o
  -5   5   1      77992.77      74320.42      1818.99 o
  -3   5   1      10688.70      10855.60       166.60 o
  -1   5   1       7042.10       6660.35       109.04 o
   1   5   1        797.61        783.10        18.03 o
   3   5   1     103909.01     108897.38      2727.56 o
   5   5   1        191.52        223.27         7.28 o
   7   5   1       1932.53       1851.74        28.34 o
   9   5   1       7285.58       7105.81        98.59 o
  11   5   1      19840.77      19605.57       323.90 o
  13   5   1       7247.39       7006.78       148.94 o
  15   5   1         76.27        109.23        16.72 o
 -16   6   1      24105.83      25119.93       540.76 o
 -14   6   1       2594.96       2502.18        54.64 o
 -12   6   1       2089.96       2055.26        41.33 o
 -10   6   1      50471.79      51070.90       742.77 o
  -8   6   1       4417.21       4377.16        67.80 o
  -6   6   1      12127.93      12022.53       157.25 o
  -4   6   1        314.32        283.88         8.62 o
  -2   6   1      66505.45      68765.69      1219.50 o
   0   6   1       5103.35       5136.98        86.47 o
   2   6   1      64803.11      65617.33       981.14 o
   4   6   1      70079.59      70806.78       958.54 o
   6   6   1       1745.44       1808.95        27.73 o
   8   6   1      36006.72      35937.82       465.25 o
  10   6   1       3174.16       2979.84        52.08 o
  12   6   1       1481.09       1626.66        47.51 o
  14   6   1       3455.50       3450.98        76.04 o
 -15   7   1        904.17        917.77        32.74 o
 -13   7   1        106.88        131.14        12.71 o
 -11   7   1       7458.10       7308.01       126.31 o
  -9   7   1         36.37         63.38         7.30 o
  -7   7   1       7936.07       7575.02       106.67 o
  -5   7   1      16973.43      17620.45       285.00 o
  -3   7   1      10664.36      10818.93       160.23 o
  -1   7   1       9519.85       9238.66       136.41 o
   1   7   1       1702.71       1672.03        33.56 o
   3   7   1        393.91        378.00        14.57 o
   5   7   1       1579.08       1570.05        26.06 o
   7   7   1       8831.41       8577.89       117.71 o
   9   7   1       6271.69       6107.62        98.20 o
  11   7   1       3665.64       3679.43        68.43 o
  13   7   1       4613.02       4516.55       106.64 o
  15   7   1         10.33         41.69        19.34 o
 -16   8   1      14107.57      14078.97       362.32 o
 -14   8   1         66.44        138.40        17.58 o
 -12   8   1      13009.13      12750.57       262.02 o
 -10   8   1      48212.08      48378.78       729.53 o
  -8   8   1         28.14         62.45         8.18 o
  -6   8   1       7638.48       7200.05       111.71 o
  -4   8   1         13.02         64.02         9.20 o
  -2   8   1     124425.39     122732.26      2931.34 o
   0   8   1      30650.64      30369.54       414.76 o
   2   8   1      26855.30      27415.76       386.15 o
   4   8   1      17738.32      17328.10       272.92 o
   6   8   1      14354.27      13926.57       229.83 o
   8   8   1      64893.24      64467.73       968.76 o
  10   8   1         15.10         39.68         9.04 o
  12   8   1       3264.67       3196.28        72.23 o
  14   8   1        347.58        362.07        24.20 o
 -15   9   1        713.99        711.68        55.27 o
 -13   9   1        189.22        186.10        15.68 o
 -11   9   1          1.65         25.44        10.86 o
  -9   9   1        187.79        185.48        15.68 o
  -7   9   1      15675.28      15147.23       241.16 o
  -5   9   1        715.97        717.59        24.32 o
  -3   9   1       3884.23       3706.56        58.50 o
  -1   9   1       7766.59       7435.41       115.80 o
   1   9   1        147.00        139.99         7.41 o
   3   9   1      10265.93       9546.30       147.79 o
   5   9   1       1102.93       1002.10        24.02 o
   7   9   1      18784.82      18152.61       276.95 o
   9   9   1       1424.26       1384.91        31.36 o
  11   9   1         26.46         50.99        11.94 o
  13   9   1       3204.26       3136.51        78.20 o
 -14  10   1      12414.84      12100.03       273.18 o
 -12  10   1      17129.21      16813.34       340.33 o
 -10  10   1      14875.11      14527.41       255.09 o
  -8  10   1        998.61       1023.67        27.73 o
  -6  10   1      43116.36      42058.95       656.35 o
  -4  10   1         11.81         39.63         8.15 o
  -2  10   1      34902.63      34544.66       487.04 o
   0  10   1      10711.10      10399.72       167.52 o
   2  10   1       9793.68       9354.63       156.24 o
   4  10   1      17479.34      17050.32       260.46 o
   6  10   1       8606.82       8403.82       149.14 o
   8  10   1      18050.59      17635.86       292.28 o
  10  10   1       1402.77       1308.53        33.86 o
  12  10   1      26393.71      26523.88       612.53 o
  14  10   1        172.02        235.09        25.02 o
 -13  11   1         88.75         99.21        15.70 o
 -11  11   1       1794.91       1768.29        58.99 o
  -9  11   1        678.59        666.37        24.31 o
  -7  11   1        293.91        259.75        23.73 o
  -5  11   1         43.16         85.67        12.32 o
  -3  11   1       2321.75       2179.96        41.88 o
  -1  11   1          8.82         48.61         8.95 o
   1  11   1        159.44        160.20        11.91 o
   3  11   1      19634.17      19611.91       323.84 o
   5  11   1        557.63        521.60        17.90 o
   7  11   1          5.80         20.64         9.45 o
   9  11   1        469.88        539.97        27.70 o
  11  11   1         75.97        133.08        16.48 o
  13  11   1         55.41         90.28        19.63 o
 -12  12   1       7332.46       7603.17       183.19 o
 -10  12   1        423.73        461.69        20.68 o
  -8  12   1       7296.46       7028.23       129.48 o
  -6  12   1      70223.86      71840.13      1166.18 o
  -4  12   1       1455.60       1432.56        33.83 o
  -2  12   1       7282.19       6986.08       116.65 o
   0  12   1       2793.15       2828.98        51.52 o
   2  12   1      22736.14      21914.79       377.81 o
   4  12   1      13081.26      12755.47       214.96 o
   6  12   1       1350.17       1249.54        36.00 o
   8  12   1       7990.35       7812.06       166.97 o
  10  12   1        143.01        161.85        17.71 o
  12  12   1      37908.09      40309.58      1014.35 o
 -13  13   1        387.85        374.98        83.06 o
 -11  13   1       2396.07       2289.03       109.28 o
  -9  13   1       1367.25       1269.99        35.47 o
  -7  13   1      10583.19      10061.72       187.80 o
  -5  13   1        579.57        533.07        23.69 o
  -3  13   1        139.97        177.57        13.57 o
  -1  13   1       6599.87       6387.40       118.26 o
   1  13   1       4328.60       4174.58        77.59 o
   3  13   1       6769.76       6479.29       125.57 o
   5  13   1       7917.81       7611.15       139.03 o
   7  13   1       6162.45       6010.98       155.45 o
   9  13   1         90.81         79.10        16.61 o
  11  13   1        474.88        451.10        45.52 o
 -12  14   1        610.72        601.00        56.10 o
 -10  14   1       4498.30       4403.94       124.95 o
  -8  14   1       6141.67       6321.10       136.83 o
  -6  14   1      19722.76      19364.69       352.49 o
  -4  14   1       1395.93       1380.92        44.23 o
  -2  14   1       6463.51       6238.03       111.84 o
   0  14   1       7837.41       7603.58       145.15 o
   2  14   1       5132.10       5062.10        92.95 o
   4  14   1       4811.11       4659.52        90.76 o
   6  14   1       6284.57       6181.91       128.09 o
   8  14   1       9110.48       8910.01       161.00 o
  10  14   1       1371.32       1329.95        47.48 o
  -9  15   1       2560.46       2648.04        89.55 o
  -7  15   1       8612.64       8654.38       243.16 o
  -5  15   1       1359.24       1407.63        40.16 o
  -3  15   1       1787.70       1821.68        56.25 o
  -1  15   1      16883.66      16690.00       304.61 o
   1  15   1        285.11        301.58        21.74 o
   3  15   1        782.02        811.00        28.77 o
   5  15   1        957.80        971.92        36.60 o
   7  15   1      13890.66      13981.18       334.28 o
   9  15   1       1994.40       2048.25        65.14 o
  -8  16   1       2161.15       2188.06        61.68 o
  -6  16   1       1177.74       1256.19        41.35 o
  -4  16   1        689.87        710.60        30.61 o
  -2  16   1       6392.50       6232.04       146.53 o
   0  16   1       2818.51       2759.57        74.96 o
   2  16   1         77.23        123.53        17.48 o
   4  16   1        309.23        299.09        21.94 o
   6  16   1       4810.40       4749.59       113.45 o
   8  16   1       3500.06       3457.93        91.40 o
  -7  17   1       4400.37       4612.98       162.44 o
  -5  17   1       6316.88       6308.81       192.38 o
  -3  17   1       9082.83       8970.39       177.79 o
  -1  17   1      17084.38      17290.74       615.47 o
   1  17   1        660.41        777.94        32.94 o
   3  17   1       5015.71       4943.39       130.71 o
   5  17   1       1489.87       1566.66        59.44 o
  -4  18   1          4.47        -13.21        20.89 o
  -2  18   1       1149.60       1087.58        47.14 o
   0  18   1         82.73         58.15        27.67 o
   2  18   1        310.67        327.04        26.76 o
 -18   0   2       7419.39       7969.29       349.10 o
 -16   0   2        679.99        671.34        31.88 o
 -14   0   2      44415.84      44088.48       938.83 o
 -12   0   2      48801.30      49240.98      1129.23 o
 -10   0   2      15620.55      14954.69       282.73 o
  -8   0   2      38982.12      39595.82       807.83 o
  -6   0   2       6042.97       5911.04       151.80 o
  -4   0   2      57500.11      66398.70      2642.65 o
  -2   0   2     147941.50     156532.80      6197.79 o
   0   0   2     105707.15     104194.14      5857.14 o
   2   0   2       3954.21       3390.34        94.23 o
   4   0   2        790.77        634.92        30.33 o
   8   0   2      10980.83      10137.53       175.80 o
  10   0   2       4698.29       4354.10       100.37 o
  12   0   2       4790.13       4742.14       131.87 o
  14   0   2      21756.72      22717.84       648.60 o
  16   0   2       8104.96       8853.83       542.33 o
 -17   1   2         24.14         35.71        14.78 o
 -15   1   2        209.66        201.37        12.15 o
 -13   1   2       4103.98       3938.14        67.62 o
 -11   1   2       1120.57       1067.75        20.66 o
  -9   1   2        674.62        634.58        11.98 o
  -7   1   2      15072.17      15092.17       220.05 o
  -5   1   2        341.07        309.97        10.33 o
  -3   1   2        863.55        601.38        17.33 o
  -1   1   2        942.14        762.03        28.05 o
   1   1   2       3101.87       3144.95        94.57 o
   3   1   2         66.00         43.84         5.85 o
   5   1   2       3793.00       3820.07        51.94 o
   7   1   2        859.46        783.00        13.82 o
   9   1   2       1478.07       1448.63        25.77 o
  11   1   2        334.25        348.30        14.79 o
  13   1   2        312.15        332.40        18.60 o
  15   1   2        283.11        307.21        24.08 o
 -18   2   2       7709.78       8507.85       288.01 o
 -16   2   2       6863.61       6779.34       135.78 o
 -14   2   2       9210.93       9021.53       152.05 o
 -12   2   2      57592.02      58525.20       877.73 o
 -10   2   2        209.31        261.20        12.55 o
  -8   2   2      58394.40      58975.68       799.57 o
  -6   2   2      36567.88      38194.07       554.08 o
  -4   2   2      32330.37      33283.77       769.29 o
  -2   2   2      25709.07      25220.27       719.72 o
   0   2   2      30909.97      32675.48       927.93 o
   2   2   2      84362.59      93030.00      2332.75 o
   4   2   2       4607.65       4684.96        89.06 o
   6   2   2      90115.10      89744.14      1150.46 o
   8   2   2       7144.52       7054.83        96.91 o
  10   2   2       9647.04       9490.35       147.22 o
  12   2   2       9768.35       9429.34       177.03 o
  14   2   2       4596.43       4696.27       104.19 o
  16   2   2       7392.17       8418.20       245.05 o
 -17   3   2        266.00        262.70        17.55 o
 -15   3   2       1383.65       1326.73        34.12 o
 -13   3   2      20008.16      19550.68       308.80 o
 -11   3   2        875.41        830.81        18.11 o
  -9   3   2       3102.00       3234.47        44.61 o
  -7   3   2      37022.00      36299.55       479.98 o
  -5   3   2        592.34        572.19        13.78 o
  -3   3   2       6963.79       7708.04       152.68 o
  -1   3   2      10534.27      10522.06       202.95 o
   1   3   2     132168.11     142368.34      4613.49 o
   3   3   2       1367.71       1290.94        26.24 o
   5   3   2      23879.80      24504.03       308.25 o
   7   3   2       9579.64       9080.29       126.54 o
   9   3   2         28.80         45.17         6.41 o
  11   3   2       7292.59       7139.49       117.25 o
  13   3   2         83.66         99.35        13.62 o
  15   3   2         87.44        151.75        20.36 o
 -18   4   2       5130.09       5295.81       144.01 o
 -16   4   2      18051.77      17972.24       343.48 o
 -14   4   2        406.67        393.71        19.97 o
 -12   4   2      20098.70      20062.88       329.28 o
 -10   4   2       2775.69       2798.07        47.44 o
  -8   4   2      69686.70      71326.08       941.88 o
  -6   4   2      38906.76      39199.55       770.12 o
  -4   4   2      51057.00      55266.09      1230.20 o
  -2   4   2       8073.60       8273.06       135.28 o
   0   4   2       9680.77       9315.42       167.21 o
   2   4   2     129749.84     133915.75      3752.71 o
   4   4   2       3958.32       4100.89        72.56 o
   6   4   2       3030.96       2823.65        42.32 o
   8   4   2       5638.58       5443.78        78.60 o
  10   4   2      38441.51      37828.93       592.44 o
  12   4   2       7512.89       7359.83       155.94 o
  14   4   2         52.28        102.40        16.99 o
 -17   5   2       8462.86       8653.68       209.64 o
 -15   5   2         54.66         59.69        13.01 o
 -13   5   2      16291.13      15879.82       263.39 o
 -11   5   2       7593.53       7594.48       128.77 o
  -9   5   2      20776.74      20647.37       269.58 o
  -7   5   2      39705.61      40342.14       555.64 o
  -5   5   2       5610.92       5325.16        81.50 o
  -3   5   2       6862.95       6758.27       105.83 o
  -1   5   2      13101.59      13556.91       207.04 o
   1   5   2      84463.46      86289.15      2463.49 o
   3   5   2      11885.11      11735.34       184.60 o
   5   5   2      16524.77      16388.37       212.87 o
   7   5   2      34705.86      35055.46       527.97 o
   9   5   2       2680.87       2475.94        42.78 o
  11   5   2      20584.38      19815.28       328.22 o
  13   5   2        211.29        237.80        18.37 o
  15   5   2       3171.21       3313.90        92.93 o
 -16   6   2       9835.23      10083.72       242.77 o
 -14   6   2       1316.65       1233.14        30.83 o
 -12   6   2       2759.81       2887.55        54.41 o
 -10   6   2        466.16        468.02        14.95 o
  -8   6   2      18400.62      19091.56       271.01 o
  -6   6   2        766.83        898.91        22.75 o
  -4   6   2      14626.75      13928.68       205.72 o
  -2   6   2      13742.18      13517.74       193.83 o
   0   6   2       2108.47       2051.99        35.32 o
   2   6   2      33755.77      34465.77       515.84 o
   4   6   2       1459.47       1372.10        21.99 o
   6   6   2       6071.92       6094.09       114.87 o
   8   6   2        784.55        676.40        17.40 o
  10   6   2      20633.89      19580.33       310.74 o
  12   6   2       1979.37       2047.04        52.64 o
  14   6   2       2163.90       2302.82        65.04 o
 -17   7   2      11516.55      12012.58       311.65 o
 -15   7   2        967.23       1006.20        31.86 o
 -13   7   2      22154.29      22067.93       419.76 o
 -11   7   2      53892.18      54109.37       917.92 o
  -9   7   2      24144.91      24111.05       332.09 o
  -7   7   2      12152.81      11890.26       170.95 o
  -5   7   2        613.19        683.97        19.52 o
  -3   7   2     104912.03     103635.84      2366.10 o
  -1   7   2       3257.26       3311.58        57.93 o
   1   7   2      10224.40      10172.12       141.96 o
   3   7   2       5789.59       5787.15        87.08 o
   5   7   2      33943.60      33873.08       476.29 o
   7   7   2      43184.86      44121.40       688.26 o
   9   7   2        940.83        855.35        22.25 o
  11   7   2      10819.54      10502.46       178.63 o
  13   7   2         68.59         66.70        15.91 o
 -16   8   2       1051.80       1096.84        39.72 o
 -14   8   2        526.55        534.90        22.43 o
 -12   8   2        624.75        598.18        23.97 o
 -10   8   2          9.59         43.08        11.84 o
  -8   8   2        437.40        484.15        24.02 o
  -6   8   2        216.95        171.71        12.50 o
  -4   8   2       8381.44       8129.42       130.61 o
  -2   8   2      39184.97      39831.02       597.00 o
   0   8   2       1723.53       1810.72        32.10 o
   2   8   2        137.71        145.43        10.47 o
   4   8   2       3493.34       3418.89        57.96 o
   6   8   2       2437.23       2448.85        56.71 o
   8   8   2       2278.10       2244.34        45.11 o
  10   8   2        490.04        513.82        24.86 o
  12   8   2       1209.11       1204.92        41.46 o
  14   8   2       4169.82       4232.44       122.11 o
 -15   9   2          7.44         41.56        14.67 o
 -13   9   2      24310.64      23994.32       430.43 o
 -11   9   2      21964.32      20917.03       344.89 o
  -9   9   2       8598.22       8044.87       143.96 o
  -7   9   2      14511.29      13996.35       260.01 o
  -5   9   2      11245.11      10425.58       181.91 o
  -3   9   2      67844.23      68670.30       960.45 o
  -1   9   2       7103.46       7305.89       103.40 o
   1   9   2      31994.75      32839.57       558.33 o
   3   9   2       1230.72       1218.62        27.26 o
   5   9   2      36919.00      36787.18       656.10 o
   7   9   2      36194.54      36168.62       617.64 o
   9   9   2       1038.51       1031.74        28.44 o
  11   9   2       8761.91       8551.89       170.50 o
  13   9   2        129.11        132.52        18.75 o
 -14  10   2       3702.70       3780.89        90.88 o
 -12  10   2        529.45        576.29        32.03 o
 -10  10   2        455.06        491.95        19.69 o
  -8  10   2        909.85        930.28        44.06 o
  -6  10   2       1005.13        937.26        24.70 o
  -4  10   2        852.12        833.92        25.65 o
  -2  10   2       6851.97       6718.31       129.46 o
   0  10   2        373.16        382.34        14.62 o
   2  10   2       3136.43       3069.85        58.82 o
   4  10   2       3025.41       2899.16        54.10 o
   6  10   2        816.14        780.96        29.11 o
   8  10   2       5029.60       4835.30        87.20 o
  10  10   2         61.05         89.76        13.07 o
  12  10   2        357.78        377.84        28.51 o
 -15  11   2       5886.06       5663.09       167.87 o
 -13  11   2      10543.07      10401.81       214.30 o
 -11  11   2         86.14         86.56        15.14 o
  -9  11   2       5176.21       4991.33        90.01 o
  -7  11   2      41054.29      40845.88       639.81 o
  -5  11   2       7835.00       7890.13       129.59 o
  -3  11   2      14404.31      13840.46       212.80 o
  -1  11   2       6618.80       6233.73       117.67 o
   1  11   2      59483.36      59944.64      1274.11 o
   3  11   2      15430.16      15358.10       291.92 o
   5  11   2       8185.22       8121.54       145.44 o
   7  11   2       6388.14       6297.81       121.25 o
   9  11   2      12179.52      12064.23       212.56 o
  11  11   2      23330.36      25184.43       711.61 o
 -14  12   2        765.95        755.41        43.89 o
 -12  12   2       1578.66       1612.93        72.46 o
 -10  12   2        194.18        174.09        14.25 o
  -8  12   2       6378.40       6306.83       117.16 o
  -6  12   2       8363.07       8122.89       134.23 o
  -4  12   2        440.12        459.93        24.40 o
  -2  12   2        187.11        202.73        16.48 o
   0  12   2       7830.15       7649.59       167.28 o
   2  12   2       1373.73       1074.20        52.64 o
   4  12   2       1545.78       1509.28        36.19 o
   6  12   2       6090.98       6057.58       162.46 o
   8  12   2         67.71         80.83        14.01 o
  10  12   2        622.57        714.00        31.87 o
 -13  13   2       3297.45       3218.16       116.55 o
 -11  13   2        139.70        164.00        18.94 o
  -9  13   2       6534.67       6572.94       141.24 o
  -7  13   2      22428.41      22775.78       434.05 o
  -5  13   2       1722.56       1682.89        38.76 o
  -3  13   2      17212.78      16850.77       306.75 o
  -1  13   2        650.73        631.66        22.90 o
   1  13   2      19753.28      19237.99       369.18 o
   3  13   2      15915.58      15977.13       293.56 o
   5  13   2       1819.41       1857.64        48.72 o
   7  13   2         93.54        193.59        17.66 o
   9  13   2       4830.41       4884.87       116.00 o
  11  13   2      18131.49      18406.77       521.23 o
 -12  14   2       3898.41       3879.12       143.84 o
 -10  14   2        304.65        314.85        29.17 o
  -8  14   2       7089.08       7029.98       202.57 o
  -6  14   2        698.22        715.94        29.21 o
  -4  14   2       2846.11       2485.31       125.05 o
  -2  14   2       9684.60       9536.65       187.82 o
   0  14   2       9963.54       9648.26       165.53 o
   2  14   2       3979.35       3910.32        83.60 o
   4  14   2        390.27        421.85        23.34 o
   6  14   2      15432.85      15745.87       304.81 o
   8  14   2        548.45        619.99        29.09 o
  10  14   2       2125.86       2160.73       103.90 o
 -11  15   2       2431.68       2375.39        91.40 o
  -9  15   2       2580.61       2619.70        65.19 o
  -7  15   2       1489.99       1523.06        44.79 o
  -5  15   2       3255.14       3225.10        72.27 o
  -3  15   2      26186.19      26195.15       528.76 o
  -1  15   2         62.12         49.09        15.50 o
   1  15   2        992.90        991.31        33.26 o
   3  15   2       1230.13       1237.37        42.96 o
   5  15   2       1087.57        983.14        39.63 o
   7  15   2       4347.18       4294.96        90.29 o
  -8  16   2       3233.91       3140.38       102.43 o
  -6  16   2         11.58         20.94        16.55 o
  -4  16   2      17620.26      17720.49       339.21 o
  -2  16   2      15073.77      15293.42       353.63 o
   0  16   2         33.25         49.78        17.60 o
   2  16   2       5075.81       5079.25       123.02 o
   4  16   2        766.62        804.38        36.42 o
   6  16   2      11414.93      11030.96       392.37 o
  -7  17   2        147.13        186.82        26.10 o
  -5  17   2        155.25        168.64        19.68 o
  -3  17   2       5838.41       5786.64       126.29 o
  -1  17   2        228.94        271.42        23.13 o
   1  17   2        164.67        156.08        23.74 o
   3  17   2        543.00        554.65        30.55 o
   5  17   2        926.15        877.57        43.21 o
  -4  18   2      12727.54      13081.51       339.93 o
  -2  18   2       7610.17       7612.34       184.68 o
   0  18   2         31.73         58.49        22.41 o
   2  18   2      12398.14      12508.06       367.42 o
 -17   1   3        208.91        246.37        16.19 o
 -15   1   3       8580.86       8106.18       163.06 o
 -13   1   3      51813.00      52941.71       825.24 o
 -11   1   3      24916.03      24966.31       331.86 o
  -9   1   3      54345.48      55414.10       700.58 o
  -7   1   3        292.90        232.94         9.32 o
  -5   1   3     165328.50     178793.39      5011.78 o
  -3   1   3     104576.90     114977.70      3231.80 o
  -1   1   3      31761.07      32079.71       913.85 o
   1   1   3        208.41        303.71        10.03 o
   3   1   3      52303.71      56453.32       913.85 o
   5   1   3     101673.99     101361.95      1417.04 o
   7   1   3        893.75        867.40        19.88 o
   9   1   3      20536.21      20512.01       300.97 o
  11   1   3      13001.24      12429.15       216.58 o
  13   1   3      23551.10      24452.10       491.84 o
  15   1   3       5812.27       6692.49       221.03 o
 -18   2   3        246.18        281.45        19.24 o
 -16   2   3        400.17        423.14        19.53 o
 -14   2   3       5308.78       5258.76        88.01 o
 -12   2   3       5242.95       5081.97        78.85 o
 -10   2   3        957.81        900.47        17.57 o
  -8   2   3      35759.71      38425.97       522.17 o
  -6   2   3      37914.41      39888.93       599.40 o
  -4   2   3       5773.81       5977.69       106.72 o
  -2   2   3       7446.42       7517.17       171.30 o
   0   2   3       2467.65       2412.48        46.48 o
   2   2   3      11749.64      12408.77       216.46 o
   4   2   3        711.36        572.66        12.32 o
   6   2   3       6373.61       6373.73        90.07 o
   8   2   3       7030.56       6878.21        98.30 o
  10   2   3       9876.81       9525.79       154.17 o
  12   2   3        259.34        245.66        16.05 o
  14   2   3        425.45        465.18        29.17 o
 -17   3   3      11077.65      11099.00       229.44 o
 -15   3   3      12623.95      12306.42       224.98 o
 -13   3   3        925.91        973.43        24.19 o
 -11   3   3      10184.22       9978.75       139.50 o
  -9   3   3      82576.18      86928.24      1254.12 o
  -7   3   3       1483.04       1328.82        22.94 o
  -5   3   3      24083.02      23765.32       378.19 o
  -3   3   3       4170.58       4216.41        93.79 o
  -1   3   3      50824.39      53700.88      1143.80 o
   1   3   3      34357.62      36094.00       614.54 o
   3   3   3       8004.27       7488.45       116.45 o
   5   3   3      32771.29      33914.86       470.53 o
   7   3   3       2957.40       2927.08        49.10 o
   9   3   3      80868.07      80979.46      1133.61 o
  11   3   3       1853.33       1865.62        41.45 o
  13   3   3       3169.57       3322.45        83.11 o
  15   3   3       3135.59       3441.16       114.46 o
 -18   4   3       5587.72       5718.62       145.40 o
 -16   4   3         13.30         49.17        12.01 o
 -14   4   3       2145.76       2071.54        42.00 o
 -12   4   3        511.48        539.84        16.19 o
 -10   4   3      46963.51      47763.86       670.36 o
  -8   4   3      65786.86      68170.45       985.49 o
  -6   4   3       8279.91       8098.69       116.02 o
  -4   4   3      17353.55      17996.70       323.36 o
  -2   4   3        472.23        400.04        26.11 o
   0   4   3      19331.73      19467.40       324.27 o
   2   4   3       1921.04       1922.84        33.75 o
   4   4   3      18049.60      17780.01       237.82 o
   6   4   3        620.85        585.97        15.91 o
   8   4   3      18068.42      17148.30       237.21 o
  10   4   3      27383.57      26715.99       405.30 o
  12   4   3       1839.82       1855.16        45.80 o
  14   4   3        509.29        567.08        33.19 o
 -17   5   3      10759.42      10420.11       230.95 o
 -15   5   3      10617.31      10176.39       171.87 o
 -13   5   3       1067.12       1099.31        27.41 o
 -11   5   3       1450.53       1376.68        29.52 o
  -9   5   3      35877.02      36241.48       509.54 o
  -7   5   3       5011.58       5238.61        82.61 o
  -5   5   3      25833.69      26772.04       453.72 o
  -3   5   3       4408.33       4173.39        82.47 o
  -1   5   3      42883.90      43421.75       738.03 o
   1   5   3      69940.60      72358.66      1442.75 o
   3   5   3       7650.78       7485.05       154.29 o
   5   5   3       5603.18       5514.93        80.78 o
   7   5   3         27.44         66.60         7.38 o
   9   5   3      34718.23      34960.01       548.02 o
  11   5   3         38.14         69.37        13.37 o
  13   5   3        611.02        653.01        29.68 o
 -16   6   3       1315.72       1297.44        41.36 o
 -14   6   3       6485.26       6032.12       109.79 o
 -12   6   3        723.74        736.39        22.25 o
 -10   6   3      58960.86      60328.61       905.76 o
  -8   6   3       9023.19       8255.57       117.24 o
  -6   6   3        701.45        697.41        15.00 o
  -4   6   3      63069.11      62676.11       938.17 o
  -2   6   3        274.22        343.45        11.65 o
   0   6   3      33156.14      34627.80       518.83 o
   2   6   3         19.80         54.88         5.59 o
   4   6   3      65622.31      67257.95       941.24 o
   6   6   3       1336.21       1340.07        25.69 o
   8   6   3      19122.60      18713.11       276.32 o
  10   6   3      18685.06      18561.06       321.14 o
  12   6   3        537.79        530.30        25.20 o
  14   6   3      13862.14      14334.06       414.54 o
 -17   7   3        229.84        202.17        21.18 o
 -15   7   3        982.14        925.28        28.83 o
 -13   7   3      11163.21      10692.26       180.17 o
 -11   7   3        458.99        451.10        16.25 o
  -9   7   3       2158.49       2051.77        43.89 o
  -7   7   3       1173.67       1129.37        21.88 o
  -5   7   3      20573.24      20545.61       299.49 o
  -3   7   3         88.98         98.83         6.28 o
  -1   7   3       8945.76       8824.08       139.90 o
   1   7   3      13468.45      13815.29       209.29 o
   3   7   3       2257.85       2336.26        46.27 o
   5   7   3       6884.75       6773.70       102.60 o
   7   7   3         53.26         74.66         8.44 o
   9   7   3        235.33        255.81        16.24 o
  11   7   3        355.46        384.55        20.38 o
  13   7   3       5127.59       5052.77       155.33 o
 -16   8   3       4707.12       4687.91       104.40 o
 -14   8   3      19803.54      19425.76       335.83 o
 -12   8   3       8107.60       7889.46       134.85 o
 -10   8   3      23787.64      23881.42       363.96 o
  -8   8   3       1701.81       1686.70        30.23 o
  -6   8   3      23364.54      22189.33       335.74 o
  -4   8   3      75406.38      76549.09      1105.05 o
  -2   8   3        230.04        262.95        11.66 o
   0   8   3       8591.75       8483.06       130.77 o
   2   8   3          1.59         11.84         7.15 o
   4   8   3      85648.02      89343.03      1385.32 o
   6   8   3      19692.20      19852.06       340.48 o
   8   8   3       9366.40       9154.10       150.03 o
  10   8   3       7720.87       7489.78       142.91 o
  12   8   3       4272.19       4420.64       122.74 o
 -15   9   3        114.76        127.05        16.86 o
 -13   9   3       6279.10       6121.92       118.07 o
 -11   9   3         55.89         81.86        11.16 o
  -9   9   3       2118.30       1903.80        51.01 o
  -7   9   3       5634.60       5384.70        94.15 o
  -5   9   3        383.46        380.42        19.26 o
  -3   9   3        196.38        191.23        10.63 o
  -1   9   3       7380.36       6842.41       146.31 o
   1   9   3       1082.22       1162.30        24.61 o
   3   9   3       1329.45       1207.11        31.63 o
   5   9   3       1526.19       1616.24        58.11 o
   7   9   3        702.53        693.55        22.16 o
   9   9   3       4962.98       4808.20        87.66 o
  11   9   3        322.68        364.45        22.22 o
  13   9   3       8571.24       8898.97       296.51 o
 -16  10   3        103.65        112.71        22.29 o
 -14  10   3      25209.94      26125.23       589.14 o
 -12  10   3       2569.73       2356.25        56.48 o
 -10  10   3      12338.40      11763.89       216.68 o
  -8  10   3      17520.09      17240.57       311.22 o
  -6  10   3      20754.32      20593.20       353.74 o
  -4  10   3      38901.33      39133.80       809.48 o
  -2  10   3       3049.18       2994.29        55.18 o
   0  10   3      38689.79      38633.83       626.70 o
   2  10   3       1643.57       1615.67        38.70 o
   4  10   3      24951.71      25556.42       435.64 o
   6  10   3       8897.93       8904.56       165.51 o
   8  10   3       3833.43       3791.18        74.72 o
  10  10   3      13367.86      13115.35       269.15 o
  12  10   3       4061.01       4479.08       157.99 o
 -15  11   3        225.58        255.52        22.64 o
 -13  11   3        148.05        153.39        17.58 o
 -11  11   3       4295.64       4168.03        88.83 o
  -9  11   3       2218.86       2112.06        70.49 o
  -7  11   3       1107.09       1097.65        30.21 o
  -5  11   3        640.30        634.61        28.00 o
  -3  11   3       1008.42        953.71        24.82 o
  -1  11   3         10.45         64.40        13.52 o
   1  11   3        136.47        134.42        14.44 o
   3  11   3       5320.35       5212.03       104.41 o
   5  11   3         16.58         37.02         9.94 o
   7  11   3          1.87         27.76        10.58 o
   9  11   3       8234.30       8307.15       196.42 o
  11  11   3        394.37        386.49        27.13 o
 -14  12   3      11641.95      11313.09       345.06 o
 -12  12   3         11.49         12.52        14.93 o
 -10  12   3       5957.66       5790.45       124.47 o
  -8  12   3      26488.05      27331.66       517.79 o
  -6  12   3      15901.80      15896.37       263.95 o
  -4  12   3       1049.20       1094.29        31.97 o
  -2  12   3       7586.36       7253.76       137.69 o
   0  12   3      68875.90      70931.46      1324.35 o
   2  12   3       2194.38       2188.16        46.30 o
   4  12   3        969.00        958.30        30.65 o
   6  12   3       4518.58       4513.05        90.70 o
   8  12   3      16475.66      16281.76       270.29 o
  10  12   3       8811.27       9162.98       312.02 o
 -13  13   3       4029.26       3934.64       247.39 o
 -11  13   3       6528.19       6593.84       140.21 o
  -9  13   3       7574.90       7692.20       186.72 o
  -7  13   3        208.60        217.31        17.94 o
  -5  13   3       1921.68       1888.03        74.84 o
  -3  13   3       1262.19       1227.21        37.52 o
  -1  13   3       8047.67       7886.66       174.48 o
   1  13   3       1614.84       1509.10        43.71 o
   3  13   3        176.32        199.86        18.92 o
   5  13   3       6264.95       6419.01       140.76 o
   7  13   3       1902.81       1933.46        48.28 o
   9  13   3       3435.79       3547.55       112.00 o
 -12  14   3       1080.52       1172.07        52.43 o
 -10  14   3       3640.53       3713.24        90.85 o
  -8  14   3        554.16        554.57        25.67 o
  -6  14   3       2471.74       2453.47        57.44 o
  -4  14   3       5047.31       4987.13       110.92 o
  -2  14   3       2456.41       2534.57        75.99 o
   0  14   3      27445.49      27363.14       493.31 o
   2  14   3       1791.39       1838.27        48.70 o
   4  14   3       4034.78       4011.81        94.40 o
   6  14   3       3364.40       3368.87        75.33 o
   8  14   3       3763.35       3588.52        95.32 o
 -11  15   3        210.21        207.81        23.99 o
  -9  15   3       4757.48       4726.56       105.44 o
  -7  15   3        226.77        223.75        17.91 o
  -5  15   3      12973.72      12651.69       346.09 o
  -3  15   3       5548.94       5474.68       119.82 o
  -1  15   3       9739.31       9515.73       213.02 o
   1  15   3       2049.65       2079.55        63.04 o
   3  15   3        569.72        591.34        29.92 o
   5  15   3      14886.37      15593.92       367.36 o
   7  15   3        153.45        175.99        23.33 o
  -8  16   3       1518.13       1466.25        46.13 o
  -6  16   3         65.68        112.12        16.60 o
  -4  16   3      16121.55      16263.67       312.50 o
  -2  16   3       2720.93       2679.05        74.21 o
   0  16   3       1479.38       1550.35        52.39 o
   2  16   3       2026.49       2060.64        63.00 o
   4  16   3       7802.42       7751.29       188.66 o
   6  16   3        537.72        574.79        29.41 o
  -7  17   3       1267.67       1285.35        66.19 o
  -5  17   3      16930.96      17249.96       347.67 o
  -3  17   3       1664.89       1709.55        52.43 o
  -1  17   3       4096.29       4131.85       154.15 o
   1  17   3       6554.56       6953.52       199.47 o
   3  17   3       6457.43       6535.67       275.19 o
  -4  18   3        671.12        614.81        34.73 o
  -2  18   3        785.73        761.33        43.76 o
   0  18   3        119.54        148.54        22.70 o
 -18   0   4        152.39        156.99        21.70 o
 -16   0   4       9060.92       8936.49       215.01 o
 -14   0   4      22604.79      21755.82       507.13 o
 -12   0   4      10834.35      10695.37       233.21 o
 -10   0   4       5671.89       5831.02       138.92 o
  -8   0   4      66875.47      69478.92      1495.18 o
  -6   0   4     153360.39     168865.11      7128.10 o
  -4   0   4      28802.85      29974.27       852.27 o
  -2   0   4      10247.84      10296.79       266.63 o
   0   0   4       7787.12       7524.50       221.36 o
   2   0   4      34531.39      33568.05       628.47 o
   4   0   4      67371.45      69738.31      1474.76 o
   6   0   4      25762.61      25970.33       554.21 o
   8   0   4      11960.02      11698.32       255.27 o
  10   0   4       3429.01       3172.63        77.78 o
  12   0   4      63609.04      68122.09      2538.44 o
  14   0   4       6115.35       6786.24       390.03 o
 -19   1   4        711.85        673.85        35.75 o
 -17   1   4        112.94        128.60        13.14 o
 -15   1   4        463.01        460.82        18.45 o
 -13   1   4        445.72        454.61        15.80 o
 -11   1   4        264.28        298.01         9.65 o
  -9   1   4         11.09         15.56         4.30 o
  -7   1   4       9608.00       8895.25       119.50 o
  -5   1   4       4255.52       4461.07        69.44 o
  -3   1   4       6182.32       6333.82       134.94 o
  -1   1   4      29066.25      30813.88       550.73 o
   1   1   4        601.85        508.00        17.18 o
   3   1   4       2513.18       2641.42        41.50 o
   5   1   4        105.00        102.27         7.14 o
   7   1   4       4222.39       4208.93        68.60 o
   9   1   4         65.48         79.42         9.17 o
  11   1   4        144.66        179.26        13.46 o
  13   1   4        977.51       1041.57        40.72 o
 -18   2   4        999.04        958.77        34.00 o
 -16   2   4       9476.37       9206.24       171.48 o
 -14   2   4       7676.89       7381.36       132.05 o
 -12   2   4      21538.62      21941.20       311.13 o
 -10   2   4      19568.72      19955.85       301.58 o
  -8   2   4      14136.86      14292.46       185.54 o
  -6   2   4     129665.37     121863.25      3062.19 o
  -4   2   4      14692.90      14579.62       245.49 o
  -2   2   4     106696.11     107505.39      3339.50 o
   0   2   4      28289.79      29466.24       462.92 o
   2   2   4      26866.06      27457.62       511.88 o
   4   2   4      19725.43      19903.99       290.38 o
   6   2   4      19093.71      19019.95       278.68 o
   8   2   4      31693.43      32145.48       440.99 o
  10   2   4          6.86         37.79        10.19 o
  12   2   4      33356.51      34396.61       586.89 o
  14   2   4       2822.67       2984.94       118.67 o
 -17   3   4        263.48        295.77        18.65 o
 -15   3   4       2847.75       2673.33        64.30 o
 -13   3   4      10200.55      10199.75       158.43 o
 -11   3   4        874.15        891.37        19.50 o
  -9   3   4       3487.09       3192.75        50.30 o
  -7   3   4      29304.18      28983.76       450.67 o
  -5   3   4       8030.76       7873.48       124.37 o
  -3   3   4        322.62        384.82        12.52 o
  -1   3   4      83477.82      87809.01      1744.38 o
   1   3   4       2508.42       2569.62        43.55 o
   3   3   4        731.68        748.68        14.32 o
   5   3   4         79.05        122.36         9.30 o
   7   3   4      30646.44      31022.24       485.78 o
   9   3   4       1964.29       1876.40        38.43 o
  11   3   4       2515.05       2568.25        52.81 o
  13   3   4       4785.25       4936.64       116.06 o
 -18   4   4       7115.22       6982.36       158.78 o
 -16   4   4       7827.46       7622.30       144.01 o
 -14   4   4        917.22        909.61        24.77 o
 -12   4   4      17517.41      17452.84       266.21 o
 -10   4   4      49534.15      51070.36       716.15 o
  -8   4   4       4565.83       4534.07        64.87 o
  -6   4   4      26049.92      26614.00       431.45 o
  -4   4   4       2001.13       1946.48        39.16 o
  -2   4   4      82742.78      86695.38      1843.18 o
   0   4   4      44937.87      46015.07       742.37 o
   2   4   4      25323.02      25360.01       367.77 o
   4   4   4        122.38        165.24         7.21 o
   6   4   4       6661.80       6306.19       103.00 o
   8   4   4      46878.16      47246.31       687.12 o
  10   4   4         23.76         61.00        25.88 o
  12   4   4       3469.28       3468.23        80.02 o
  14   4   4       1924.45       2206.14        91.25 o
 -17   5   4        356.83        372.58        20.93 o
 -15   5   4       3294.58       3169.55        65.91 o
 -13   5   4       2040.34       1969.45        43.75 o
 -11   5   4      24054.88      24009.34       410.43 o
  -9   5   4       1883.61       1858.49        30.99 o
  -7   5   4      42592.11      44769.64       694.62 o
  -5   5   4      14886.49      14212.89       217.06 o
  -3   5   4      25730.45      25784.74       464.22 o
  -1   5   4      20237.46      19868.19       336.88 o
   1   5   4       9336.84       9260.65       146.32 o
   3   5   4       4369.74       4332.82        62.61 o
   5   5   4       2930.60       2772.09        42.48 o
   7   5   4      36529.26      35631.44       536.61 o
   9   5   4       9272.29       9072.57       143.43 o
  11   5   4       5603.04       5579.07       107.58 o
  13   5   4       8391.05       8810.59       259.41 o
 -18   6   4       2429.96       2520.85        81.27 o
 -16   6   4      13538.14      13481.09       246.60 o
 -14   6   4        974.52        940.20        28.56 o
 -12   6   4       1951.48       1831.76        36.70 o
 -10   6   4      17711.48      17555.74       288.68 o
  -8   6   4       1055.98        958.76        20.51 o
  -6   6   4       5160.65       5036.68        88.41 o
  -4   6   4       1171.09       1138.19        25.47 o
  -2   6   4      16493.22      16309.97       306.97 o
   0   6   4       1798.52       1920.12        36.07 o
   2   6   4      18227.06      18262.58       257.79 o
   4   6   4       4332.06       4307.05        64.72 o
   6   6   4        135.89        153.47        11.81 o
   8   6   4      15301.46      14705.33       243.62 o
  10   6   4        970.13        970.04        30.13 o
  12   6   4       2013.37       2121.40        60.83 o
 -17   7   4       5432.89       5344.63       126.33 o
 -15   7   4      10081.48       9878.53       183.42 o
 -13   7   4       2342.48       2212.27        44.58 o
 -11   7   4      31286.40      30752.57       501.92 o
  -9   7   4       1316.48       1257.00        26.76 o
  -7   7   4      44456.01      44025.54       637.89 o
  -5   7   4     112080.50     118237.06      2753.87 o
  -3   7   4      44127.75      45757.42       740.51 o
  -1   7   4       2846.89       2592.53        44.32 o
   1   7   4       2179.30       2346.19        64.99 o
   3   7   4      66561.06      69387.70      1077.13 o
   5   7   4          5.11         39.15         7.25 o
   7   7   4      11712.20      11457.14       210.19 o
   9   7   4       5635.20       5428.23       101.41 o
  11   7   4      14025.14      13925.93       325.47 o
  13   7   4      17537.17      17656.55       538.59 o
 -16   8   4       4102.08       3974.70        96.94 o
 -14   8   4       2881.75       2782.15        60.76 o
 -12   8   4        859.92        887.28        25.23 o
 -10   8   4       1986.47       1999.68        48.90 o
  -8   8   4       1150.65       1065.17        36.16 o
  -6   8   4       1831.18       1832.73        47.24 o
  -4   8   4        401.94        431.54        15.64 o
  -2   8   4       4884.50       4845.31        82.36 o
   0   8   4        868.06        899.63        21.87 o
   2   8   4       3293.04       3223.35        71.30 o
   4   8   4      31122.58      32437.02       506.84 o
   6   8   4        774.74        755.68        22.54 o
   8   8   4        283.49        307.99        25.17 o
  10   8   4        186.59        215.45        16.63 o
  12   8   4        926.40        924.51        42.62 o
 -15   9   4      23988.08      24044.81       518.27 o
 -13   9   4        259.09        348.34        21.63 o
 -11   9   4      12282.95      12095.41       225.04 o
  -9   9   4        245.76        281.25        19.92 o
  -7   9   4      43469.70      43010.37       765.97 o
  -5   9   4      36469.24      36842.29       625.19 o
  -3   9   4       4984.82       4832.06        83.68 o
  -1   9   4      21561.88      21869.02       357.37 o
   1   9   4       9766.40       9879.81       180.16 o
   3   9   4      44135.96      44637.72       757.37 o
   5   9   4       5551.14       5623.02       103.01 o
   7   9   4      13839.02      13613.76       227.43 o
   9   9   4       1240.03       1185.41        40.76 o
  11   9   4      12965.05      13659.79       483.34 o
 -16  10   4         60.40         92.13        18.85 o
 -14  10   4       1530.32       1493.59        47.33 o
 -12  10   4        240.80        226.14        17.40 o
 -10  10   4        491.68        518.30        35.21 o
  -8  10   4       8094.80       7993.27       158.78 o
  -6  10   4        557.38        485.51        22.22 o
  -4  10   4       2189.52       2103.01        48.18 o
  -2  10   4         91.38        108.78         8.64 o
   0  10   4        728.08        721.45        21.43 o
   2  10   4         96.43        112.01        10.35 o
   4  10   4       7031.07       7151.79       127.62 o
   6  10   4        390.48        419.80        17.97 o
   8  10   4       3069.19       3029.92        89.72 o
  10  10   4        226.58        237.96        18.47 o
 -15  11   4      18430.80      17727.88       453.88 o
 -13  11   4       3278.32       3216.12        81.67 o
 -11  11   4      18482.22      18765.57       420.58 o
  -9  11   4      12428.88      12426.75       228.26 o
  -7  11   4      15120.62      14584.00       264.97 o
  -5  11   4        137.66        178.27        12.78 o
  -3  11   4       4047.59       3819.29        75.19 o
  -1  11   4      63575.88      63801.53      1133.40 o
   1  11   4       6019.45       5766.43       122.47 o
   3  11   4      13330.91      13878.40       282.70 o
   5  11   4       2766.64       2780.72        64.03 o
   7  11   4      24766.54      24796.98       433.10 o
   9  11   4       6273.02       6373.59       186.70 o
 -14  12   4         74.89         88.86        16.82 o
 -12  12   4       1990.09       2054.34        67.11 o
 -10  12   4       3819.91       3737.59       116.23 o
  -8  12   4       1211.63       1199.79        33.24 o
  -6  12   4       4206.20       4085.10        79.78 o
  -4  12   4        407.73        463.88        20.15 o
  -2  12   4       7603.61       7298.38       152.82 o
   0  12   4       4949.59       4821.83       105.82 o
   2  12   4         23.27         39.14         9.98 o
   4  12   4       1557.04       1642.64        44.82 o
   6  12   4       7329.29       7562.52       136.79 o
   8  12   4       1806.84       1946.57        55.82 o
  10  12   4        635.16        647.82        38.23 o
 -13  13   4        871.37        879.28        37.10 o
 -11  13   4      20855.06      21060.28       422.22 o
  -9  13   4       9302.64       9377.67       166.93 o
  -7  13   4       1890.33       1874.71        41.48 o
  -5  13   4        981.76       1025.24        29.40 o
  -3  13   4      14350.01      14406.78       262.98 o
  -1  13   4      30079.11      31271.27       590.46 o
   1  13   4        970.42        996.21        37.94 o
   3  13   4      15618.24      15811.64       303.01 o
   5  13   4        515.50        557.65        26.19 o
   7  13   4       8573.95       8887.89       197.94 o
   9  13   4       8142.26       8200.62       238.32 o
 -12  14   4       5311.48       5138.02       127.03 o
 -10  14   4        938.44       1023.51        46.33 o
  -8  14   4        111.65        132.51        15.92 o
  -6  14   4       8680.66       8611.29       160.68 o
  -4  14   4        126.71        141.08        15.05 o
  -2  14   4       7288.53       7475.04       214.72 o
   0  14   4       1731.55       1739.07        51.12 o
   2  14   4       2531.06       2413.45        89.20 o
   4  14   4       5466.11       5485.70       159.83 o
   6  14   4       4045.58       4269.40       102.23 o
   8  14   4       2789.84       2787.19        89.56 o
 -11  15   4       8397.77       8208.78       181.93 o
  -9  15   4        464.75        477.72        29.29 o
  -7  15   4       1771.89       1770.62        49.14 o
  -5  15   4       1852.05       1848.68        44.17 o
  -3  15   4       4720.07       4745.34       105.61 o
  -1  15   4        633.04        698.15        38.93 o
   1  15   4        735.38        723.88        33.44 o
   3  15   4      18130.52      18794.35       483.35 o
   5  15   4        591.28        663.56        35.40 o
  -8  16   4       2261.20       2181.99        68.37 o
  -6  16   4      12055.33      11721.62       239.70 o
  -4  16   4        218.77        237.73        18.26 o
  -2  16   4       3673.56       3677.23       111.54 o
   0  16   4        300.08        358.37        25.57 o
   2  16   4      13935.76      14333.86       371.08 o
   4  16   4      13999.92      13316.47       509.23 o
  -7  17   4        172.68        164.66        19.74 o
  -5  17   4       1460.36       1482.36        47.74 o
  -3  17   4       1384.30       1389.24        44.30 o
  -1  17   4          7.64         49.74        22.68 o
   1  17   4        420.43        404.26        25.71 o
 -19   1   5       6736.08       6761.86       165.53 o
 -17   1   5      26388.92      26770.64       481.03 o
 -15   1   5      21249.61      21560.33       355.12 o
 -13   1   5      15785.54      16059.18       229.97 o
 -11   1   5         64.76        110.48         6.50 o
  -9   1   5      28822.35      29423.35       423.99 o
  -7   1   5     107133.98     106952.25      3047.98 o
  -5   1   5      25148.15      25622.60       341.98 o
  -3   1   5      95361.65      97814.84      2464.73 o
  -1   1   5        563.61        489.82        22.61 o
   1   1   5      78465.28      78546.93      1135.39 o
   3   1   5      38604.86      39630.01       574.53 o
   5   1   5       9376.28       9334.20       139.56 o
   7   1   5        972.87        942.14        23.38 o
   9   1   5      10874.15      11097.50       179.12 o
  11   1   5      54133.06      55917.22       994.07 o
  13   1   5         51.82         91.27        26.46 o
 -18   2   5        416.45        405.26        25.60 o
 -16   2   5       4786.14       4770.45        94.11 o
 -14   2   5        436.02        423.05        18.91 o
 -12   2   5        912.38        861.53        19.11 o
 -10   2   5       1480.84       1505.65        34.68 o
  -8   2   5      25761.94      27295.31       395.91 o
  -6   2   5      10634.23      11102.42       154.59 o
  -4   2   5       4189.47       3992.71        66.86 o
  -2   2   5      15352.27      14554.39       264.31 o
   0   2   5       6197.03       5556.92        93.50 o
   2   2   5       1202.04       1317.31        24.56 o
   4   2   5       4599.81       4366.99        67.52 o
   6   2   5       2080.39       2011.22        36.66 o
   8   2   5       1602.78       1625.59        33.87 o
  10   2   5       1752.67       1723.19        39.61 o
  12   2   5       1553.57       1633.31        49.47 o
 -19   3   5        532.87        593.65        43.27 o
 -17   3   5      21111.58      20674.72       446.56 o
 -15   3   5        192.15        202.70        20.36 o
 -13   3   5      12901.14      12965.41       199.40 o
 -11   3   5      27138.86      28206.32       425.56 o
  -9   3   5      20706.91      21453.21       351.23 o
  -7   3   5       8530.42       8779.74       121.44 o
  -5   3   5      25482.83      25909.78       419.54 o
  -3   3   5      72932.75      71497.37      1156.96 o
  -1   3   5      19529.25      19855.57       323.46 o
   1   3   5      26832.19      27000.67       422.62 o
   3   3   5       2393.51       2289.03        36.52 o
   5   3   5      18759.84      18553.35       272.02 o
   7   3   5      18694.82      18437.15       281.49 o
   9   3   5       6479.44       6227.80       126.90 o
  11   3   5       5589.10       5895.39       127.37 o
  13   3   5          4.22         12.92        28.11 o
 -18   4   5       3604.72       3511.95        87.05 o
 -16   4   5       5450.88       5170.41       106.61 o
 -14   4   5        563.43        579.03        18.67 o
 -12   4   5      13212.24      13003.87       200.07 o
 -10   4   5        403.23        424.07        13.54 o
  -8   4   5       8359.62       8295.92       126.96 o
  -6   4   5        922.38        799.85        14.85 o
  -4   4   5      64627.44      65956.40       988.70 o
  -2   4   5      86056.34      88483.21      1648.76 o
   0   4   5       1390.50       1262.44        25.83 o
   2   4   5       7839.42       7722.31       115.28 o
   4   4   5        288.85        299.76        11.70 o
   6   4   5      16483.03      16274.46       257.88 o
   8   4   5          3.31         36.10        10.42 o
  10   4   5       6150.74       6196.71       118.78 o
  12   4   5       1982.37       1988.15        70.21 o
 -17   5   5      14118.72      14066.41       288.06 o
 -15   5   5       5671.53       5384.63       112.12 o
 -13   5   5       6932.46       6968.59       125.82 o
 -11   5   5      28675.59      29314.79       499.00 o
  -9   5   5      15893.75      16208.70       255.11 o
  -7   5   5       2992.27       2986.32        50.82 o
  -5   5   5       1846.27       1918.62        44.83 o
  -3   5   5      53805.26      56686.84       879.29 o
  -1   5   5       2565.15       2489.88        48.28 o
   1   5   5      15174.08      15184.42       238.32 o
   3   5   5       5135.17       5081.04        75.65 o
   5   5   5      22690.86      22623.70       355.26 o
   7   5   5      25700.34      25826.17       462.80 o
   9   5   5       3685.57       3634.99        73.80 o
  11   5   5       1076.67       1091.39        40.32 o
 -18   6   5       7504.41       7600.11       226.06 o
 -16   6   5      18008.08      16931.93       375.49 o
 -14   6   5       1580.63       1458.42        42.85 o
 -12   6   5       8521.41       8572.81       158.48 o
 -10   6   5       2583.99       2622.08        53.05 o
  -8   6   5      10287.38       9858.01       164.04 o
  -6   6   5       9788.67       9792.71       155.25 o
  -4   6   5      79139.44      81452.19      1438.93 o
  -2   6   5      35070.63      36379.79       645.77 o
   0   6   5       2937.61       3085.30        48.38 o
   2   6   5      28696.04      28372.53       412.40 o
   4   6   5        247.17        304.08        13.04 o
   6   6   5       9493.64       9509.06       166.47 o
   8   6   5        432.24        430.44        31.77 o
  10   6   5      27259.88      27635.80       552.76 o
  12   6   5       2004.83       2134.82        85.59 o
 -17   7   5       1088.90       1074.97        39.88 o
 -15   7   5        119.26        175.59        13.89 o
 -13   7   5      12478.11      12236.74       205.35 o
 -11   7   5        984.90        979.72        26.14 o
  -9   7   5       2285.05       2172.68        44.28 o
  -7   7   5      10683.86      10618.96       168.75 o
  -5   7   5       1006.40        896.55        20.19 o
  -3   7   5       1726.92       1892.03        49.42 o
  -1   7   5       1286.73       1383.03        27.28 o
   1   7   5      18235.85      18324.11       296.22 o
   3   7   5       1213.77       1179.28        25.07 o
   5   7   5       5713.23       5600.35       105.70 o
   7   7   5       4579.84       4460.94        97.68 o
   9   7   5         81.79        102.43        14.10 o
  11   7   5       2739.52       2580.79        76.27 o
 -16   8   5      30998.94      30741.17       713.23 o
 -14   8   5        274.42        331.46        18.94 o
 -12   8   5      12122.64      11706.43       227.45 o
 -10   8   5       8883.62       8449.80       157.50 o
  -8   8   5      36493.19      36471.00       592.70 o
  -6   8   5      19564.10      19699.47       336.90 o
  -4   8   5      23660.92      23448.59       418.49 o
  -2   8   5       6116.73       5979.04       101.02 o
   0   8   5      14602.12      14444.74       248.24 o
   2   8   5      66572.61      70336.38      1138.22 o
   4   8   5         20.74         33.17         8.31 o
   6   8   5       2635.38       2608.61        74.40 o
   8   8   5         26.15         41.28        15.35 o
  10   8   5      33278.92      34676.81       859.34 o
 -17   9   5       1223.12       1212.45        69.22 o
 -15   9   5       1086.00       1016.44        35.64 o
 -13   9   5       9977.70       9814.90       205.53 o
 -11   9   5        184.14        143.58        13.36 o
  -9   9   5       3281.03       3176.60        69.09 o
  -7   9   5      10763.54      10825.96       196.76 o
  -5   9   5         18.78         32.28         8.35 o
  -3   9   5       2402.03       2329.28        56.11 o
  -1   9   5       6703.72       6521.26       120.84 o
   1   9   5        336.63        377.55        15.65 o
   3   9   5       1100.27       1053.02        25.97 o
   5   9   5         65.67         83.24        10.64 o
   7   9   5       1775.69       1672.09        42.00 o
   9   9   5       2180.99       2307.92       103.26 o
  11   9   5       1006.55        951.07        41.93 o
 -16  10   5       5130.88       4900.21       136.29 o
 -14  10   5       2883.40       2940.19        73.78 o
 -12  10   5      22926.40      23238.79       442.36 o
 -10  10   5         10.13         29.47        10.47 o
  -8  10   5      40816.25      41750.61       744.56 o
  -6  10   5       4845.97       4775.41        90.83 o
  -4  10   5      22394.01      22148.87       444.12 o
  -2  10   5      13093.19      13055.08       249.55 o
   0  10   5      17587.04      17822.62       358.74 o
   2  10   5      28694.51      30046.12       537.94 o
   4  10   5        222.27        271.18        14.53 o
   6  10   5      27247.27      27063.78       484.79 o
   8  10   5        751.85        785.49        29.89 o
  10  10   5      10635.66      10857.10       396.23 o
 -15  11   5        292.40        282.87        21.31 o
 -13  11   5        298.74        348.94        30.02 o
 -11  11   5        250.07        282.07        17.16 o
  -9  11   5         45.07         56.10        11.85 o
  -7  11   5        356.34        378.96        20.11 o
  -5  11   5       3814.74       3670.76        76.73 o
  -3  11   5       3977.15       3907.80       107.00 o
  -1  11   5       3018.49       3077.12        74.70 o
   1  11   5        184.27        234.89        22.28 o
   3  11   5         59.37         85.79        11.21 o
   5  11   5        183.43        182.15        18.00 o
   7  11   5        136.89        180.90        16.05 o
   9  11   5       1952.99       2036.18        72.62 o
 -14  12   5       8640.71       8503.33       188.93 o
 -12  12   5      26182.37      27175.91       546.73 o
 -10  12   5       6343.22       6338.20       125.59 o
  -8  12   5      21336.33      21564.12       389.46 o
  -6  12   5        724.26        715.61        23.90 o
  -4  12   5       5650.78       5598.01       107.85 o
  -2  12   5      24976.24      25087.48       539.48 o
   0  12   5       9455.30       9911.81       219.99 o
   2  12   5       2260.34       2274.62        82.82 o
   4  12   5       1917.13       1933.35        49.52 o
   6  12   5      43772.50      44341.71       789.40 o
   8  12   5       1653.86       1693.61        60.06 o
 -13  13   5       9052.43       8805.45       221.89 o
 -11  13   5        567.47        626.59        27.31 o
  -9  13   5         93.13        110.42        13.16 o
  -7  13   5       4697.94       4564.73       117.88 o
  -5  13   5       6389.70       6076.41       131.20 o
  -3  13   5       9786.45       9702.42       201.77 o
  -1  13   5        653.52        753.47        46.72 o
   1  13   5       1676.52       1746.91        58.65 o
   3  13   5        479.27        540.63        26.00 o
   5  13   5       3511.64       3646.13        79.19 o
   7  13   5       1176.09       1250.40        63.24 o
 -12  14   5      11581.45      11405.47       268.80 o
 -10  14   5        613.98        654.96        28.81 o
  -8  14   5       9626.06       9703.99       201.51 o
  -6  14   5       1949.34       1983.56        45.69 o
  -4  14   5       3703.93       3741.13        86.17 o
  -2  14   5       1425.47       1471.39        52.72 o
   0  14   5       5081.39       5111.63       119.91 o
   2  14   5       5049.82       5156.21       115.28 o
   4  14   5       1266.86       1345.90        43.60 o
   6  14   5      13094.70      13303.49       490.60 o
 -11  15   5        999.55        954.44        44.92 o
  -9  15   5       3706.94       3686.20        97.60 o
  -7  15   5      12099.29      12311.42       315.25 o
  -5  15   5         54.52         91.47        15.01 o
  -3  15   5       6510.08       6614.04       150.62 o
  -1  15   5        475.32        470.87        27.07 o
   1  15   5      10781.99      11243.05       392.52 o
   3  15   5       6163.42       6270.05       155.24 o
   5  15   5       5739.73       6221.78       166.52 o
  -8  16   5       1726.46       1552.67        45.90 o
  -6  16   5       8483.65       8354.06       217.29 o
  -4  16   5       3549.63       3459.03        85.01 o
  -2  16   5       1113.94       1065.14        38.87 o
   0  16   5        348.45        411.41        27.49 o
   2  16   5      15034.32      15494.85       398.72 o
  -7  17   5      10528.76       9983.62       333.02 o
  -5  17   5        373.78        476.27        34.16 o
  -3  17   5       1288.63       1401.85        62.18 o
  -1  17   5        458.27        447.93        30.20 o
   1  17   5      15787.94      16126.98       528.64 o
 -18   0   6      32389.18      33007.87       933.68 o
 -16   0   6       5560.96       5657.67       153.64 o
 -14   0   6      51040.45      53964.46      1522.33 o
 -12   0   6        334.18        330.81        19.20 o
 -10   0   6      17169.50      17885.94       388.13 o
  -8   0   6      45493.37      44427.08       881.86 o
  -6   0   6      25093.11      25968.12       443.41 o
  -4   0   6       4341.86       4131.36       100.49 o
  -2   0   6      20034.35      18532.26       427.05 o
   0   0   6     190811.97     176474.23      9874.89 o
   2   0   6      18506.59      17717.02       354.94 o
   4   0   6       9988.88       9811.88       254.73 o
   6   0   6        622.01        596.72        30.66 o
   8   0   6      14687.64      14835.57       382.84 o
  10   0   6      14684.15      15274.57       392.94 o
  12   0   6       3394.12       3982.61       189.56 o
 -19   1   6       4055.99       4113.55        97.51 o
 -17   1   6         13.33         54.52        11.49 o
 -15   1   6       1193.66       1196.41        31.50 o
 -13   1   6        245.96        299.52        11.83 o
 -11   1   6        434.32        479.69        13.40 o
  -9   1   6         97.99        130.20         7.09 o
  -7   1   6        282.97        245.03         8.61 o
  -5   1   6         34.40         32.76         6.59 o
  -3   1   6       6252.31       6296.13       105.09 o
  -1   1   6      18955.51      18698.06       318.01 o
   1   1   6        611.04        612.07        15.84 o
   3   1   6       2536.36       2487.24        46.21 o
   5   1   6       6855.83       6764.04       115.93 o
   7   1   6       1581.02       1518.17        33.97 o
   9   1   6         75.32        150.92        17.03 o
  11   1   6        361.30        389.25        23.01 o
 -18   2   6      20431.56      20087.36       382.64 o
 -16   2   6        559.18        534.68        23.58 o
 -14   2   6      33663.16      35343.30       533.18 o
 -12   2   6       5019.94       4909.20        78.96 o
 -10   2   6      18181.00      18745.51       276.05 o
  -8   2   6      12844.54      13381.64       189.92 o
  -6   2   6      38724.82      40229.83       582.28 o
  -4   2   6      40736.58      40999.51       636.39 o
  -2   2   6      17164.55      17154.58       325.71 o
   0   2   6      76105.09      75776.76      1224.40 o
   2   2   6      12485.45      12149.65       245.46 o
   4   2   6      36660.89      36981.26       556.79 o
   6   2   6       8513.15       8342.64       148.19 o
   8   2   6      11305.32      11151.23       385.20 o
  10   2   6       7073.49       7248.52       153.23 o
  12   2   6       7004.95       7520.24       257.14 o
 -19   3   6      11840.33      12098.29       285.24 o
 -17   3   6        128.61        148.86        16.26 o
 -15   3   6       5381.14       5187.61       116.55 o
 -13   3   6      11349.49      11738.64       195.51 o
 -11   3   6       2170.80       2276.78        41.52 o
  -9   3   6       2753.31       2842.94        45.02 o
  -7   3   6      10795.40      10759.77       153.58 o
  -5   3   6       7666.02       7516.79       115.66 o
  -3   3   6      11589.86      11137.45       176.00 o
  -1   3   6      34327.07      35487.03       575.57 o
   1   3   6       3719.77       3573.47        62.18 o
   3   3   6       1226.26       1242.64        24.79 o
   5   3   6      25232.30      25456.17       400.16 o
   7   3   6        582.24        617.12        22.73 o
   9   3   6         69.06         94.41        14.91 o
  11   3   6        238.88        252.25        21.81 o
 -18   4   6      12171.32      12246.33       269.54 o
 -16   4   6       7770.40       7436.39       168.28 o
 -14   4   6      18839.35      19058.16       344.19 o
 -12   4   6      13617.57      13631.22       225.56 o
 -10   4   6      14354.52      14502.64       273.02 o
  -8   4   6        375.93        464.20        13.25 o
  -6   4   6      20208.46      20495.00       333.94 o
  -4   4   6      91324.16      93698.08      1582.27 o
  -2   4   6       8547.42       9003.65       148.32 o
   0   4   6      12412.20      12294.75       210.63 o
   2   4   6        479.88        452.40        14.85 o
   4   4   6      29484.80      29179.88       439.32 o
   6   4   6      17978.24      17992.31       310.14 o
   8   4   6       4428.85       4467.66        84.48 o
  10   4   6       1517.17       1492.92        44.59 o
  12   4   6       3591.57       3491.28       128.34 o
 -17   5   6       4650.56       4467.13       100.20 o
 -15   5   6       9341.26       9564.40       213.55 o
 -13   5   6      36279.28      36910.53       695.41 o
 -11   5   6        366.05        405.82        15.78 o
  -9   5   6       4962.09       4929.32        81.23 o
  -7   5   6       4705.55       4647.20        78.73 o
  -5   5   6      42022.86      42105.27       609.50 o
  -3   5   6       3967.14       3822.61        62.74 o
  -1   5   6      18941.46      18832.20       308.07 o
   1   5   6      27632.93      27399.50       464.84 o
   3   5   6      12011.54      11672.71       186.03 o
   5   5   6       6520.27       6376.34       109.42 o
   7   5   6       3811.10       3769.04        75.96 o
   9   5   6       2234.98       2377.99        63.00 o
  11   5   6        876.86        951.01        41.63 o
 -18   6   6       4479.73       4484.27       107.66 o
 -16   6   6        698.46        731.84        27.34 o
 -14   6   6       3858.25       3543.40        79.88 o
 -12   6   6       4464.05       4500.52        98.51 o
 -10   6   6      21160.35      21481.48       404.98 o
  -8   6   6       9116.49       9233.64       167.69 o
  -6   6   6       4709.19       4713.06        79.88 o
  -4   6   6      18516.76      18317.20       298.67 o
  -2   6   6       1243.45       1210.23        27.18 o
   0   6   6       4924.53       4885.13       108.61 o
   2   6   6       1339.02       1378.31        27.80 o
   4   6   6       5316.01       5248.81        98.56 o
   6   6   6       3668.92       3533.08        79.60 o
   8   6   6       5284.35       5084.17       108.57 o
  10   6   6       2331.10       2279.96        64.08 o
 -17   7   6       6815.09       6620.55       151.77 o
 -15   7   6       4331.35       4259.31       102.03 o
 -13   7   6      18937.79      18570.07       354.87 o
 -11   7   6       8758.25       8556.71       174.61 o
  -9   7   6      23129.98      22927.06       390.77 o
  -7   7   6        220.37        223.05        10.33 o
  -5   7   6      38584.73      38855.21       657.99 o
  -3   7   6       1413.29       1363.15        29.17 o
  -1   7   6      32136.32      33238.30       539.54 o
   1   7   6      77487.18      79325.14      1232.46 o
   3   7   6      13037.11      13101.87       209.17 o
   5   7   6       3152.76       3061.13        65.58 o
   7   7   6         22.01         48.26        14.76 o
   9   7   6      22782.13      23497.85       503.62 o
  11   7   6        467.67        483.76        37.48 o
 -16   8   6         46.19         66.74        14.84 o
 -14   8   6       1185.73       1203.99        33.81 o
 -12   8   6       3717.58       3588.33        73.68 o
 -10   8   6      11181.69      10799.92       209.77 o
  -8   8   6       3680.10       3560.61        69.22 o
  -6   8   6         46.83         63.80         8.87 o
  -4   8   6        342.92        378.55        15.13 o
  -2   8   6       1112.66       1141.60        29.11 o
   0   8   6       1622.95       1690.69        46.00 o
   2   8   6        139.35        143.75        10.28 o
   4   8   6       8820.64       8901.54       149.91 o
   6   8   6        490.43        531.84        22.72 o
   8   8   6       1813.19       1803.82        50.28 o
  10   8   6       7582.09       7844.25       232.10 o
 -17   9   6       8088.46       7824.15       189.60 o
 -15   9   6       6360.76       6271.86       135.21 o
 -13   9   6       6588.12       6625.46       134.68 o
 -11   9   6       6273.19       6223.24       126.61 o
  -9   9   6      44156.30      45733.51       814.54 o
  -7   9   6        968.12        975.43        24.94 o
  -5   9   6      15461.15      15644.50       336.80 o
  -3   9   6       1381.81       1468.84        36.21 o
  -1   9   6      38775.39      40851.30       727.15 o
   1   9   6      29163.42      29925.92       534.97 o
   3   9   6       1263.36       1248.79        31.02 o
   5   9   6      12036.45      12308.79       224.56 o
   7   9   6       2492.39       2610.26        61.23 o
   9   9   6      22297.08      22233.45       844.50 o
 -16  10   6        917.47        902.55        39.74 o
 -14  10   6        157.36        165.17        17.92 o
 -12  10   6       7318.90       7261.99       138.32 o
 -10  10   6         10.36         56.93        11.07 o
  -8  10   6       1834.91       1810.06        40.93 o
  -6  10   6         19.83         72.08        19.11 o
  -4  10   6       1483.94       1372.08        36.79 o
  -2  10   6       7802.49       7435.64       154.64 o
   0  10   6        245.79        264.94        33.44 o
   2  10   6       2129.53       2171.62        50.40 o
   4  10   6        867.68        879.19        26.36 o
   6  10   6        758.70        778.52        30.05 o
   8  10   6          1.94         17.97        14.51 o
 -15  11   6      13339.63      13062.28       308.81 o
 -13  11   6       9869.50      10130.78       210.19 o
 -11  11   6       1624.94       1572.12        39.46 o
  -9  11   6      24046.35      24423.83       474.94 o
  -7  11   6        425.47        438.51        19.27 o
  -5  11   6      22987.32      22047.53       418.54 o
  -3  11   6      19610.43      20375.96       410.15 o
  -1  11   6      16784.30      16885.15       342.80 o
   1  11   6         95.61        104.98        14.34 o
   3  11   6       4373.34       4442.33        87.59 o
   5  11   6      33750.94      35099.62       700.54 o
   7  11   6        702.80        741.12        32.54 o
 -14  12   6       5643.34       5584.97       127.20 o
 -12  12   6        450.09        479.13        22.73 o
 -10  12   6         35.33         62.80        11.96 o
  -8  12   6        291.79        327.89        15.91 o
  -6  12   6       2026.54       2005.58        58.44 o
  -4  12   6       4751.40       4676.66       116.59 o
  -2  12   6        228.96        253.86        19.40 o
   0  12   6       4533.73       4694.73       110.59 o
   2  12   6       1070.57       1120.23        30.87 o
   4  12   6       6833.68       6956.06       146.42 o
   6  12   6       1164.22       1112.77        41.08 o
 -13  13   6       7167.50       6821.48       143.22 o
 -11  13   6       4097.06       4006.16        80.74 o
  -9  13   6      11347.43      11581.75       213.11 o
  -7  13   6        196.72        231.93        14.75 o
  -5  13   6      23281.74      22909.42       434.51 o
  -3  13   6       7537.41       7800.73       189.08 o
  -1  13   6       2024.66       2025.57        61.51 o
   1  13   6        320.98        408.44        21.31 o
   3  13   6       9644.85       9635.07       199.51 o
   5  13   6      25594.11      26930.16       620.91 o
 -12  14   6        158.98        145.28        17.50 o
 -10  14   6        386.46        464.25        32.80 o
  -8  14   6       9406.78       9539.46       188.91 o
  -6  14   6       8350.60       8390.09       158.65 o
  -4  14   6        868.56       1010.59        32.92 o
  -2  14   6        907.46        878.77        37.42 o
   0  14   6       8166.20       8242.36       185.78 o
   2  14   6         75.20        135.56        18.41 o
   4  14   6       5491.38       6062.48       162.91 o
 -11  15   6       4018.31       3881.13       107.46 o
  -9  15   6       8229.56       8474.38       203.34 o
  -7  15   6       1890.93       1891.65        46.08 o
  -5  15   6       5840.80       5959.22       137.57 o
  -3  15   6        291.07        310.05        19.18 o
  -1  15   6        567.98        585.87        29.17 o
   1  15   6       3387.95       3409.74        84.74 o
   3  15   6       4942.55       5110.97       161.16 o
  -8  16   6      11309.17      11226.46       473.92 o
  -6  16   6       1030.60        995.69        41.81 o
  -4  16   6       4019.55       4154.51        92.00 o
  -2  16   6       2415.63       2413.86        73.31 o
   0  16   6      12038.18      12292.93       349.54 o
   2  16   6         86.59        199.83        50.56 o
  -5  17   6       2470.51       2479.56       185.38 o
  -3  17   6        318.88        365.30        23.64 o
 -19   1   7       3667.45       3428.73       119.21 o
 -17   1   7       3594.68       3619.19        72.94 o
 -15   1   7      36034.67      37213.34       794.68 o
 -13   1   7       5631.42       5747.33        89.95 o
 -11   1   7      43754.33      45757.16       623.28 o
  -9   1   7      41082.69      41642.01       624.12 o
  -7   1   7      22616.95      23220.30       317.76 o
  -5   1   7        179.41        238.25        11.14 o
  -3   1   7      51354.30      53693.00       907.38 o
  -1   1   7      71835.46      72906.50      1179.69 o
   1   1   7       5292.73       5126.50        84.68 o
   3   1   7      35127.62      35299.30       574.64 o
   5   1   7       2396.67       2379.41        51.80 o
   7   1   7      23777.88      23923.37       430.98 o
   9   1   7      13822.97      14246.74       292.78 o
  11   1   7       5241.65       5458.27       164.60 o
 -18   2   7       1910.37       1875.38        50.29 o
 -16   2   7       1105.36       1192.76        33.60 o
 -14   2   7      11634.03      11275.43       176.14 o
 -12   2   7       2622.15       2491.39        45.49 o
 -10   2   7       9091.58       8933.48       133.72 o
  -8   2   7        113.63        135.86         9.78 o
  -6   2   7       1612.39       1701.42        27.75 o
  -4   2   7         58.38         83.37         6.63 o
  -2   2   7      13823.68      12975.95       212.95 o
   0   2   7        157.42        181.56        13.66 o
   2   2   7       5406.45       5230.19        90.27 o
   4   2   7       6097.02       5945.55       107.46 o
   6   2   7        453.59        480.23        21.80 o
   8   2   7        516.37        598.07        28.38 o
  10   2   7       1821.62       1813.95        56.21 o
 -19   3   7       4320.29       4399.10       103.46 o
 -17   3   7      12337.76      12469.73       273.84 o
 -15   3   7      33986.83      33797.82       529.71 o
 -13   3   7        995.54       1076.99        29.13 o
 -11   3   7      32124.29      33779.49       548.79 o
  -9   3   7       1178.16       1108.52        22.14 o
  -7   3   7      20326.14      20608.56       311.28 o
  -5   3   7      34525.12      34031.66       493.84 o
  -3   3   7      11903.87      11308.31       178.38 o
  -1   3   7      24627.89      24940.61       434.00 o
   1   3   7      14989.79      14774.00       265.45 o
   3   3   7      45146.17      45130.82       800.93 o
   5   3   7       7965.04       7701.56       137.32 o
   7   3   7       6706.40       6647.52       141.27 o
   9   3   7        951.52        975.43        36.15 o
  11   3   7       5509.20       5572.15       173.46 o
 -18   4   7       4662.60       4636.85       102.79 o
 -16   4   7      18970.11      18695.69       420.85 o
 -14   4   7      10384.37      10414.41       183.23 o
 -12   4   7       2870.66       2882.96        56.46 o
 -10   4   7       7214.89       7266.62       127.82 o
  -8   4   7       2047.86       2016.83        37.84 o
  -6   4   7       9284.39       9071.31       157.80 o
  -4   4   7         32.21         39.30         5.51 o
  -2   4   7      16694.50      16742.01       245.45 o
   0   4   7       1189.75       1169.23        25.97 o
   2   4   7      22823.87      22521.98       367.82 o
   4   4   7      39684.23      39920.32       677.40 o
   6   4   7        204.56        215.39        17.06 o
   8   4   7        528.70        547.00        25.96 o
  10   4   7          2.10         44.99        24.45 o
 -17   5   7       9096.23       8552.80       219.95 o
 -15   5   7       6398.01       6429.45       123.67 o
 -13   5   7       2009.44       1963.91        45.12 o
 -11   5   7      31362.67      32537.39       580.33 o
  -9   5   7      11651.90      11747.64       223.62 o
  -7   5   7       6579.11       6356.41       111.41 o
  -5   5   7      33569.88      34401.45       536.38 o
  -3   5   7       7067.71       6854.61       105.92 o
  -1   5   7       4919.23       4826.43        80.03 o
   1   5   7        610.95        616.35        24.29 o
   3   5   7      39166.28      38667.04       656.67 o
   5   5   7        233.43        247.01        15.24 o
   7   5   7       7703.98       7612.81       150.04 o
   9   5   7        419.90        479.54        28.46 o
 -18   6   7          3.91         32.85        17.42 o
 -16   6   7      31689.57      32220.43       591.07 o
 -14   6   7       3660.97       3714.45        75.71 o
 -12   6   7       4682.70       4766.39        97.09 o
 -10   6   7      32026.75      32333.28       549.55 o
  -8   6   7       1135.51       1118.29        28.26 o
  -6   6   7      15482.48      15564.77       259.04 o
  -4   6   7       3883.33       3797.17        65.28 o
  -2   6   7      13291.25      13584.70       214.59 o
   0   6   7      10564.82      10598.11       169.85 o
   2   6   7      32206.80      31904.97       499.04 o
   4   6   7      24375.07      24268.70       459.53 o
   6   6   7        351.70        379.82        20.46 o
   8   6   7      13170.83      13242.24       384.61 o
  10   6   7       1179.95       1132.80        51.06 o
 -17   7   7         14.88         49.40        18.89 o
 -15   7   7        622.75        658.66        25.70 o
 -13   7   7       2045.55       1906.51        47.71 o
 -11   7   7       2564.93       2595.68        54.24 o
  -9   7   7        355.08        353.22        14.32 o
  -7   7   7      11950.13      12011.07       242.26 o
  -5   7   7       5502.81       5437.54       112.34 o
  -3   7   7       2999.31       3133.23        89.23 o
  -1   7   7       5744.76       5777.03        98.35 o
   1   7   7        299.86        324.54        16.19 o
   3   7   7        714.83        708.48        23.17 o
   5   7   7        990.41        962.90        33.95 o
   7   7   7       7525.79       7436.58       233.04 o
   9   7   7       2134.21       2131.14        90.07 o
 -16   8   7      17566.09      17346.08       351.54 o
 -14   8   7        516.47        528.39        21.41 o
 -12   8   7      16456.18      16614.46       318.78 o
 -10   8   7      42685.10      44529.33       756.37 o
  -8   8   7        841.55        845.26        24.26 o
  -6   8   7      20962.38      21176.78       423.24 o
  -4   8   7       7724.24       7420.29       143.17 o
  -2   8   7      39302.59      40282.67       716.41 o
   0   8   7      22588.05      23490.78       369.58 o
   2   8   7      17419.99      17530.58       301.31 o
   4   8   7       2303.08       2335.11        57.78 o
   6   8   7       3049.58       3230.36        84.73 o
   8   8   7      31019.41      32706.28       824.21 o
 -17   9   7       4129.58       3924.46       101.93 o
 -15   9   7         33.35         47.83        14.62 o
 -13   9   7       1287.98       1233.45        35.86 o
 -11   9   7       1322.36       1335.92        43.01 o
  -9   9   7       6103.43       5991.69       118.88 o
  -7   9   7      25094.60      25384.39       542.12 o
  -5   9   7        142.48        145.40        10.34 o
  -3   9   7       2424.74       2263.84        56.97 o
  -1   9   7       2270.14       2329.04        46.91 o
   1   9   7         24.92         55.60        10.58 o
   3   9   7       2543.11       2625.44        59.62 o
   5   9   7       1519.02       1542.36        41.36 o
   7   9   7        994.19        988.18        38.84 o
 -16  10   7       4965.22       4821.71       112.49 o
 -14  10   7       6102.82       6293.18       128.16 o
 -12  10   7      19099.34      19318.35       368.27 o
 -10  10   7      13363.64      13579.74       319.89 o
  -8  10   7       6827.76       6891.41       135.63 o
  -6  10   7      21582.50      21805.53       467.61 o
  -4  10   7         20.46         40.22        11.28 o
  -2  10   7      29766.63      30112.03       513.00 o
   0  10   7       3912.27       3995.65        78.78 o
   2  10   7      11594.43      11854.45       228.33 o
   4  10   7      10334.73      10545.72       203.62 o
   6  10   7      11037.14      11306.79       265.98 o
   8  10   7      10458.00      10676.50       273.46 o
 -15  11   7       4700.82       4529.67       114.14 o
 -13  11   7        322.40        329.99        18.14 o
 -11  11   7       1589.63       1688.82        50.34 o
  -9  11   7        965.14        961.98        30.77 o
  -7  11   7         46.09         82.80        11.79 o
  -5  11   7         96.19        124.64        12.57 o
  -3  11   7        378.29        452.00        21.61 o
  -1  11   7        593.67        605.15        26.62 o
   1  11   7        639.73        657.67        25.22 o
   3  11   7       3367.13       3473.83        78.32 o
   5  11   7       2529.81       2605.71        69.93 o
   7  11   7          4.63         26.48        17.03 o
 -14  12   7       7860.89       7607.73       169.93 o
 -12  12   7       4669.63       4664.20        96.20 o
 -10  12   7       2749.55       2866.97        64.31 o
  -8  12   7      12671.74      12669.94       244.19 o
  -6  12   7      32891.78      33684.32       600.53 o
  -4  12   7      10407.75      10091.92       195.68 o
  -2  12   7      15279.48      15635.33       340.16 o
   0  12   7        350.12        372.25        19.00 o
   2  12   7       5526.11       5713.13       115.91 o
   4  12   7      13077.70      13302.43       310.90 o
   6  12   7       3682.44       3846.42       105.65 o
 -13  13   7        197.55        185.58        18.56 o
 -11  13   7        444.55        396.37        20.59 o
  -9  13   7       4056.53       4099.53        81.03 o
  -7  13   7      11120.19      11160.41       347.25 o
  -5  13   7       1595.06       1651.01        49.07 o
  -3  13   7        679.48        780.41        31.42 o
  -1  13   7       3079.10       3240.64       130.10 o
   1  13   7       4347.85       4406.57        91.46 o
   3  13   7       4216.37       4400.22       101.52 o
   5  13   7       1643.86       1582.00        47.35 o
 -12  14   7       2473.32       2394.76        66.80 o
 -10  14   7       3218.95       3123.09        68.95 o
  -8  14   7       4817.74       4666.75        91.22 o
  -6  14   7      19053.63      19499.31       393.64 o
  -4  14   7        972.30       1047.54        37.03 o
  -2  14   7       6751.97       6782.82       145.13 o
   0  14   7       1051.21       1094.31        36.27 o
   2  14   7       2375.03       2445.34        73.82 o
   4  14   7       1285.82       1339.07        76.38 o
  -9  15   7       1366.83       1365.37        47.63 o
  -7  15   7       6987.10       6643.51       149.52 o
  -5  15   7       1312.78       1334.60        45.95 o
  -3  15   7       2753.85       2761.66        81.94 o
  -1  15   7       9248.89       9495.21       204.46 o
   1  15   7         43.94         70.77        35.17 o
  -6  16   7       4335.72       4244.50       100.11 o
  -4  16   7        716.15        698.50        28.59 o
  -2  16   7       1803.54       1753.60        45.34 o
 -18   0   8       4513.28       4606.71       126.71 o
 -16   0   8       5945.22       5710.20       155.70 o
 -14   0   8      51413.03      53766.46      1328.98 o
 -12   0   8      55356.20      58776.05      1246.81 o
 -10   0   8      16780.25      16493.28       411.96 o
  -8   0   8      50026.29      52692.54      1116.96 o
  -6   0   8         24.05         48.74         9.18 o
  -4   0   8      11794.47      11793.02       346.50 o
  -2   0   8      63688.00      66771.10      1872.55 o
   0   0   8      26821.87      26875.16       620.10 o
   2   0   8       8839.11       8523.95       223.51 o
   4   0   8       6220.77       5980.17       209.85 o
   6   0   8      65290.07      67027.31      2268.60 o
   8   0   8      12493.90      12594.94       364.43 o
  10   0   8       3006.86       3285.15       150.60 o
 -19   1   8        843.95        849.00        38.56 o
 -17   1   8          2.30         23.00        10.81 o
 -15   1   8        155.21        162.26        11.86 o
 -13   1   8       2109.34       2299.69        40.89 o
 -11   1   8        481.52        491.40        15.07 o
  -9   1   8        600.86        628.44        15.95 o
  -7   1   8         22.17         35.14         6.44 o
  -5   1   8          7.90         17.22         5.89 o
  -3   1   8        383.10        423.55        15.48 o
  -1   1   8       2707.04       2742.01        49.67 o
   1   1   8       1384.55       1346.07        30.87 o
   3   1   8       5334.58       5027.02       102.53 o
   5   1   8       7585.75       7226.41       163.39 o
   7   1   8        248.49        238.99        18.96 o
   9   1   8        361.35        403.05        25.68 o
 -18   2   8       7201.50       7332.41       171.56 o
 -16   2   8       7096.99       7362.55       158.27 o
 -14   2   8      14319.85      15045.07       240.28 o
 -12   2   8      48392.49      51283.82       834.61 o
 -10   2   8        347.88        396.73        15.24 o
  -8   2   8      37560.52      39150.85       609.98 o
  -6   2   8       4364.48       3989.93        75.59 o
  -4   2   8      11481.51      11211.59       201.98 o
  -2   2   8      11925.75      11412.00       188.17 o
   0   2   8      23362.93      22487.42       382.68 o
   2   2   8      28804.12      27741.92       511.41 o
   4   2   8       4740.58       4673.69       102.65 o
   6   2   8      29655.66      29352.30       588.41 o
   8   2   8       3688.71       3804.86        92.37 o
 -19   3   8       2906.30       2952.38        74.50 o
 -17   3   8       2261.62       2190.73        56.68 o
 -15   3   8        311.69        363.30        17.42 o
 -13   3   8      18496.34      19365.46       369.24 o
 -11   3   8       2011.18       1986.57        39.31 o
  -9   3   8       4945.32       5005.87        94.03 o
  -7   3   8      12602.27      12203.83       186.48 o
  -5   3   8       1816.25       1857.01        34.20 o
  -3   3   8       1061.70       1068.58        23.04 o
  -1   3   8       4860.41       4660.86        84.05 o
   1   3   8       6436.69       6260.04       114.22 o
   3   3   8      12707.21      12305.44       223.74 o
   5   3   8      14786.24      14293.59       313.49 o
   7   3   8       1749.12       1785.44        51.81 o
   9   3   8        106.79        142.46        22.25 o
 -18   4   8      13587.09      13607.53       297.65 o
 -16   4   8       5216.50       5153.66       103.10 o
 -14   4   8        153.30        172.67        14.24 o
 -12   4   8      21327.73      21580.46       387.92 o
 -10   4   8       5416.78       5188.11        93.26 o
  -8   4   8      34297.38      35591.05       577.77 o
  -6   4   8      19835.90      19278.97       315.35 o
  -4   4   8      22189.91      22344.29       337.05 o
  -2   4   8        565.26        641.06        18.60 o
   0   4   8       8725.78       8446.46       148.20 o
   2   4   8      39682.96      39339.69       668.42 o
   4   4   8        332.41        340.90        19.84 o
   6   4   8       6125.06       5967.69       136.31 o
   8   4   8          2.80         41.96        17.27 o
 -17   5   8      11881.58      11710.09       260.91 o
 -15   5   8         64.27        109.94        11.52 o
 -13   5   8      18489.77      18237.08       314.04 o
 -11   5   8       7598.77       7505.10       133.72 o
  -9   5   8       5748.33       5579.91       103.59 o
  -7   5   8      54614.80      58561.19      1036.56 o
  -5   5   8         75.19         96.82         6.98 o
  -3   5   8       4031.87       4089.38        65.64 o
  -1   5   8       3256.86       3147.07        58.74 o
   1   5   8      41837.44      42102.74       683.70 o
   3   5   8       2159.37       2114.00        43.19 o
   5   5   8       3659.50       3813.45        90.92 o
   7   5   8      13763.80      14230.84       366.05 o
   9   5   8       2408.16       2521.77        76.21 o
 -18   6   8       4307.20       4302.43       113.22 o
 -16   6   8       5208.02       5057.12       109.76 o
 -14   6   8         11.85         37.61        10.45 o
 -12   6   8       7063.75       7032.74       131.95 o
 -10   6   8        678.08        728.91        20.10 o
  -8   6   8      12020.36      12065.29       266.83 o
  -6   6   8       4134.42       4083.02        77.24 o
  -4   6   8      20501.43      20782.31       338.99 o
  -2   6   8       7138.63       7025.06       123.12 o
   0   6   8       1407.67       1414.04        36.59 o
   2   6   8      10103.29       9699.69       170.30 o
   4   6   8        414.49        470.43        20.12 o
   6   6   8       2727.36       2674.16        64.21 o
   8   6   8        144.70        195.30        19.78 o
 -17   7   8      12603.50      12493.03       296.78 o
 -15   7   8       2808.93       2752.02        65.75 o
 -13   7   8      26227.04      27147.15       487.66 o
 -11   7   8      18720.53      18759.81       339.05 o
  -9   7   8       6722.64       6715.16       138.28 o
  -7   7   8      13926.68      14092.84       303.79 o
  -5   7   8       4749.09       4743.68        84.70 o
  -3   7   8      25049.61      25712.55       402.73 o
  -1   7   8         20.02         37.73         8.84 o
   1   7   8      22306.09      22432.00       367.35 o
   3   7   8        220.84        224.80        16.43 o
   5   7   8      12289.64      12698.48       277.12 o
   7   7   8      27620.24      28458.74       719.12 o
 -16   8   8       3038.80       3102.00        75.41 o
 -14   8   8        455.93        447.05        21.29 o
 -12   8   8        369.87        410.50        29.56 o
 -10   8   8        307.35        330.39        15.20 o
  -8   8   8        781.53        814.72        25.65 o
  -6   8   8       2263.16       2319.21        52.28 o
  -4   8   8       5226.49       5054.24        90.76 o
  -2   8   8       9978.84      10243.21       187.72 o
   0   8   8        175.47        196.57        11.90 o
   2   8   8         32.53         60.32        14.64 o
   4   8   8         71.72         88.54        12.69 o
   6   8   8       1001.17        983.66        36.00 o
   8   8   8        453.41        453.75        30.30 o
 -15   9   8        337.25        330.25        18.84 o
 -13   9   8      24296.28      24979.59       502.07 o
 -11   9   8      17166.09      17388.90       331.38 o
  -9   9   8       8141.07       8131.39       158.81 o
  -7   9   8       9984.86       9896.11       233.36 o
  -5   9   8       6785.22       6756.70       140.39 o
  -3   9   8      41122.93      41694.48       677.26 o
  -1   9   8       1743.52       1804.80        38.04 o
   1   9   8       9753.69       9955.70       192.67 o
   3   9   8       1440.74       1487.75        36.40 o
   5   9   8      18357.68      18957.31       407.26 o
   7   9   8      15649.23      16196.33       411.50 o
 -16  10   8       1924.33       1903.88        52.68 o
 -14  10   8        133.75        176.76        18.23 o
 -12  10   8       6291.51       6238.49       136.39 o
 -10  10   8         91.25        110.09        11.85 o
  -8  10   8        149.74        174.28        21.13 o
  -6  10   8       4941.71       4959.87       105.37 o
  -4  10   8          2.68         37.24        10.74 o
  -2  10   8       3011.51       2930.64        55.35 o
   0  10   8         95.14        139.66        12.92 o
   2  10   8       1607.82       1592.37        38.13 o
   4  10   8       1914.90       1984.55        49.00 o
   6  10   8        193.59        225.84        29.96 o
 -15  11   8       4479.96       4533.60       105.96 o
 -13  11   8       7864.67       7899.55       155.42 o
 -11  11   8       1101.13       1116.27        35.43 o
  -9  11   8      13825.03      13847.45       265.23 o
  -7  11   8      22782.41      22683.45       429.25 o
  -5  11   8       2158.61       2064.89        50.65 o
  -3  11   8      20542.32      21282.28       383.17 o
  -1  11   8          5.14         33.86        11.88 o
   1  11   8      13979.11      14055.91       269.17 o
   3  11   8      13061.67      13467.84       314.82 o
   5  11   8       8803.48       9039.82       280.40 o
 -14  12   8        796.59        773.93        33.45 o
 -12  12   8       2169.23       2120.80        49.87 o
 -10  12   8        428.65        452.75        21.41 o
  -8  12   8       3779.74       3648.83        72.62 o
  -6  12   8       1124.86       1134.56        32.51 o
  -4  12   8         88.73        126.43        12.99 o
  -2  12   8         14.78         34.96        11.86 o
   0  12   8       3493.80       3684.00        82.05 o
   2  12   8       2443.18       2533.33        60.71 o
   4  12   8          3.72         14.03        17.07 o
 -13  13   8       3785.23       3772.48        98.97 o
 -11  13   8        258.86        294.08        17.44 o
  -9  13   8      11485.64      11432.65       221.13 o
  -7  13   8       8066.45       7913.09       147.86 o
  -5  13   8       1442.16       1371.12        37.52 o
  -3  13   8      10706.51      11131.94       228.71 o
  -1  13   8          1.83          9.27        14.25 o
   1  13   8      12606.67      12896.78       281.47 o
   3  13   8       5036.18       5193.73       126.54 o
 -10  14   8        274.04        278.25        18.68 o
  -8  14   8      13049.32      12863.81       261.77 o
  -6  14   8         24.57         43.95        14.29 o
  -4  14   8         93.51        149.57        21.84 o
  -2  14   8      11647.45      11637.32       236.69 o
   0  14   8       5025.81       5106.26       116.13 o
   2  14   8       2636.67       2898.19        92.24 o
  -9  15   8       2656.10       2516.17        76.85 o
  -7  15   8       1993.81       2058.14        55.57 o
  -5  15   8       3661.80       3696.45        83.40 o
  -3  15   8      10360.10      10418.42       254.84 o
  -1  15   8       1888.02       1993.42        52.34 o
 -19   1   9       4529.34       4415.78       115.09 o
 -17   1   9        351.13        402.08        20.76 o
 -15   1   9      19053.96      19854.48       302.68 o
 -13   1   9      15296.35      15307.15       267.59 o
 -11   1   9       3546.16       3639.42        68.99 o
  -9   1   9      64963.73      66315.80      1071.55 o
  -7   1   9       4751.43       4667.26        84.86 o
  -5   1   9      39668.82      40084.01       650.45 o
  -3   1   9      22502.18      21743.85       370.93 o
  -1   1   9       9479.59       8958.24       144.37 o
   1   1   9        136.91        138.56        13.52 o
   3   1   9      21886.98      20865.05       431.41 o
   5   1   9      35961.04      35097.86       701.09 o
   7   1   9        807.59        841.58        34.23 o
 -18   2   9        435.28        466.43        25.99 o
 -16   2   9       1005.31        910.27        31.87 o
 -14   2   9       8864.78       8638.10       170.23 o
 -12   2   9       6584.45       6244.84       109.06 o
 -10   2   9        550.22        554.58        18.16 o
  -8   2   9      22802.85      23452.69       419.18 o
  -6   2   9       2599.46       2638.18        55.01 o
  -4   2   9       7293.84       6968.97       117.38 o
  -2   2   9          2.81         43.97         9.95 o
   0   2   9       2940.85       2866.43        56.14 o
   2   2   9       1974.69       1880.00        46.47 o
   4   2   9       3544.88       3390.10        83.89 o
   6   2   9        244.35        226.31        19.42 o
   8   2   9        485.27        513.15        38.30 o
 -19   3   9      14834.08      15018.27       391.91 o
 -17   3   9       3033.24       2966.56        68.03 o
 -15   3   9       8872.52       8783.39       150.21 o
 -13   3   9       5231.16       5267.54        93.34 o
 -11   3   9      17560.22      17586.76       302.27 o
  -9   3   9      47935.78      50170.48       813.83 o
  -7   3   9       4690.19       4660.97        84.40 o
  -5   3   9      29399.04      30532.13       543.75 o
  -3   3   9       1227.80       1187.37        25.76 o
  -1   3   9      15382.39      15205.72       262.15 o
   1   3   9      21827.37      20892.14       395.99 o
   3   3   9       6822.40       6432.91       197.17 o
   5   3   9      11766.71      11677.36       256.60 o
   7   3   9       2350.13       2419.06        68.95 o
 -18   4   9       2027.35       2026.99        53.32 o
 -16   4   9        490.15        535.52        20.40 o
 -14   4   9       3969.69       4030.90        74.08 o
 -12   4   9       2100.45       2077.09        41.59 o
 -10   4   9      32935.66      34493.36       538.95 o
  -8   4   9      17766.41      17855.25       337.76 o
  -6   4   9        293.44        303.43        13.87 o
  -4   4   9       6819.28       6668.05       112.51 o
  -2   4   9       4156.29       4100.88        78.75 o
   0   4   9       2994.03       2894.62        56.74 o
   2   4   9         10.73         29.00        11.17 o
   4   4   9       8061.95       7923.12       157.01 o
   6   4   9         16.94         25.63        15.58 o
   8   4   9       6298.18       6256.58       179.22 o
 -17   5   9       4745.27       4517.07       107.89 o
 -15   5   9       2976.74       2898.51        58.47 o
 -13   5   9       6416.74       6470.83       112.77 o
 -11   5   9      16062.63      16455.13       314.65 o
  -9   5   9       4446.12       4611.60        83.22 o
  -7   5   9       4780.61       4538.99        81.61 o
  -5   5   9      21494.31      21648.89       339.35 o
  -3   5   9       1556.82       1471.77        33.02 o
  -1   5   9       9011.97       8915.20       149.52 o
   1   5   9      17315.86      17004.42       280.59 o
   3   5   9       2838.83       2829.92        56.99 o
   5   5   9       1690.07       1694.66        49.20 o
   7   5   9        291.51        332.87        22.44 o
 -18   6   9      11876.44      11987.54       282.58 o
 -16   6   9       3207.67       3235.67        67.60 o
 -14   6   9       9557.28       9561.24       177.21 o
 -12   6   9        264.89        325.06        16.10 o
 -10   6   9      48904.81      50434.46      1001.56 o
  -8   6   9       5936.15       5703.16       105.80 o
  -6   6   9       1815.25       1745.31        37.88 o
  -4   6   9      21938.00      22412.46       365.61 o
  -2   6   9         19.60         55.00         9.08 o
   0   6   9      12662.90      12626.89       209.87 o
   2   6   9        857.80        889.63        26.95 o
   4   6   9      12639.46      12878.17       247.43 o
   6   6   9       5438.50       5587.77       138.13 o
 -17   7   9       1472.45       1494.59        45.39 o
 -15   7   9       1860.36       1921.83        46.67 o
 -13   7   9       6606.53       6671.87       125.88 o
 -11   7   9        105.25        134.96        10.42 o
  -9   7   9       1453.38       1469.54        34.69 o
  -7   7   9       3656.22       3587.64        69.39 o
  -5   7   9       6837.11       6960.17       129.85 o
  -3   7   9         77.71         78.95         9.69 o
  -1   7   9       4535.65       4502.17        82.82 o
   1   7   9       3747.78       3713.31        73.89 o
   3   7   9        398.31        430.01        19.00 o
   5   7   9       2155.13       2237.57        59.21 o
   7   7   9         24.94         37.21        19.37 o
 -16   8   9       5857.36       5948.08       121.04 o
 -14   8   9      20052.39      20334.76       387.42 o
 -12   8   9       4926.19       4928.06        98.95 o
 -10   8   9      18777.17      18906.33       380.56 o
  -8   8   9       3394.86       3479.13        80.79 o
  -6   8   9      20978.16      21277.90       364.33 o
  -4   8   9      33121.57      34639.84       589.16 o
  -2   8   9       1641.39       1560.46        36.56 o
   0   8   9      13385.44      13567.54       234.58 o
   2   8   9       2739.25       2729.08        54.34 o
   4   8   9      24073.24      24694.61       493.39 o
   6   8   9      14387.89      14540.73       371.86 o
 -15   9   9       1218.58       1253.11        37.19 o
 -13   9   9        360.35        368.68        28.76 o
 -11   9   9       3981.95       4043.68        83.77 o
  -9   9   9         52.08        109.50        10.45 o
  -7   9   9       4774.76       4595.63        87.88 o
  -5   9   9        130.22        146.08        19.30 o
  -3   9   9       3238.61       3127.99        66.98 o
  -1   9   9      12087.23      12051.42       219.63 o
   1   9   9        243.10        263.36        15.52 o
   3   9   9        640.96        700.61        26.50 o
   5   9   9        178.02        194.07        17.28 o
 -14  10   9      21319.39      21935.41       522.14 o
 -12  10   9        281.06        307.97        19.23 o
 -10  10   9       7108.51       7290.87       135.88 o
  -8  10   9       5737.85       5602.78       111.94 o
  -6  10   9      11405.38      11275.46       216.74 o
  -4  10   9      20857.05      21248.33       381.74 o
  -2  10   9       4746.92       4837.94        93.05 o
   0  10   9      14481.38      14574.41       278.72 o
   2  10   9         24.89         58.60        13.50 o
   4  10   9      12544.57      12821.36       370.17 o
 -13  11   9        103.87        115.36        15.71 o
 -11  11   9       2131.96       2170.08        51.17 o
  -9  11   9       5402.63       5349.72        97.12 o
  -7  11   9       1110.18       1113.04        31.17 o
  -5  11   9       1083.64       1061.65        42.75 o
  -3  11   9        432.46        418.71        20.54 o
  -1  11   9        133.85        156.51        14.60 o
   1  11   9        785.85        791.36        28.03 o
   3  11   9       1769.91       1849.15        53.89 o
 -12  12   9          3.73         26.70        12.13 o
 -10  12   9       8640.92       8522.80       159.74 o
  -8  12   9      11308.96      11080.82       194.04 o
  -6  12   9       7328.82       7194.30       128.82 o
  -4  12   9       4729.91       4776.75        98.27 o
  -2  12   9      10783.64      11143.82       228.40 o
   0  12   9      23866.37      25133.53       475.58 o
   2  12   9       6082.01       5868.70       204.96 o
 -11  13   9        137.00        140.14        14.18 o
  -9  13   9      14425.36      14502.14       275.02 o
  -7  13   9        190.54        207.55        15.47 o
  -5  13   9        506.42        525.74        26.44 o
  -3  13   9       1807.02       1872.82        52.55 o
  -1  13   9       5344.52       5795.70       145.37 o
   1  13   9       1509.55       1540.11        56.60 o
 -10  14   9       3602.56       3394.03        78.40 o
  -8  14   9        855.82        907.63        31.37 o
  -6  14   9       4420.39       4400.85       103.06 o
  -4  14   9       2963.65       3055.01        71.28 o
  -2  14   9       1688.84       1706.00        62.71 o
 -18   0  10        102.57         89.63        30.77 o
 -16   0  10      24925.38      24919.79       632.49 o
 -14   0  10       3355.69       3417.79        79.92 o
 -12   0  10       7942.20       8035.38       295.70 o
 -10   0  10       7886.79       7572.23       200.11 o
  -8   0  10      44414.74      44610.83      1254.51 o
  -6   0  10      68760.71      72107.77      2023.62 o
  -4   0  10      18222.14      18236.74       423.77 o
  -2   0  10      22744.92      21214.91       870.08 o
   0   0  10         15.80         10.12        20.23 o
   2   0  10       7943.95       7235.59       292.60 o
   4   0  10      30728.12      29075.74       984.37 o
   6   0  10      10231.33       9940.90       460.96 o
 -19   1  10        172.14        162.57        18.40 o
 -17   1  10       1415.61       1423.31        44.34 o
 -15   1  10       1329.55       1359.93        31.63 o
 -13   1  10         13.13         52.34        10.42 o
 -11   1  10       1682.11       1656.27        38.62 o
  -9   1  10        770.71        785.76        24.79 o
  -7   1  10       1743.77       1617.71        39.93 o
  -5   1  10        358.66        325.87        15.71 o
  -3   1  10         73.55        107.07        10.58 o
  -1   1  10         11.18         39.38        12.54 o
   1   1  10        373.11        367.51        20.05 o
   3   1  10       1199.93       1092.08        36.68 o
   5   1  10       1518.30       1489.03        48.13 o
   7   1  10         85.65        128.08        22.96 o
 -18   2  10       2264.52       2182.42        58.18 o
 -16   2  10      11996.48      12006.65       221.63 o
 -14   2  10       2110.82       2044.56        40.89 o
 -12   2  10      12832.17      12924.11       214.90 o
 -10   2  10      12258.60      11904.39       217.16 o
  -8   2  10      10711.25      10644.80       217.23 o
  -6   2  10      50819.34      51815.39       971.06 o
  -4   2  10        784.01        799.76        22.18 o
  -2   2  10      26982.03      27162.02       462.79 o
   0   2  10       1365.21       1325.40        34.89 o
   2   2  10       4787.21       4494.76        94.19 o
   4   2  10       5524.67       5304.10       141.08 o
   6   2  10       8653.32       8529.38       216.91 o
 -17   3  10       1724.16       1753.20        51.56 o
 -15   3  10       3411.82       3400.69        73.68 o
 -13   3  10       6790.42       6898.55       124.51 o
 -11   3  10       5325.14       5220.76        94.78 o
  -9   3  10        262.00        289.63        16.35 o
  -7   3  10      14228.53      13830.52       298.46 o
  -5   3  10       2582.19       2506.12        46.98 o
  -3   3  10        280.26        277.25        13.36 o
  -1   3  10       9583.44       9286.42       163.30 o
   1   3  10        672.38        688.53        28.79 o
   3   3  10       1379.29       1377.47        39.49 o
   5   3  10       3044.59       2863.56        72.69 o
 -18   4  10       3326.72       3467.68       116.03 o
 -16   4  10       3208.94       3366.55        63.62 o
 -14   4  10       2769.16       2700.55        53.25 o
 -12   4  10      20657.43      21140.77       377.52 o
 -10   4  10      15992.80      15909.28       302.44 o
  -8   4  10        100.37        133.24         9.86 o
  -6   4  10      21016.74      21041.28       397.69 o
  -4   4  10       5612.90       5656.03       101.56 o
  -2   4  10      17842.73      17550.06       301.83 o
   0   4  10      15975.96      15448.81       256.26 o
   2   4  10      11002.26      10915.11       212.02 o
   4   4  10        216.02        215.10        21.07 o
   6   4  10       4488.71       4459.49       117.80 o
 -17   5  10         50.69         78.25        13.67 o
 -15   5  10       1331.72       1350.02        33.13 o
 -13   5  10       3520.37       3454.35        67.12 o
 -11   5  10      17089.37      17456.60       315.22 o
  -9   5  10        792.57        822.44        24.03 o
  -7   5  10      24134.72      24939.35       445.30 o
  -5   5  10       7544.06       7681.56       134.80 o
  -3   5  10       2619.98       2773.59        51.32 o
  -1   5  10      27782.52      27688.37       472.35 o
   1   5  10          3.61         15.34        12.17 o
   3   5  10       1913.43       1863.15        49.13 o
   5   5  10       1005.58        989.28        38.49 o
 -16   6  10       8097.34       8130.28       162.48 o
 -14   6  10       1282.29       1301.49        31.90 o
 -12   6  10       5774.29       5849.07       105.79 o
 -10   6  10       5107.39       4977.91        99.12 o
  -8   6  10         24.50         35.70        10.27 o
  -6   6  10       8040.39       8356.29       153.92 o
  -4   6  10       1665.27       1724.11        36.82 o
  -2   6  10       8283.94       8309.58       140.31 o
   0   6  10       4366.56       4196.49        79.37 o
   2   6  10      13521.15      13611.69       246.96 o
   4   6  10       2148.41       2235.78        59.35 o
 -17   7  10       7031.88       7297.19       154.76 o
 -15   7  10       3320.68       3393.27        73.91 o
 -13   7  10       3485.39       3452.22        67.01 o
 -11   7  10      20311.26      20709.51       354.47 o
  -9   7  10       1023.66       1000.45        34.20 o
  -7   7  10      25464.85      26496.13       499.26 o
  -5   7  10      31237.75      32288.25       606.71 o
  -3   7  10       6262.67       6176.48       117.16 o
  -1   7  10       5584.23       5625.87        97.98 o
   1   7  10       2918.93       2924.61        60.73 o
   3   7  10       8786.11       9082.90       175.81 o
   5   7  10        236.60        263.44        20.89 o
 -16   8  10       3992.17       3795.55       108.83 o
 -14   8  10       2199.99       2268.97        50.92 o
 -12   8  10          7.97         23.41        10.15 o
 -10   8  10       2636.31       2679.50        55.06 o
  -8   8  10        250.77        298.43        17.44 o
  -6   8  10        595.58        631.24        27.13 o
  -4   8  10          4.99         31.27        11.06 o
  -2   8  10       3223.00       3296.35        61.32 o
   0   8  10       1949.91       1981.79        44.58 o
   2   8  10        640.87        608.70        23.00 o
   4   8  10       7258.09       7434.42       176.74 o
 -15   9  10      16862.55      16480.75       333.87 o
 -13   9  10        339.16        367.85        17.32 o
 -11   9  10      16029.44      16176.93       292.24 o
  -9   9  10        302.73        319.69        15.65 o
  -7   9  10      26426.43      25823.96       516.06 o
  -5   9  10      17853.12      17963.19       323.18 o
  -3   9  10       4981.73       4834.41        93.72 o
  -1   9  10       7937.53       8244.15       153.19 o
   1   9  10       3642.65       3760.57        79.97 o
   3   9  10      22307.23      22351.24       491.69 o
 -14  10  10        581.68        531.14        27.05 o
 -12  10  10        221.93        258.17        16.38 o
 -10  10  10        904.39        876.00        25.11 o
  -8  10  10         53.63         78.37        11.34 o
  -6  10  10       6160.27       6280.21       143.52 o
  -4  10  10         40.33         33.54        12.45 o
  -2  10  10        549.69        529.32        23.11 o
   0  10  10       1847.76       1907.27        44.87 o
   2  10  10          5.19         36.99        18.39 o
 -13  11  10       4876.88       4756.38       115.37 o
 -11  11  10      13311.97      13293.20       242.72 o
  -9  11  10       4491.26       4489.55       100.31 o
  -7  11  10       8316.32       8268.03       171.72 o
  -5  11  10        132.15        190.60        15.15 o
  -3  11  10       6586.23       6710.28       150.60 o
  -1  11  10      21802.63      22056.55       442.31 o
   1  11  10        173.58        174.66        27.10 o
 -12  12  10       1181.48       1130.35        56.57 o
 -10  12  10       2147.77       2079.38        53.13 o
  -8  12  10        680.39        670.80        24.03 o
  -6  12  10       1946.22       1872.64        48.04 o
  -4  12  10         29.77         39.63        15.67 o
  -2  12  10       3260.72       3547.18        92.16 o
   0  12  10        187.03        207.41        18.58 o
  -9  13  10       7775.94       7577.00       151.57 o
  -7  13  10       2070.24       2074.63        49.15 o
  -5  13  10         24.11         47.51        17.96 o
  -3  13  10      11038.63      11492.39       332.51 o
 -17   1  11      23208.69      23437.54       502.56 o
 -15   1  11      11267.33      10884.47       200.34 o
 -13   1  11       6007.55       5973.25       113.12 o
 -11   1  11        678.52        654.84        24.64 o
  -9   1  11      29150.44      28826.90       577.11 o
  -7   1  11      21228.83      20925.91       420.69 o
  -5   1  11        801.18        844.15        23.55 o
  -3   1  11      51548.86      52010.89       924.80 o
  -1   1  11       1030.86        987.00        32.16 o
   1   1  11      18435.45      17134.11       497.26 o
   3   1  11       7898.22       7395.25       155.64 o
   5   1  11       3769.96       3601.39        88.18 o
 -18   2  11         54.79         68.62        15.50 o
 -16   2  11       4169.02       4325.12       105.67 o
 -14   2  11       2849.39       2839.08        55.50 o
 -12   2  11       2853.63       2772.59        59.22 o
 -10   2  11       3285.90       3138.16        75.98 o
  -8   2  11      17252.95      16773.29       363.35 o
  -6   2  11       3733.87       3501.49        73.08 o
  -4   2  11       2239.12       2271.01        46.18 o
  -2   2  11       8077.49       7552.23       185.18 o
   0   2  11        572.42        602.43        28.54 o
   2   2  11       1292.36       1183.66        38.16 o
   4   2  11          7.05         23.09        15.80 o
 -17   3  11      14530.79      14642.14       320.04 o
 -15   3  11         43.43        107.97        16.45 o
 -13   3  11      20211.42      20700.59       356.94 o
 -11   3  11       2637.04       2555.98        54.62 o
  -9   3  11       8746.69       8496.44       189.91 o
  -7   3  11       7044.96       6796.25       126.87 o
  -5   3  11      14787.49      14677.47       252.93 o
  -3   3  11      29236.97      29665.09       504.62 o
  -1   3  11       5404.97       5252.89       101.56 o
   1   3  11      12866.08      12540.07       259.25 o
   3   3  11        581.91        579.30        27.01 o
   5   3  11       7524.86       7440.86       241.18 o
 -16   4  11       5269.31       5293.66       102.84 o
 -14   4  11        192.75        230.27        14.43 o
 -12   4  11       4935.45       4906.25       100.79 o
 -10   4  11        182.74        182.94        13.44 o
  -8   4  11       7533.30       7408.81       137.38 o
  -6   4  11        445.03        473.67        19.74 o
  -4   4  11      24792.63      24859.12       405.92 o
  -2   4  11      16187.80      15960.47       288.98 o
   0   4  11        106.60        120.83        14.96 o
   2   4  11       1958.76       1951.02        49.17 o
   4   4  11       1646.76       1657.78        70.53 o
 -17   5  11       7675.05       7973.72       267.54 o
 -15   5  11        425.38        416.42        18.24 o
 -13   5  11      11631.51      11960.15       232.29 o
 -11   5  11       9033.13       9010.76       175.66 o
  -9   5  11       1964.44       2050.32        49.05 o
  -7   5  11       7651.53       7380.94       144.86 o
  -5   5  11       9743.03       9447.98       194.05 o
  -3   5  11       6360.15       6419.27       115.03 o
  -1   5  11       1766.78       1709.95        39.91 o
   1   5  11       6007.01       5929.43       119.00 o
   3   5  11         66.16         84.35        16.94 o
 -16   6  11       5292.32       5328.92       108.39 o
 -14   6  11         50.91        101.45        16.01 o
 -12   6  11      13502.59      13699.12       262.63 o
 -10   6  11       5922.90       6021.73       125.82 o
  -8   6  11       9595.04       9448.65       193.72 o
  -6   6  11       1065.86       1154.84        32.75 o
  -4   6  11      31264.62      31750.71       516.37 o
  -2   6  11       8435.23       8240.95       146.12 o
   0   6  11        525.33        571.26        22.07 o
   2   6  11      10043.30      10233.17       220.09 o
   4   6  11        152.71        200.87        20.76 o
 -15   7  11         47.67         52.50        12.74 o
 -13   7  11       6066.32       6053.50       115.86 o
 -11   7  11       2834.96       2835.02        61.55 o
  -9   7  11       1982.32       2000.16        47.86 o
  -7   7  11       3830.31       3640.01        85.32 o
  -5   7  11        124.82        107.85        13.03 o
  -3   7  11        768.15        736.88        23.27 o
  -1   7  11       1376.76       1297.35        31.88 o
   1   7  11       7435.42       7418.02       137.39 o
   3   7  11        166.83        149.43        19.94 o
 -14   8  11        480.26        507.90        22.68 o
 -12   8  11       8174.42       8302.38       163.40 o
 -10   8  11       9734.61       9724.00       178.49 o
  -8   8  11      21354.33      21724.95       465.41 o
  -6   8  11       4344.20       4353.91       100.42 o
  -4   8  11       8386.85       8623.06       168.15 o
  -2   8  11       4348.40       4164.28        78.87 o
   0   8  11       9253.20       9030.59       158.14 o
   2   8  11      22412.67      21514.50       498.83 o
 -15   9  11       1186.51       1261.69        42.04 o
 -13   9  11       1411.42       1389.48        35.73 o
 -11   9  11        667.62        696.83        23.90 o
  -9   9  11        146.62        139.45        13.85 o
  -7   9  11        270.06        289.73        18.59 o
  -5   9  11       1185.02       1186.53        36.42 o
  -3   9  11         19.32         69.25        13.50 o
  -1   9  11       3689.03       3600.63        75.79 o
   1   9  11        486.51        454.98        24.87 o
 -14  10  11       3228.27       3315.76        88.60 o
 -12  10  11      10133.86      10046.51       179.03 o
 -10  10  11        955.58       1055.47        29.36 o
  -8  10  11      25107.72      25257.48       541.19 o
  -6  10  11       1527.41       1573.25        48.96 o
  -4  10  11       9985.04      10295.43       200.26 o
  -2  10  11       3243.18       3329.22        79.99 o
   0  10  11       6700.42       6727.44       149.98 o
 -11  11  11         49.64        104.89        15.92 o
  -9  11  11        252.61        234.53        15.28 o
  -7  11  11        223.03        275.35        24.88 o
  -5  11  11       2507.43       2538.09        64.57 o
  -3  11  11       3047.52       3083.55        81.95 o
  -1  11  11       1817.62       1797.68        53.58 o
 -10  12  11       2747.94       2858.17        83.20 o
  -8  12  11      10915.70      10696.15       207.34 o
  -6  12  11         61.12         86.24        18.08 o
  -4  12  11       9140.44       8879.51       212.11 o
 -16   0  12       1219.71       1369.88        58.96 o
 -14   0  12      22341.95      21736.91       617.94 o
 -12   0  12         15.55         63.16        22.07 o
 -10   0  12      24532.58      24198.90       689.88 o
  -8   0  12       2728.16       2626.85        86.39 o
  -6   0  12       8569.03       8065.95       211.60 o
  -4   0  12       4276.77       4360.89       130.14 o
  -2   0  12      16587.75      16595.59       473.68 o
   0   0  12      37309.89      38138.92      1241.60 o
   2   0  12      12743.81      12590.57       650.80 o
 -17   1  12       1519.03       1379.14        57.98 o
 -15   1  12       1566.88       1478.13        39.51 o
 -13   1  12        327.55        336.84        18.14 o
 -11   1  12        144.55        166.73        14.75 o
  -9   1  12        196.45        201.55        14.46 o
  -7   1  12         10.85         35.60        10.29 o
  -5   1  12        579.73        557.10        20.99 o
  -3   1  12        383.65        414.35        19.09 o
  -1   1  12       2656.91       2598.29        79.04 o
   1   1  12        275.44        235.42        18.30 o
   3   1  12        139.10        181.97        17.92 o
 -16   2  12         75.61         92.66        14.39 o
 -14   2  12      19392.80      19625.98       393.00 o
 -12   2  12       5161.17       5056.16       104.45 o
 -10   2  12      14434.52      14177.50       289.10 o
  -8   2  12       2471.44       2368.66        56.55 o
  -6   2  12      13392.39      12978.53       248.85 o
  -4   2  12      13343.80      13478.65       244.29 o
  -2   2  12       4808.76       4829.56       104.51 o
   0   2  12      24551.33      25338.22       645.46 o
   2   2  12       2247.33       2252.91        94.34 o
 -17   3  12       3699.51       3672.27       103.39 o
 -15   3  12       9536.21       9733.35       179.97 o
 -13   3  12       3309.42       3256.35        71.28 o
 -11   3  12       1386.60       1341.07        35.27 o
  -9   3  12       1432.39       1427.39        35.73 o
  -7   3  12       6152.81       5942.34       125.88 o
  -5   3  12       5401.00       5072.50       108.43 o
  -3   3  12       1321.93       1341.35        32.76 o
  -1   3  12       7147.91       7220.10       172.39 o
   1   3  12       1959.12       1987.94        53.97 o
   3   3  12         15.11         35.73        16.82 o
 -16   4  12       4887.51       4961.43       127.01 o
 -14   4  12      14650.26      15047.90       328.38 o
 -12   4  12       3906.06       3900.11        87.59 o
 -10   4  12       2856.63       2858.38        65.17 o
  -8   4  12       2274.38       2192.36        52.25 o
  -6   4  12      14311.47      13873.23       281.71 o
  -4   4  12      18974.10      18743.52       338.34 o
  -2   4  12         22.57         65.08        16.86 o
   0   4  12      15570.58      15180.31       306.85 o
   2   4  12       4482.74       4054.80       157.38 o
 -15   5  12      11052.02      11493.35       221.62 o
 -13   5  12       9781.88      10181.28       198.60 o
 -11   5  12         52.44         60.57        11.03 o
  -9   5  12       1212.03       1173.61        35.67 o
  -7   5  12       4187.33       4014.08        82.54 o
  -5   5  12      18657.64      19000.20       342.88 o
  -3   5  12        976.96        942.22        28.85 o
  -1   5  12       9525.42       9443.37       215.81 o
   1   5  12       5639.67       5619.35       158.67 o
 -16   6  12       2040.53       2085.60        55.28 o
 -14   6  12       4680.55       4791.25       103.79 o
 -12   6  12         81.97        105.55        12.17 o
 -10   6  12       6543.81       6557.84       158.32 o
  -8   6  12       2926.11       2892.41        65.69 o
  -6   6  12       4893.37       4783.93       110.13 o
  -4   6  12       2183.27       2219.81        48.60 o
  -2   6  12         39.41         73.91        12.46 o
   0   6  12       4585.42       4479.22       103.92 o
 -15   7  12        959.64        886.80        31.49 o
 -13   7  12      15430.72      15837.00       304.46 o
 -11   7  12       4504.99       4493.15        97.31 o
  -9   7  12       8358.31       8451.98       185.98 o
  -7   7  12       2274.62       2209.61        56.44 o
  -5   7  12      22453.30      22820.29       489.59 o
  -3   7  12        354.34        371.97        18.53 o
  -1   7  12      14712.11      14506.13       288.65 o
   1   7  12      17518.23      17311.63       401.81 o
 -14   8  12        822.16        813.70        28.24 o
 -12   8  12        439.30        450.27        20.89 o
 -10   8  12       7723.98       7643.82       159.67 o
  -8   8  12       2335.92       2204.39        59.95 o
  -6   8  12        227.68        224.06        15.96 o
  -4   8  12       1191.27       1208.43        36.14 o
  -2   8  12        531.70        550.51        29.06 o
   0   8  12        842.86        911.22        41.49 o
 -13   9  12       5753.52       5807.57       123.69 o
 -11   9  12       8163.94       8027.58       180.18 o
  -9   9  12      17397.63      16830.96       390.84 o
  -7   9  12        723.42        784.23        42.01 o
  -5   9  12      12276.94      12122.10       247.88 o
  -3   9  12         59.29         46.41        16.54 o
  -1   9  12      16753.57      16182.70       333.26 o
 -12  10  12       1987.17       1992.58        61.04 o
 -10  10  12        524.38        560.42        30.78 o
  -8  10  12        789.34        788.31        32.83 o
  -6  10  12        497.00        487.29        24.11 o
  -4  10  12         43.72         91.02        18.33 o
  -2  10  12         16.46        113.16        50.56 o
  -9  11  12      14891.30      14650.55       295.99 o
  -7  11  12       2145.29       2053.30        59.26 o
  -5  11  12       7970.16       8023.73       234.04 o
 -15   1  13      17755.63      17224.68       371.18 o
 -13   1  13       2055.04       1990.76        48.17 o
 -11   1  13      21271.41      21073.33       454.63 o
  -9   1  13      13184.18      13171.49       254.06 o
  -7   1  13       5120.44       5131.07        98.30 o
  -5   1  13       1087.80        995.51        30.22 o
  -3   1  13      25018.19      25669.72       518.88 o
  -1   1  13      17917.36      18340.52       499.53 o
   1   1  13        303.26        308.52        20.00 o
 -16   2  13       5972.11       6228.35       212.75 o
 -14   2  13        404.48        414.16        19.53 o
 -12   2  13         91.54        113.62        11.96 o
 -10   2  13       5952.21       5687.29       114.25 o
  -8   2  13       2863.53       2775.81        60.57 o
  -6   2  13       1330.76       1275.24        44.10 o
  -4   2  13        333.97        307.30        18.03 o
  -2   2  13       6746.98       6858.96       167.55 o
   0   2  13        250.61        237.03        17.33 o
 -15   3  13      17446.41      18215.15       403.52 o
 -13   3  13         11.70         61.81        18.03 o
 -11   3  13      12729.54      12307.41       236.22 o
  -9   3  13        100.64         92.54        13.48 o
  -7   3  13      16924.19      16363.01       380.36 o
  -5   3  13       1516.92       1510.63        53.47 o
  -3   3  13       4099.97       4175.91       112.27 o
  -1   3  13       4763.54       4691.48       158.14 o
 -14   4  13       7108.18       7258.02       152.86 o
 -12   4  13        821.35        791.44        29.83 o
 -10   4  13       4793.48       4640.81       116.48 o
  -8   4  13        386.42        414.59        20.93 o
  -6   4  13       4033.06       3993.71        87.73 o
  -4   4  13        301.99        321.86        18.55 o
  -2   4  13       9619.31      10069.95       242.61 o
   0   4  13         97.28        116.86        17.12 o
 -15   5  13       6047.40       6014.45       147.00 o
 -13   5  13        678.22        712.89        26.76 o
 -11   5  13      14754.05      14478.93       313.62 o
  -9   5  13       1259.99       1267.96        38.85 o
  -7   5  13      10139.14       9687.68       199.33 o
  -5   5  13       5405.40       5391.36       132.57 o
  -3   5  13        417.57        493.41        24.19 o
  -1   5  13       3821.43       3730.29        96.78 o
 -14   6  13      10120.59      10021.62       266.76 o
 -12   6  13      13980.37      14085.66       304.64 o
 -10   6  13       3508.17       3501.31        83.61 o
  -8   6  13        111.10        133.09        18.61 o
  -6   6  13       9173.67       9197.70       202.11 o
  -4   6  13       3377.02       3336.37        77.63 o
  -2   6  13       7831.01       7902.06       180.19 o
 -13   7  13       1221.78       1236.63        41.48 o
 -11   7  13       1944.94       1901.09        49.93 o
  -9   7  13         87.57        114.53        16.04 o
  -7   7  13       4057.72       4068.87        96.17 o
  -5   7  13       3910.27       3719.73       124.05 o
  -3   7  13       1227.90       1166.96        43.51 o
 -12   8  13      18490.82      19027.50       449.28 o
 -10   8  13      11691.80      11174.10       305.18 o
  -8   8  13         48.19         73.24        16.66 o
  -6   8  13       7126.18       6820.68       210.01 o
  -4   8  13       5931.71       5787.77       257.37 o
  -9   9  13         89.53         87.57        15.83 o
  -7   9  13       1898.22       1844.51        52.97 o
  -5   9  13        669.51        592.15        58.03 o
 -14   0  14      27950.63      28295.49      1023.56 o
 -12   0  14      29623.26      28949.52       734.37 o
 -10   0  14       2657.23       2739.79        91.99 o
  -8   0  14      13174.91      13648.28       412.47 o
  -6   0  14         65.20        125.38        20.57 o
  -4   0  14      13978.01      13836.59       724.76 o
  -2   0  14       2038.99       2085.42        97.85 o
 -15   1  14        346.38        317.84        27.29 o
 -13   1  14        558.88        518.24        20.62 o
 -11   1  14       1834.44       1864.65        41.72 o
  -9   1  14        886.20        885.85        26.09 o
  -7   1  14        119.86        134.70        13.93 o
  -5   1  14         79.93         83.39        14.82 o
  -3   1  14        659.54        753.81        38.18 o
 -14   2  14      12957.09      12693.43       325.95 o
 -12   2  14      20819.71      21104.42       400.00 o
 -10   2  14         39.81         73.29        11.36 o
  -8   2  14      12966.40      12655.36       241.51 o
  -6   2  14       3020.47       2914.27        70.75 o
  -4   2  14       8044.38       7588.16       205.29 o
  -2   2  14       2327.34       2451.10        69.37 o
 -13   3  14       4854.63       4870.59       137.24 o
 -11   3  14       4138.60       3982.48        88.41 o
  -9   3  14       5593.96       5487.68       103.56 o
  -7   3  14       1671.71       1664.53        43.13 o
  -5   3  14        876.24        867.86        36.37 o
  -3   3  14        706.14        750.29        54.19 o
 -12   4  14       6214.55       6270.95       141.34 o
 -10   4  14       1233.95       1224.51        36.87 o
  -8   4  14      15585.52      15335.62       434.93 o
  -6   4  14       5158.02       5098.13       142.66 o
  -4   4  14       4084.93       3917.08       158.97 o
 -13   5  14      10100.48      10408.75       248.59 o
 -11   5  14       4581.35       4463.47       103.67 o
  -9   5  14       5739.43       5461.07       175.85 o
  -7   5  14       9094.38       8977.54       326.38 o
  -5   5  14         17.47         62.80        16.42 o
 -12   6  14       2092.35       2156.96        61.17 o
 -10   6  14       1108.69       1115.84        41.35 o
  -8   6  14       5451.64       5079.28       223.44 o
  -6   6  14         59.93         61.22        17.17 o
  -9   7  14       1464.17       1536.22        55.63 o
  -7   7  14       8477.71       8228.72       266.36 o
 -11   1  15       3138.99       3096.83        99.92 o
  -9   1  15      19486.19      21130.57       664.80 o
  -7   1  15        576.16        643.17        31.42 o
 -10   2  15       3538.18       3613.72        85.07 o
  -8   2  15       1509.35       1590.02        48.79 o
  -9   3  15      16125.73      16922.48       599.44 o
                                                
